# Supplementary material for: West Nile Virus Lineage 2 Overwintering in Italy
Source: Trop Med Infect Dis. 2022 Jul 31;7(8):160. doi: 10.3390/tropicalmed7080160 (PMC9414329; doi:10.3390/tropicalmed7080160)
Supplement: Supplementary file 1 [file tropicalmed-07-00160-s001.zip]

Archive with 4 entries (4 files):
- List of Sequence Dataset _File S1.pdf
- WNV infected Northern goshawk_Figure S1.png
- WNV infected Northern goshawk_Video S1.mp4
- WNV sequence alignment_Table S1.fas
