# Supplementary material for: West Nile Virus Lineage 2 Overwintering in Italy
Source: Trop Med Infect Dis. 2022 Jul 31;7(8):160. doi: 10.3390/tropicalmed7080160 (PMC9414329; doi:10.3390/tropicalmed7080160)
Supplement: Supplementary file 1 [file tropicalmed-07-00160-s001.zip › WNV sequence alignment_Table S1.fas]

>HQ537483_Culexpipiens_Greece@15/06/2010
atgAGCAAAAAACCGGGCGGCCCGGGCAAAAACCGTGCGGTGAACatgCTGAAACGTGGC
atgCCGCGTGGCCTGAGCCTGATTGGCCTGAAACGTGCGatgCTGAGCCTGATTGATGGC
AAAGGCCCGATTCGTTTTGTGCTGGCGCTGCTGGCGTTTTTTCGTTTTACCGCGATTGCG
CCGACCCGTGCGGTGCTGGATCGTTGGCGTGGCGTGAACAAACAGACCGCGatgAAACAT
CTGCTGAGCTTTAAAAAAGAACTGGGCACCCTGACCAGCGCGATTAACCGTCGTAGCACC
AAACAGAAAAAACGTGGCGGCACCGCGGGCTTTACCATTCTGCTGGGCCTGATTGCGTGC
GCGGGCGCGGTGACCCTGAGCAACTTTCAGGGCAAAGTGatgatgACCGTGAACGCGACC
GATGTGACCGATGTGATTACCATTCCGACCGCGGCGGGCAAAAACCTGTGCATTGTGCGT
GCGatgGATGTGGGCTATCTGTGCGAAGATACCATTACCTATGAATGCCCGGTGCTGGCG
GCGGGCAACGATCCGGAAGATATTGATTGCTGGTGCACCAAAAGCAGCGTGTATGTGCGT
TATGGCCGTTGCACCAAAACCCGTCATAGCCGTCGTAGCCGTCGTAGCCTGACCGTGCAG
ACCCATGGCGAAAGCACCCTGGCGAACAAAAAAGGCGCGTGGCTGGATAGCACCAAAGCG
ACCCGTTATCTGGTGAAAACCGAAAGCTGGATTCTGCGTAACCCGGGCTATGCGCTGGTG
GCGGCGGTGATTGGCTGGatgCTGGGCAGCAACACCatgCAGCGTGTGGTGTTTGCGATT
CTGCTGCTGCTGGTGGCGCCGGCGTATAGCTTTAACTGCCTGGGCatgAGCAACCGTGAT
TTTCTGGAAGGCGTGAGCGGCGCGACCTGGGTGGATCTGGTGCTGGAAGGCGATAGCTGC
GTGACCATTatgAGCAAAGATAAACCGACCATTGATGTGAAAatgatgAACatgGAAGCG
GCGAACCTGGCGGATGTGCGTAGCTATTGCTATCTGGCGAGCGTGAGCGATCTGAGCACC
CGTGCGGCGTGCCCGACCatgGGCGAAGCGCATAACGAAAAACGTGCGGATCCGGCGTTT
GTGTGCAAACAGGGCGTGGTGGATCGTGGCTGGGGCAACGGCTGCGGCCTGTTTGGCAAA
GGCAGCATTGATACCTGCGCGAAATTTGCGTGCACCACCAAAGCGACCGGCTGGATTATT
CAGAAAGAAAACATTAAATATGAAGTGGCGATTTTTGTGCATGGCCCGACCACCGTGGAA
AGCCATGGCAACTATAGCACCCAGATTGGCGCGACCCAGGCGGGCCGTTTTAGCATTACC
CCGAGCGCGCCGAGCTATACCCTGAAACTGGGCGAATATGGCGAAGTGACCGTGGATTGC
GAACCGCGTAGCGGCATTGATACCAGCGCGTATTATGTGatgAGCGTGGGCGCGAAAAGC
TTTCTGGTGCATCGTGAATGGTTTatgGATCTGAACCTGCCGTGGAGCAGCGCGGGCAGC
ACCACCTGGCGTAACCGTGAAACCCTGatgGAATTTGAAGAACCGCATGCGACCAAACAG
AGCGTGGTGGCGCTGGGCAGCCAGGAAGGCGCGCTGCATCAGGCGCTGGCGGGCGCGATT
CCGGTGGAATTTAGCAGCAACACCGTGAAACTGACCAGCGGCCATCTGAAATGCCGTGTG
AAAatgGAAAAACTGCAGCTGAAAGGCACCACCTATGGCGTGTGCAGCAAAGCGTTTAAA
TTTGCGGGCACCCCGGCGGATACCGGCCATGGCACCGTGGTGCTGGAACTGCAGTATACC
GGCACCGATGGCCCGTGCAAAGTGCCGATTAGCAGCGTGGCGAGCCTGAACGATCTGACC
CCGGTGGGCCGTCTGGTGACCGTGAACCCGTTTGTGAGCGTGGCGACCGCGAACAGCAAA
GTGCTGATTGAACTGGAACCGCCGTTTGGCGATAGCTATATTGTGGTGGGCCGTGGCGAA
CAGCAGATTAACCATCATTGGCATAAAAGCGGCAGCAGCATTGGCAAAGCGTTTACCACC
ACCCTGCGTGGCGCGCAGCGTCTGGCGGCGCTGGGCGATACCGCGTGGGATTTTGGCAGC
GTGGGCGGCGTGTTTACCAGCGTGGGCAAAGCGATTCATCAGGTGTTTGGCGGCGCGTTT
CGTAGCCTGTTTGGCGGCatgAGCTGGATTACCCAGGGCCTGCTGGGCGCGCTGCTGCTG
TGGatgGGCATTAACGCGCGTGATCGTAGCATTGCGatgACCTTTCTGGCGGTGGGCGGC
GTGCTGCTGTTTCTGAGCGTGAACGTGCATGCGGATACCGGCTGCGCGATTGATATTGGC
CGTCAGGAACTGCGTTGCGGCAGCGGCGTGTTTATTCATAACGATGTGGAAGCGTGGatg
GATCGTTATAAATTTTATCCGGAAACCCCGCAGGGCCTGGCGCGTATTATTCAGAAAGCG
CATGCGGAAGGCGTGTGCGGCCTGCGTAGCGTGAGCCGTCTGGAACATCAGatgTGGGAA
GCGATTAAAGATGAACTGAACACCCTGCTGAAAGAAAACGGCGTGGATCTGAGCGTGGTG
GTGGAAAAACAGAACGGCatgTATAAAGCGGCGCCGAAACGTCTGGCGGCGACCACCGAA
AAACTGGAAatgGGCTGGAAAGCGTGGGGCAAAAGCATTATTTTTGCGCCGGAACTGGCG
AACAACACCTTTGTGATTGATGGCCCGGAAACCGAAGAATGCCCGACCGCGAACCGTGCG
TGGAACAGCatgGAAGTGGAAGATTTTGGCTTTGGCCTGACCAGCACCCGTatgTTTCTG
CGTATTCGTGAAACCAACACCACCGAATGCGATAGCAAAATTATTGGCACCGCGGTGAAA
AACAACatgGCGGTGCATAGCGATCTGAGCTATTGGATTGAAAGCGGCCTGAACGATACC
TGGAAACTGGAACGTGCGGTGCTGGGCGAAGTGAAAAGCTGCACCTGGCCGGAAACCCAT
ACCCTGTGGGGCGATGGCGTGCTGGAAAGCGATCTGATTATTCCGATTACCCTGGCGGGC
CCGCGTAGCAACCATAACCGTCGTCCGGGCTATAAAACCCAGAACCAGGGCCCGTGGGAT
GAAGGCCGTGTGGAAATTGATTTTGATTATTGCCCGGGCACCACCGTGACCATTAGCGAT
AGCTGCGGCCATCGTGGCCCGGCGGCGCGTACCACCACCGAAAGCGGCAAACTGATTACC
GATTGGTGCTGCCGTAGCTGCACCCTGCCGCCGCTGCGTTTTCAGACCGAAAACGGCTGC
TGGTATGGCatgGAAATTCGTCCGACCCGTCATGATGAAAAAACCCTGGTGCAGAGCCGT
GTGAACGCGTATAACGCGGATatgATTGATCCGTTTCAGCTGGGCCTGCTGGTGGTGTTT
CTGGCGACCCAGGAAGTGCTGCGTAAACGTTGGACCGCGAAAATTAGCATTCCGGCGATT
atgCTGGCGCTGCTGGTGCTGGTGTTTGGCGGCATTACCTATACCGATGTGCTGCGTTAT
GTGATTCTGGTGGGCGCGGCGTTTGCGGAAGCGAACAGCGGCGGCGATGTGGTGCATCTG
GCGCTGatgGCGACCTTTAAAATTCAGCCGGTGTTTCTGGTGGCGAGCTTTCTGAAAGCG
CGTTGGACCAACCAGGAAAGCATTCTGCTGatgCTGGCGGCGGCGTTTTTTCAGatgGCG
TATTATGATGCGAAAAACGTGCTGAGCTGGGAAGTGCCGGATGTGCTGAACAGCCTGAGC
GTGGCGTGGatgATTCTGCGTGCGATTAGCTTTACCAACACCAGCAACGTGGTGGTGCCG
CTGCTGGCGCTGCTGACCCCGGGCCTGAAATGCCTGAACCTGGATGTGTATCGTATTCTG
CTGCTGatgGTGGGCGTGGGCAGCCTGATTAAAGAAAAACGTAGCAGCGCGGCGAAAAAA
AAAGGCGCGTGCCTGATTTGCCTGGCGCTGGCGAGCACCGGCGTGTTTAACCCGatgATT
CTGGCGGCGGGCCTGatgGCGTGCGATCCGAACCGTAAACGTGGCTGGCCGGCGACCGAA
GTGatgACCGCGGTGGGCCTGatgTTTGCGATTGTGGGCGGCCTGGCGGAACTGGATATT
GATAGCatgGCGATTCCGatgACCATTGCGGGCCTGatgTTTGTGGCGTTTGTGATTAGC
GGCAAAAGCACCGATatgTGGATTGAACGTACCGCGGATATTACCTGGGAAAGCGATGCG
GAAATTACCGGCAGCAGCGAACGTGTGGATGTGCGTCTGGATGATGATGGCAACTTTCAG
CTGATTAACGATCCGGGCGCGCCGTGGAAAATTTGGatgCTGCGTatgGCGTGCCTGGCG
ATTAGCGCGTATACCCCGTGGGCGATTCTGCCGAGCATTATTGGCTTTTGGATTACCCTG
CAGTATACCAAACGTGGCGGCGTGCTGTGGGATACCCCGAGCCCGCGTGAATATAAAAAA
GGCGATACCACCACCGGCGTGTATCGTATTatgACCCGTGGCCTGCTGGGCAGCTATCAG
GCGGGCGCGGGCGTGatgGTGGAAGGCGTGTTTCATACCCTGTGGCATACCACCAAAGGC
GCGGCGCTGatgAGCGGCGAAGGCCGTCTGGATCCGTATTGGGGCAGCGTGAAAGAAGAT
CGTCTGTGCTATGGCGGCCCGTGGAAACTGCAGCATAAATGGAACGGCCATGATGAAGTG
CAGatgATTGTGGTGGAACCGGGCAAAAACGTGAAAAACGTGCAGACCAAACCGGGCGTG
TTTAAAACCCCGGAAGGCGAAATTGGCGCGGTGACCCTGGATTATCCGACCGGCACCAGC
GGCAGCCCGATTGTGGATAAAAACGGCGATGTGATTGGCCTGTATGGCAACGGCGTGATT
atgCCGAACGGCAGCTATATTAGCGCGATTGTGCAGGGCGAACGTatgGAAGAACCGGCG
CCGGCGGGCTTTGAACCGGAAatgCTGCGTAAAAAACAGATTACCGTGCTGGATCTGCAT
CCGGGCGCGGGCAAAACCCGTAAAATTCTGCCGCAGATTATTAAAGAAGCGATTAACAAA
CGTCTGCGTACCGCGGTGCTGGCGCCGACCCGTGTGGTGGCGGCGGAAatgAGCGAAGCG
CTGCGTGGCCTGCCGATTCGTTATCAGACCAGCGCGGTGCCGCGTGAACATAGCGGCAAC
GAAATTGTGGATGTGatgTGCCATGCGACCCTGACCCATCGTCTGatgAGCCCGCATCGT
GTGCCGAACTATAACCTGTTTATTatgGATGAAGCGCATTTTACCGATCCGGCGAGCATT
GCGGCGCGTGGCTATATTGCGACCAAAGTGGAACTGGGCGAAGCGGCGGCGATTTTTatg
ACCGCGACCCCGCCGGGCACCAGCGATCCGTTTCCGGAAAGCAACGCGCCGATTAGCGAT
atgCAGACCGAAATTCCGGATCGTGCGTGGAACACCGGCTATGAATGGATTACCGAATAT
GTGGGCAAAACCGTGTGGTTTGTGCCGAGCGTGAAAatgGGCAACGAAATTGCGCTGTGC
CTGCAGCGTGCGGGCAAAAAAGTGATTCAGCTGAACCGTAAAAGCTATGAAACCGAATAT
CCGAAATGCAAAAACGATGATTGGGATTTTGTGATTACCACCGATATTAGCGAAatgGGC
GCGAACTTTAAAGCGAGCCGTGTGATTGATAGCCGTAAAAGCGTGAAACCGACCATTATT
GAAGAAGGCGATGGCCGTGTGATTCTGGGCGAACCGAGCGCGATTACCGCGGCGAGCGCG
GCGCAGCGTCGTGGCCGTATTGGCCGTAACCCGAGCCAGGTGGGCGATGAATATTGCTAT
GGCGGCCATACCAACGAAGATGATAGCAACTTTGCGCATTGGACCGAAGCGCGTATTatg
CTGGATAACATTAACatgCCGAACGGCCTGGTGGCGCAGCTGTATCAGCCGGAACGTGAA
AAAGTGTATACCatgGATGGCGAATATCGTCTGCGTGGCGAAGAACGTAAAAACTTTCTG
GAATTTCTGCGTACCGCGGATCTGCCGGTGTGGCTGGCGTATAAAGTGGCGGCGGCGGGC
ATTAGCTATCATGATCGTAAATGGTGCTTTGATGGCCCGCGTACCAACACCATTCTGGAA
GATAACAACGAAGTGGAAGTGATTACCAAACTGGGCGAACGTAAAATTCTGCGTCCGCGT
TGGGCGGATGCGCGTGTGTATAGCGATCATCAGGCGCTGAAAAGCTTTAAAGATTTTGCG
AGCGGCAAACGTAGCCAGATTGGCCTGGTGGAAGTGCTGGGCCGTatgCCGGAACATTTT
atgGGCAAAACCTGGGAAGCGCTGGATACCatgTATGTGGTGGCGACCGCGGAAAAAGGC
GGCCGTGCGCATCGTatgGCGCTGGAAGAACTGCCGGATGCGCTGCAGACCATTGCGCTG
ATTGCGCTGCTGAGCGTGatgAGCCTGGGCGTGTTTTTTCTGCTGatgCAGCGTAAAGGC
ATTGGCAAAATTGGCCTGGGCGGCGTGATTCTGGGCGCGGCGACCTTTTTTTGCTGGatg
GCGGAAGTGCCGGGCACCAAAATTGCGGGCatgCTGCTGCTGAGCCTGCTGCTGatgATT
GTGCTGATTCCGGAACCGGAAAAACAGCGTAGCCAGACCGATAACCAGCTGGCGGTGTTT
CTGATTTGCGTGCTGACCCTGGTGAGCGCGGTGGCGGCGAACGAAatgGGCTGGCTGGAT
AAAACCAAAAACGATATTGGCAGCCTGCTGGGCCATAAACCGGAAACCCGTGAAACCACC
CTGGGCGTGGAAAACTTTCTGCTGGATCTGCGTCCGGCGACCGCGTGGAGCCTGTATGCG
GTGGCGACCGCGGTGCTGACCCCGCTGCTGAAACATCTGATTACCAGCGATTATATTAAC
ACCAGCCTGACCAGCATTAACGTGCAGGCGAGCGCGCTGTTTACCCTGGCGCGTGGCTTT
CCGTTTGTGGATGTGGGCGTGAGCGCGCTGCTGCTGGCGGCGGGCTGCTGGGGCCAGGTG
ACCCTGACCGTGACCatgACCGCGGCGGCGCTGCTGTTTTGCCATTATGCGTATatgGTG
CCGGGCTGGCAGGCGGAAGCGatgCGTAGCGCGCAGCGTCGTACCGCGGCGGGCATTatg
AAAAACGCGGTGGTGGATGGCATTGTGGCGACCGATGTGCCGGAACTGGAACGTACCACC
CCGGTGatgCAGAAAAAAGTGGGCCAGATTatgCTGATTCTGGTGAGCatgGCGGCGGTG
GTGGTGAACCCGAGCGTGCGTACCGTGCGTGAAGCGGGCATTCTGACCACCGCGGCGGCG
GTGACCCTGTGGGAAAACGGCGCGAGCAGCGTGTGGAACGCGACCACCGCGATTGGCCTG
TGCCATATTatgCGTGGCGGCTGGCTGAGCTGCCTGAGCATTACCTGGACCCTGATTAAA
AACatgGAAAAACCGGGCCTGAAACGTGGCGGCGCGAAAGGCCGTACCCTGGGCGAAGTG
TGGAAAGAACGTCTGAACCATatgACCAAAGAAGAATTTACCCGTTATCGTAAAGAAGCG
ATTACCGAAGTGGATCGTAGCGCGGCGAAACATGCGCGTCGTGAAGGCAACATTACCGGC
GGCCATCCGGTGAGCCGTGGCACCGCGAAACTGCGTTGGCTGGTGGAACGTCGTTTTCTG
GAACCGGTGGGCAAAGTGGTGGATCTGGGCTGCGGCCGTGGCGGCTGGTGCTATTATatg
GCGACCCAGAAACGTGTGCAGGAAGTGAAAGGCTATACCAAAGGCGGCCCGGGCCATGAA
GAACCGCAGCTGGTGCAGAGCTATGGCTGGAACATTGTGACCatgAAAAGCGGCGTGGAT
GTGTTTTATCGTCCGAGCGAAGCGAGCGATACCCTGCTGTGCGATATTGGCGAAAGCAGC
AGCAGCGCGGAAGTGGAAGAACATCGTACCGTGCGTGTGCTGGAAatgGTGGAAGATTGG
CTGCATCGTGGCCCGAAAGAATTTTGCATTAAAGTGCTGTGCCCGTATatgCCGCGTGTG
ATTGAAAAAatgGAAACCCTGCAGCGTCGTTATGGCGGCGGCCTGGTGCGTAACCCGCTG
AGCCGTAACAGCACCCATGAAatgTATTGGGTGAGCCATGCGAGCGGCAACATTGTGCAT
AGCGTGAACatgACCAGCCAGGTGCTGCTGGGCCGTatgGAAAAAAAAACCTGGAAAGGC
CCGCAGTTTGAAGAAGATGTGAACCTGGGCAGCGGCACCCGTGCGGTGGGCAAACCGCTG
CTGAACAGCGATACCAGCAAAATTAAAAACCGTATTGAACGTCTGAAAAAAGAATATAGC
AGCACCTGGCATCAGGATGCGAACCATCCGTATCGTACCTGGAACTATCATGGCAGCTAT
GAAGTGAAACCGACCGGCAGCGCGAGCAGCCTGGTGAACGGCGTGGTGCGTCTGCTGAGC
AAACCGTGGGATACCATTACCAACGTGACCACCatgGCGatgACCGATACCACCCCGTTT
GGCCAGCAGCGTGTGTTTAAAGAAAAAGTGGATACCAAAGCGCCGGAACCGCCGGAAGGC
GTGAAATATGTGCTGAACGAAACCACCAACTGGCTGTGGGCGTTTCTGGCGCGTGATAAA
AAACCGCGTatgTGCAGCCGTGAAGAATTTATTGGCAAAGTGAACAGCAACGCGGCGCTG
GGCGCGatgTTTGAAGAACAGAACCAGTGGAAAAACGCGCGTGAAGCGGTGGAAGATCCG
AAATTTTGGGAAatgGTGGATGAAGAACGTGAAGCGCATCTGCGTGGCGAATGCAACACC
TGCATTTATAACatgatgGGCAAACGTGAAAAAAAACCGGGCGAATTTGGCAAAGCGAAA
GGCAGCCGTGCGATTTGGTTTatgTGGCTGGGCGCGCGTTTTCTGGAATTTGAAGCGCTG
GGCTTTCTGAACGAAGATCATTGGCTGGGCCGTAAAAACAGCGGCGGCGGCGTGGAAGGC
CTGGGCCTGCAGAAACTGGGCTATATTCTGAAAGAAGTGGGCACCAAACCGGGCGGCAAA
ATTTATGCGGATGATACCGCGGGCTGGGATACCCGTATTACCAAAGCGGATCTGGAAAAC
GAAGCGAAAGTGCTGGAACTGCTGGATGGCGAACATCGTCGTCTGGCGCGTAGCATTATT
GAACTGACCTATCGTCATAAAGTGGTGAAAGTGatgCGTCCGGCGGCGGATGGCAAAACC
GTGatgGATGTGATTAGCCGTGAAGATCAGCGTGGCAGCGGCCAGGTGGTGACCTATGCG
CTGAACACCTTTACCAACCTGGCGGTGCAGCTGGTGCGTatgatgGAAGGCGAAGGCGTG
ATTGGCCCGGATGATGTGGAAAAACTGGGCAAAGGCAAAGGCCCGAAAGTGCGTACCTGG
CTGTTTGAAAACGGCGAAGAACGTCTGAGCCGTatgGCGGTGAGCGGCGATGATTGCGTG
GTGAAACCGCTGGATGATCGTTTTGCGACCAGCCTGCATTTTCTGAACGCGatgAGCAAA
GTGCGTAAAGATATTCAGGAATGGAAACCGAGCACCGGCTGGTATGATTGGCAGCAGGTG
CCGTTTTGCAGCAACCATTTTACCGAACTGATTatgAAAGATGGCCGTACCCTGGTGGTG
CCGTGCCGTGGCCAGGATGAACTGATTGGCCGTGCGCGTATTAGCCCGGGCGCGGGCTGG
AACGTGCGTGATACCGCGTGCCTGGCGAAAAGCTATGCGCAGatgTGGCTGCTGCTGTAT
TTTCATCGTCGTGATCTGCGTCTGatgGCGAACGCGATTTGCAGCGCGGTGCCGGTGAAC
TGGGTGCCGACCGGCCGTACCACCTGGAGCATTCATGCGAAAGGCGAATGGatgACCACC
GAAGATatgCTGGCGGTGTGGAACCGTGTGTGGATTGAAGAAAACGAATGGatgGAAGAT
AAAACCCCGGTGGAACGTTGGAGCGATGTGCCGTATAGCGGCAAACGTGAAGATATTTGG
TGCGGCAGCCTGATTGGCACCCGTACCCGTGCGACCTGGGCGGAAAACATTCATGTGGCG
ATTAACCAGGTGCGTAGCGTGATTGGCGAAGAAAAATATGTGGATTATatgAGCAGCCTG
CGTCGTTATGAAGATACCATTGTGGTGGAAGATACCGTGCTGTAA
>ON032498_Accipitergentilis_Umbria_Italy@29/01/2022
atgAGCAAAAAACCGGGCGGCCCGGGCAAAAACCGTGCGGTGAACatgCTGAAACGTGGC
atgCCGCGTGGCCTGAGCCTGATTGGCCTGAAACGTGCGatgCTGAGCCTGATTGATGGC
AAAGGCCCGATTCGTTTTGTGCTGGCGCTGCTGGCGTTTTTTCGTTTTACCGCGNNNNNN
NNNNNNNNNNNNNNNNNNNNNNNNNNNNNNNNNNNNNNNNNNNNNNNNGCGatgAAACAT
CTGCTGNNNTTTAAAAAAGAACTGGGCACCCTGNNNAGCGCGNNNAACCGTCGTAGCACC
AAACAGAAAAAACGTGGCGGCACCGCGGGCTTTACCATTCTGCTGGGCCTGNNNGCGTGC
GCGGGCGCGGTGACCCTGAGCAACTTTCAGGGCAAAGTGatgatgACCGTGAACGCGNNN
GATGTGACCGATGTGATTACCATTCCGACCGCGGCGGGCAAAAACCTGNNNATTGTGCGT
GCGatgGATGTGGGCTATCTGTGCGAAGATACCATTACCTATGAATGCCCGGTGCTGGCG
GCGGGCAACGATCCGGAAGATATTGATTGCTGGTGCACCAAAAGCAGCGTGTATGTGCGT
TATGGCCGTTGCACCAAAACCCGTCATAGCCGTCGTAGCCGTCGTAGCCTGACCGTGCAG
ACCCATGGCGAAAGCGCGCTGGCGAACAAAAAAGGCGCGTGGCTGNNNNNNNNNNNNNNN
NNNNNNNNNNNNNNNNNNNNNNNNNNNNNNNNNNNNNNNAACCCGGGCTATGCGCTGGTG
GCGGCGGTGATTGGCTGGatgCTGGGCAGCAACACCACCCAGCGTGTGGTGTTTGCGATT
CTGCTGCTGCTGGTGGCGCCGGCGTATAGCTTTAACTGCCTGGGCatgAGCAACCGTGAT
TTTCTGGAAGGCGTGAGCGGCGCGACCTGGGTGGATCTGGTGCTGGAAGGCGATAGCTGC
GTGACCATTatgAGCAAAGATAAACCGACCATTGATGTGAAAatgatgAACatgGAAGCG
GCGAACCTGGCGGATGTGCGTAGCTATTGCTATCTGGCGAGCGTGNNNGATCTGAGCACC
CGTGCGGCGTGCCCGACCatgGGCGAAGCGCATAACGAAAAACGTGCGGATCCGGCGTTT
GTGTGCAAACAGGGCGTGGTGGATCGTGGCTGGGGCAACGGCTGCGGCCTGTTTGGCAAA
NNNAGCATTGATACCTGCGCGAAATTTGCGTGCACCACCAAAGCGACCGGCTGGATTATT
CAGAAAGAAAACATTAAATATGAAGTGGCGATTTTTGTGCATGGCCCGACCACCGTGGAA
AGCCATGGCAACTATAGCACCCAGACCGGCGCGACCCAGGCGGGCCGTTTTAGCATTACC
CCGAGCGCGCCGAGCTATACCCTGAAACTGGGCGAATATGGCGAAGTGACCGTGGATTGC
GAACCGCGTAGCGGCATTGATACCAGCGCGTATTATGTGatgAGCGTGGGCGCGAAAAGC
TTTCTGGTGCATCGTGAATGGTTTatgGATCTGAACCTGCCGTGGAGCAGCGCGGGCAGC
ACCACCTGGCGTAACCGTGAAACCCTGatgGAATTTGAAGAACCGCATGCGACCAAACAG
AGCGTGGTGGCGCTGGGCAGCCAGGAAGGCGCGCTGCATCAGGCGCTGGCGGGCGCGATT
CCGGTGGAATTTAGCAGCAACACCGTGAAACTGACCAGCGGCCATCTGAAATGCCGTGTG
AAAatgGAAAAACTGCAGCTGAAAGGCACCACCTATGGCGTGTGCAGCAAAGCGTTTAAA
TTTGCGGGCACCCCGGCGGATACCGGCCATGGCACCGTGGTGCTGGAACTGCAGTATACC
GGCACCGATGGCCCGTGCAAAGTGCCGATTAGCAGCGTGGCGAGCCTGAACGATCTGACC
CCGGTGGGCCGTCTGGTGACCGTGAACCCGTTTGTGAGCGTGGCGACCGCGAACAGCAAA
GTGCTGATTGAACTGGAACCGCCGTTTGGCGATAGCTATATTGTGGTGGGCCGTGGCGAA
CAGCAGATTAACCATCATTGGCATAAAAGCGGCAGCAGCATTGGCAAAGCGTTTACCACC
ACCCTGCGTGGCGCGCAGCGTCTGGCGGCGCTGGGCGATACCGCGTGGGATTTTGGCAGC
GTGGGCGGCGTGTTTACCAGCGTGGGCAAAGCGATTCATCAGGTGTTTGGCGGCGCGTTT
CGTAGCCTGTTTGGCGGCatgAGCTGGATTACCCAGGGCCTGCTGGGCGCGCTGCTGCTG
TGGatgGGCATTAACGCGCGTGATCGTAGCATTGCGatgACCTTTCTGGCGGTGGGCGGC
GTGCTGCTGTTTCTGAGCGTGAACGTGCATGCGGATACCGGCTGCGCGATTGATATTAGC
CGTCAGGAACTGCGTTGCGGCAGCGGCGTGTTTATTCATAACGATGTGGAAGCGTGGatg
GATCGTTATAAATTTTATCCGGAAACCCCGCAGGGCCTGGCGCGTATTATTCAGAAAGCG
CATGCGGAAGGCGTGTGCGGCCTGCGTAGCGTGAGCCGTCTGGAACATCAGatgTGGGAA
GCGATTAAAGATGAACTGAACACCCTGCTGAAAGAAAACGGCGTGGATCTGAGCGTGGTG
GTGGAAAAACAGAACGGCatgTATAAAGCGGCGCCGAAACGTCTGGCGGCGACCACCGAA
AAACTGGAAatgGGCTGGAAAGCGTGGGGCAAAAGCATTATTTTTGCGCCGGAACTGGCG
AACAACACCTTTGTGATTGATGGCCCGGAAACCGAAGAATGCCCGACCGCGAACCGTGCG
TGGAACAGCatgGAAGTGGAAGATTTTGGCTTTGGCCTGACCAGCACCCGTatgTTTCTG
CGTATTCGTGAAACCAACACCACCGAATGCGATAGCAAAATTATTGGCACCGCGGTGAAA
AACAACatgGCGGTGCATAGCGATCTGAGCTATTGGATTGAAAGCGGCCTGAACGATACC
TGGAAACTGGAACGTGCGGTGCTGGGCGAAGTGAAAAGCTGCACCTGGCCGGAAACCCAT
ACCCTGTGGNNNGATGGCGTGCTGGAAAGCGATCTGATTATTCCGATTACCCTGGCGGGC
CCGCGTAGCAACCATAACCGTCGTCCGGGCTATAAAACCCAGAACCAGGGCCCGTGGGAT
GAAGGCCGTGTGGAAATTGATTTTGATTATTGCCCGGGCACCACCGTGACCATTAGCGAT
AGCTGCGGCCATCGTGGCCCGGCGGCGCGTACCACCACCGAAAGCGGCAAACTGATTACC
GATTGGTGCTGCCGTAGCTGCACCCTGCCGCCGCTGCGTTTTCAGACCGAAAACGGCTGC
TGGTATGGCatgGAAATTCGTCCGACCCGTCATGATGAAAAAACCCTGGTGCAGAGCCGT
GTGAACGCGTATAACGCGGATatgATTNNNCCGTTTCAGCTGGGCCTGCTGGTGGTGTTT
CTGGCGACCCAGGAAGTGCTGCGTAAACGTTGGACCGCGAAAATTAGCATTCCGGCGATT
atgCTGGCGCTGCTGGTGCTGGTGTTTGGCGGCATTACCTATACCGATGTGCTGCGTTAT
GTGATTCTGGTGGGCGCGGCGTTTGCGGAAGCGAACAGCGGCGGCGATGTGGTGCATCTG
GCGCTGatgGCGACCTTTAAAATTCAGCCGGTGTTTCTGGTGGCGAGCTTTCTGAAAGCG
CGTTGGACCAACCAGGAAAGCATTCTGCTGatgCTGGCGGCGGCGTTTTTTCAGatgGCG
TATTATGATGCGAAAAACGTGCTGAGCTGGGAAGTGCCGGATGTGCTGAACAGCCTGAGC
GTGGCGTGGatgATTCTGCGTGCGATTAGCTTTACCAACACCAGCAACGTGGTGGTGCCG
CTGCTGGCGCTGCTGACCCCGGGCCTGAAATGCCTGAACCTGGATGTGTATCGTATTCTG
CTGCTGatgGTGGGCGTGGGCAGCCTGATTAAAGAAAAACGTAGCAGCGCGGCGAAAAAA
AAAGGCGCGTGCCTGATTTGCCTGGCGCTGGCGAGCACCGGCGTGTTTAACCCGatgATT
CTGGCGGCGGGCCTGatgGCGTGCGATCCGAACCGTAAACGTGGCTGGCCGGCGACCGAA
GTGatgACCGCGGTGGGCCTGatgTTTGCGATTGTGGGCGGCCTGGCGGAACTGGATATT
GATAGCatgGCGATTCCGatgACCATTGCGGGCCTGatgTTTGTGGCGTTTGTGATTAGC
GGCAAAAGCACCGATatgTGGATTGAACGTACCGCGGATATTACCTGGGAAAGCGATGCG
GAAATTACCGGCAGCAGCGAACGTGTGGATGTGCGTCTGGATGATGATGGCAACTTTCAG
CTGATTAACGATCCGGGCGCGCCGTGGAAAATTTGGatgCTGCGTatgGCGTGCCTGGCG
ATTAGCGCGTATACCCCGTGGGCGATTCTGCCGAGCATTATTGGCTTTTGGATTACCCTG
CAGTATACCAAACGTGGCGGCGTGCTGTGGGATACCCCGAGCCCGCGTGAATATAAAAAA
GGCGATACCACCACCGGCGTGTATCGTATTatgACCCGTGGCCTGCTGGGCAGCTATCAG
GCGGGCGCGGGCGTGatgGTGGAAGGCGTGTTTCATACCCTGTGGCATACCACCAAAGGC
GCGGCGCTGatgAGCGGCGAAGGCCGTCTGGATCCGTATTGGGGCAGCGTGAAAGAAGAT
CGTCTGTGCTATGGCGGCCCGTGGAAACTGCAGCATAAATGGAACNNNNNNNNNNNNNNN
NNNNNNNNNNNNNNNNNNNNNNNNNNNNNNNNNNNNNNNNNNNNNNNNNNNNNNNNNNNN
NNNNNNNNNNNNNNNNNNNNNNNNNNNNNNNNNNNNNNNNNNNNNNNNNNNNNNNNNNNN
NNNNNNNNNNNNNNNNNNNNNNNNNNNNNNNNNNNNNNNNNNNNNNNNNNNNNNNNNNNN
NNNNNNNNNGGCAGCTATATTAGCGCGNNNNNNNNNNNNNNNNNNNNNNNNNNNNNNNNN
NNNNNNNNNNNNNNNNNNNNNNNNNNNNNNNNNNNNNNNNNNNNNNNNNNNNNNNNNNNN
NNNNNNNNNNNNNNNNNNNNNNNNNNNNNNNNNNNNNNNNNNNNNNNNNNNNNNNNNNNN
NNNNNNNNNNNNNNNNNNNNNNNNNNNNNNNNNNNNNNNNNNNNNNNNNNNNNNNNNNNN
NNNNNNNNNNNNNNNNNNNNNNNNNNNNNNNNNNNNNNNNNNNNNNNNNNNNNNNNNNNN
NNNNNNNNNNNNNNNNNNNNNNNNNNNNNNNNNNNNNNNNNNNNNNNNNNNNNNNNNNNN
NNNNNNNNNNNNNNNNNNNNNNNNNNNNNNNNNNNNNNNNNNNNNNNNNNNNNNNNNNNN
NNNNNNNNNNNNNNNNNNNNNNNNNNNNNNNNNNNNNNNNNNNNNNNNNNNNNNNNNNNN
NNNNNNNNNNNNNNNNNNNNNNNNNNNNNNNNNNNNNNNNNNNNNNNNNNNNNNNNNNNN
NNNNNNNNNNNNNNNNNNNNNNNNNNNNNNAACACCGGCTATGAATGGATTACCGAATAT
GTGGGCAAAACCGTGTGGTTTGTGCCGAGCGTGAAAatgGGCAACGAAATTGCGCTGTGC
CTGCAGCGTGCGGGCAAAAAAGTGATTCAGCTGAACCGTAAAAGCTATGAAACCGAATAT
CCGAAATGCAAAAACGATGATTGGGATTTTGTGATTACCACCGATATTAGCGAAatgGGC
GCGAACTTTAAAGCGAGCCGTGTGATTGATAGCCGTAAAAGCGTGAAACCGACCATTATT
GAAGAAGGCGATGGCCGTGTGATTCTGGGCGAACCGAGCGCGATTACCGCGGCGAGCGCG
GCGCAGCGTCGTGGCCGTATTGGCCGTAACCCGAGCCAGGTGGGCGATGAATATTGCTAT
GGCGGCCATACCAACGAAGATGATAGCAACTTTGCGCATTGGACCGAAGCGCGTATTatg
CTGGATAACATTAACatgCCGAACGGCCTGGTGGCGCAGCTGTATCAGCCGGAACGTGAA
AAAGTGTATACCatgGATGGCGAATATCGTCTGCGTGGCGAAGAACGTAAAAACTTTCTG
GAATTTCTGCGTACCGCGGATCTGCCGGTGTGGCTGGCGTATAAAGTGGCGGCGGCGGGC
ATTAGCTATCATGATCGTAAATGGTGCTTTGATGGCCCGCGTACCAACACCATTCTGGAA
GATAACAACGAAGTGGAAGTGATTACCAAACTGGGCGAACGTAAAATTCTGCGTCCGCGT
TGGGCGGATGCGCGTGTGTATAGCGATCATCAGGCGCTGAAAAGCTTTAAAGATTTTGCG
AGCGGCAAACGTAGCCAGATTGGCCTGGTGGAAGTGCTGGGCCGTatgCCGGAACATTTT
atgGGCAAAACCTGGGAAGCGCTGGATACCatgTATGTGGTGGCGACCGCGGAAAAAGGC
GGCCGTGCGCATNNNatgGCGCTGGAAGAACTGCCGGATGCGCTGCAGACCATTGCGCTG
ATTGCGCTGCTGAGCGTGatgAGCCTGGGCGTGTTTTTTCTGCTGatgCAGCGTAAAGGC
ATTGGCAAAATTGGCCTGGGCGGCGTGATTCTGGGCGCGGCGACCTTTTTTTGCTGGatg
GCGGAAGTGCCGGGCACCAAAATTGCGGGCatgCTGCTGCTGAGCCTGCTGCTGatgATT
GTGCTGATTCCGGAACCGGAAAAACAGCGTAGCCAGACCGATAACCAGCTGGCGGTGTTT
CTGATTTGCGTGCTGACCCTGGTGAGCGCGGTGGCGGCGAACGAAatgGGCTGGCTGGAT
AAAACCAAAAACGATATTGGCAGCCTGCTGGGCCATAAACCGGAAACCCGTGAAACCACC
CTGGGCGTGGAAAACTTTCTGCTGGATCTGCGTCCGGCGACCGCGTGGAGCCTGTATGCG
GTGGCGACCGCGGTGCTGACCCCGCTGCTGAAACATCTGATTACCAGCGATTATATTAAC
ACCAGCCTGACCAGCATTAACGTGCAGGCGAGCGCGCTGTTTACCCTGGCGCGTGGCTTT
CCGTTTGTGGATGTGGGCGTGAGCGCGCTGCTGCTGGCGGCGGGCTGCTGGGGCCAGGTG
ACCCTGACCGTGACCGTGACCGCGGCGGCGCTGCTGTTTTGCCATTATNNNTATatgGTG
CCGGGCTGGCAGGCGGAAGCGatgCGTAGCGCGCAGCGTCGTACCGCGGCGGGCATTatg
AAAAACGCGGTGGTGGATGGCATTGTGGCGACCGATGTGCCGGAACTGGAACGTACCACC
CCGGTGatgCAGAAAAAAGTGGGCCAGATTatgCTGATTCTGGTGAGCatgGCGGCGGTG
GTGGTGAACCCGAGCGTGCGTACCGTGCGTGAAGCGGGCATTCTGACCACCGCGGCGGCG
GTGACCCTGTGGGAAAACGGCGCGNNNAGCGTGTGGNNNGCGACCACCGCGATTGGCCTG
TGCCATATTatgCGTGGCGGCTGGCTGAGCTGCCTGAGCATTACCTGGACCCTGATTAAA
AACatgGAAAAACCGGGCCTGAAACGTGGCGGCGCGAAAGGCCGTACCCTGGGCGAAGTG
TGGAAAGAACGTCTGAACCATatgACCAAAGAAGAATTTACCCGTTATCGTAAAGAAGCG
ATTACCGAAGTGGATCGTAGCGCGGCGAAACATGCGCGTCGTGAAGGCAACATTACCGGC
GGCCATCCGGTGAGCCGTGGCACCGCGAAACTGCGTTGGCTGGTGGAACGTCGTTTTCTG
GAACCGGTGGGCAAAGTGGTGGATCTGGGCTGCGGCCGTGGCGGCTGGTGCTATTATatg
GCGACCCAGAAACGTGTGCAGGAAGTGAAAGGCTATACCAAAGGCGGCCCGGGCCATGAA
GAACCGCAGCTGGTGCAGAGCTATGGCTGGAACATTGTGACCatgAAAAGCGGCGTGGAT
GTGTTTTATCGTCCGAGCGAAGCGAGCGATACCCTGCTGTGCGATATTGGCGAAAGCAGC
AGCAGCGCGGAAGTGGAAGAACATCGTACCGTGCGTGTGCTGGAAatgGTGGAAGATTGG
CTGCATCGTGGCCCGAAAGAATTTTGCATTAAAGTGCTGTGCCCGTATatgCCGCGTGTG
ATTGAAAAAatgGAAACCCTGCAGCGTCGTTATGGCGGCGGCCTGGTGCGTAACCCGCTG
AGCCGTAACAGCACCCATGAAatgTATTGGGTGAGCCATGCGAGCGGCAACATTGTGCAT
AGCGTGAACatgACCAGCCAGGTGCTGCTGGGCCGTatgGAAAAAAAAACCTGGAAAGGC
CCGCAGTTTGAAGAAGATGTGAACCTGGGCAGCGGCACCCGTGCGGTGGGCAAACCGCTG
CTGAACAGCGATACCAGCAAAATTAAAAACCGTATTGAACGTCTGAAAAAAGAATATAGC
AGCACCTGGCATCAGGATGCGAACCATCCGTATCGTACCTGGAACTATCATGGCAGCTAT
GAAGTGAAACCGACCGGCAGCGCGAGCAGCCTGGTGAACGGCGTGGTGCGTCTGCTGAGC
AAACCGTGGGATACCATTACCAACGTGACCACCatgGCGatgACCGATACCACCCCGTTT
GGCCAGCAGCGTGTGTTTAAAGAAAAAGTGGATACCAAAGCGCCGGAACCGCCGGAAGGC
GTGAAATATGTGCTGAACGAAACCACCAACTGGCTGTGGGCGTTTCTGGCGCGTGATAAA
AAACCGCGTatgTGCAGCCGTGAAGAATTTATTGGCAAAGTGAACAGCAACGCGGCGCTG
GGCGCGatgTTTGAAGAACAGAACCAGTGGAAAAACGCGCGTGAAGCGGTGGAAGATCCG
AAATTTTGGGAAatgGTGGATGAAGAACGTGAAGCGCATCTGCGTGGCGAATGCAACACC
TGCATTTATAACatgatgGGCAAACGTGAAAAAAAACCGGGCGAATTTGGCAAAGCGAAA
GGCAGCCGTGCGATTTGGTTTatgTGGCTGGGCGCGCGTTTTCTGGAATTTGAAGCGCTG
GGCTTTCTGAACGAAGATCATTGGCTGGGCCGTAAAAACAGCGGCGGCGGCGTGGAAGGC
CTGGGCCTGCAGAAACTGGGCTATATTCTGAAAGAAGTGGGCACCAAACCGGGCGGCAAA
ATTTATGCGGATGATACCGCGGGCTGGGATACCCGTATTACCAAAGCGGATCTGGAAAAC
GAAGCGAAAGTGCTGGGCCTGCTGGATGGCGAACATCGTCGTCTGGCGCGTAGCATTATT
GAACTGACCTATCGTCATAAAGTGGTGAAAGTGatgCGTCCGGCGGCGGATGGCAAAACC
GTGatgGATGTGATTAGCCGTNNNGATCAGCGTGGCAGCGGCCAGGTGGTGACCTATGCG
CTGAACACCTTTACCAACCTGGCGGTGCAGCTGGTGCGTatgatgGAAGGCGAAGGCGTG
ATTGGCCCGGATGATGTGGAAAAACTGGGCAAAGGCAAAGGCCCGAAAGTGCGTACCTGG
CTGTTTGAAAACGGCGAAGAACGTCTGAGCCGTatgGCGGTGAGCGGCGATGATTGCGTG
GTGAAACCGCTGGATGATCGTTTTGCGACCAGCCTGCATTTTCTGAACGCGatgAGCAAA
GTGCGTAAAGATATTCAGGAATGGAAACCGAGCACCGGCTGGTATGATTGGCAGCAGGTG
CCGTTTTGCAGCAACCATTTTACCGAACTGATTatgAAAGATGGCCGTACCCTGGTGGTG
CCGTGCCGTGGCCAGGATGAACTGATTGGCCGTGCGCGTATTAGCCCGGGCGCGGGCTGG
AACGTGCGTGATACCGCGTGCCTGGCGAAAAGCTATGCGCAGatgTGGNNNNNNNNNNNN
NNNNNNNNNNNNNNNNNNNNNNNNNNNGCGAACGCGATTTGCAGCGCGGTGCCGGTGAAC
TGGGTGCCGACCGGCCGTACCACCTGGAGCATTCATGCGAAAGGCGAATGGatgACCACC
GAAGATatgCTGGCGGTGTGGAACCGTGTGTGGATTGAAGAAAACGAATGGatgGAAGAT
AAAACCCCGGTGGAACGTTGGAGCGATGTGCCGTATAGCGGCAAACGTGAAGATATTTGG
TGCNNNNNNCTGATTGGCACCNNNNNNNNNNNNNNNNNNGCGGAAAACATTCATGTGGCG
ATTAACCAGGTGCGTAGCGTGATTGGCGAAGAAAAATATGTGGATTATatgAGCAGCCTG
CGTCGTTATGAAGATACCATTGTGGTGGAAGATACCGTGCTGTAA
>KY594040_Homosapiens_Greece@15/06/2010
atgAGCAAAAAACCGGGCGGCCCGGGCAAAAACCGTGCGGTGAACatgCTGAAACGTGGC
atgCCGCGTGGCCTGAGCCTGATTGGCCTGAAACGTGCGatgCTGAGCCTGATTGATGGC
AAAGGCCCGATTCGTTTTGTGCTGGCGCTGCTGGCGTTTTTTCGTTTTACCGCGATTGCG
CCGACCCGTGCGGTGCTGGATCGTTGGCGTGGCGTGAACAAACAGACCGCGatgAAACAT
CTGCTGAGCTTTAAAAAAGAACTGGGCACCCTGACCAGCGCGATTAACCGTCGTAGCACC
AAACAGAAAAAACGTGGCGGCACCGCGGGCTTTACCATTCTGCTGGGCCTGATTGCGTGC
GCGGGCGCGGTGACCCTGAGCAACTTTCAGGGCAAAGTGatgatgACCGTGAACGCGACC
GATGTGACCGATGTGATTACCATTCCGACCGCGGCGGGCAAAAACCTGTGCATTGTGCGT
GCGatgGATGTGGGCTATCTGTGCGAAGATACCATTACCTATGAATGCCCGGTGCTGGCG
GCGGGCAACGATCCGGAAGATATTGATTGCTGGTGCACCAAAAGCAGCGTGTATGTGCGT
TATGGCCGTTGCACCAAAACCCGTCATAGCCGTCGTAGCCGTCGTAGCCTGACCGTGCAG
ACCCATGGCGAAAGCACCCTGGCGAACAAAAAAGGCGCGTGGCTGGATAGCACCAAAGCG
ACCCGTTATCTGGTGAAAACCGAAAGCTGGATTCTGCGTAACCCGGGCTATGCGCTGGTG
GCGGCGGTGATTGGCTGGatgCTGGGCAGCAACACCatgCAGCGTGTGGTGTTTGCGATT
CTGCTGCTGCTGGTGGCGCCGGCGTATAGCTTTAACTGCCTGGGCatgAGCAACCGTGAT
TTTCTGGAAGGCGTGAGCGGCGCGACCTGGGTGGATCTGGTGCTGGAAGGCGATAGCTGC
GTGACCATTatgAGCAAAGATAAACCGACCATTGATGTGAAAatgatgAACatgGAAGCG
GCGAACCTGGCGGATGTGCGTAGCTATTGCTATCTGGCGAGCGTGAGCGATCTGAGCACC
CGTGCGGCGTGCCCGACCatgGGCGAAGCGCATAACGAAAAACGTGCGGATCCGGCGTTT
GTGTGCAAACAGGGCGTGGTGGATCGTGGCTGGGGCAACGGCTGCGGCCTGTTTGGCAAA
GGCAGCATTGATACCTGCGCGAAATTTGCGTGCACCACCAAAGCGACCGGCTGGATTATT
CAGAAAGAAAACATTAAATATGAAGTGGCGATTTTTGTGCATGGCCCGACCACCGTGGAA
AGCCATGGCAACTATAGCACCCAGATTGGCGCGACCCAGGCGGGCCGTTTTAGCATTACC
CCGAGCGCGCCGAGCTATACCCTGAAACTGGGCGAATATGGCGAAGTGACCGTGGATTGC
GAACCGCGTAGCGGCATTGATACCAGCGCGTATTATGTGatgAGCGTGGGCGCGAAAAGC
TTTCTGGTGCATCGTGAATGGTTTatgGATCTGAACCTGCCGTGGAGCAGCGCGGGCAGC
ACCACCTGGCGTAACCGTGAAACCCTGatgGAATTTGAAGAACCGCATGCGACCAAACAG
AGCGTGGTGGCGCTGGGCAGCCAGGAAGGCGCGCTGCATCAGGCGCTGGCGGGCGCGATT
CCGGTGGAATTTAGCAGCAACACCGTGAAACTGACCAGCGGCCATCTGAAATGCCGTGTG
AAAatgGAAAAACTGCAGCTGAAAGGCACCACCTATGGCGTGTGCAGCAAAGCGTTTAAA
TTTGCGGGCACCCCGGCGGATACCGGCCATGGCACCGTGGTGCTGGAACTGCAGTATACC
GGCACCGATGGCCCGTGCAAAGTGCCGATTAGCAGCGTGGCGAGCCTGAACGATCTGACC
CCGGTGGGCCGTCTGGTGACCGTGAACCCGTTTGTGAGCGTGGCGACCGCGAACAGCAAA
GTGCTGATTGAACTGGAACCGCCGTTTGGCGATAGCTATATTGTGGTGGGCCGTGGCGAA
CAGCAGATTAACCATCATTGGCATAAAAGCGGCAGCAGCATTGGCAAAGCGTTTACCACC
ACCCTGCGTGGCGCGCAGCGTCTGGCGGCGCTGGGCGATACCGCGTGGGATTTTGGCAGC
GTGGGCGGCGTGTTTACCAGCGTGGGCAAAGCGATTCATCAGGTGTTTGGCGGCGCGTTT
CGTAGCCTGTTTGGCGGCatgAGCTGGATTACCCAGGGCCTGCTGGGCGCGCTGCTGCTG
TGGatgGGCATTAACGCGCGTGATCGTAGCATTGCGatgACCTTTCTGGCGGTGGGCGGC
GTGCTGCTGTTTCTGAGCGTGAACGTGCATGCGGATACCGGCTGCGCGATTGATATTGGC
CGTCAGGAACTGCGTTGCGGCAGCGGCGTGTTTATTCATAACGATGTGGAAGCGTGGatg
GATCGTTATAAATTTTATCCGGAAACCCCGCAGGGCCTGGCGCGTATTATTCAGAAAGCG
CATGCGGAAGGCGTGTGCGGCCTGCGTAGCGTGAGCCGTCTGGAACATCAGatgTGGGAA
GCGATTAAAGATGAACTGAACACCCTGCTGAAAGAAAACGGCGTGGATCTGAGCGTGGTG
GTGGAAAAACAGAACGGCatgTATAAAGCGGCGCCGAAACGTCTGGCGGCGACCACCGAA
AAACTGGAAatgGGCTGGAAAGCGTGGGGCAAAAGCATTATTTTTGCGCCGGAACTGGCG
AACAACACCTTTGTGATTGATGGCCCGGAAACCGAAGAATGCCCGACCGCGAACCGTGCG
TGGAACAGCatgGAAGTGGAAGATTTTGGCTTTGGCCTGACCAGCACCCGTatgTTTCTG
CGTATTCGTGAAACCAACACCACCGAATGCGATAGCAAAATTATTGGCACCGCGGTGAAA
AACAACatgGCGGTGCATAGCGATCTGAGCTATTGGATTGAAAGCGGCCTGAACGATACC
TGGAAACTGGAACGTGCGGTGCTGGGCGAAGTGAAAAGCTGCACCTGGCCGGAAACCCAT
ACCCTGTGGGGCGATGGCGTGCTGGAAAGCGATCTGATTATTCCGATTACCCTGGCGGGC
CCGCGTAGCAACCATAACCGTCGTCCGGGCTATAAAACCCAGAACCAGGGCCCGTGGGAT
GAAGGCCGTGTGGAAATTGATTTTGATTATTGCCCGGGCACCACCGTGACCATTAGCGAT
AGCTGCGGCCATCGTGGCCCGGCGGCGCGTACCACCACCGAAAGCGGCAAACTGATTACC
GATTGGTGCTGCCGTAGCTGCACCCTGCCGCCGCTGCGTTTTCAGACCGAAAACGGCTGC
TGGTATGGCatgGAAATTCGTCCGACCCGTCATGATGAAAAAACCCTGGTGCAGAGCCGT
GTGAACGCGTATAACGCGGATatgATTGATCCGTTTCAGCTGGGCCTGCTGGTGGTGTTT
CTGGCGACCCAGGAAGTGCTGCGTAAACGTTGGACCGCGAAAATTAGCATTCCGGCGATT
atgCTGGCGCTGCTGGTGCTGGTGTTTGGCGGCATTACCTATACCGATGTGCTGCGTTAT
GTGATTCTGGTGGGCGCGGCGTTTGCGGAAGCGAACAGCGGCGGCGATGTGGTGCATCTG
GCGCTGatgGCGACCTTTAAAATTCAGCCGGTGTTTCTGGTGGCGAGCTTTCTGAAAGCG
CGTTGGACCAACCAGGAAAGCATTCTGCTGatgCTGGCGGCGGCGTTTTTTCAGatgGCG
TATTATGATGCGAAAAACGTGCTGAGCTGGGAAGTGCCGGATGTGCTGAACAGCCTGAGC
GTGGCGTGGatgATTCTGCGTGCGATTAGCTTTACCAACACCAGCAACGTGGTGGTGCCG
CTGCTGGCGCTGCTGACCCCGGGCCTGAAATGCCTGAACCTGGATGTGTATCGTATTCTG
CTGCTGatgGTGGGCGTGGGCAGCCTGATTAAAGAAAAACGTAGCAGCGCGGCGAAAAAA
AAAGGCGCGTGCCTGATTTGCCTGGCGCTGGCGAGCACCGGCGTGTTTAACCCGatgATT
CTGGCGGCGGGCCTGatgGCGTGCGATCCGAACCGTAAACGTGGCTGGCCGGCGACCGAA
GTGatgACCGCGGTGGGCCTGatgTTTGCGATTGTGGGCGGCCTGGCGGAACTGGATATT
GATAGCatgGCGATTCCGatgACCATTGCGGGCCTGatgTTTGTGGCGTTTGTGATTAGC
GGCAAAAGCACCGATatgTGGATTGAACGTACCGCGGATATTACCTGGGAAAGCGATGCG
GAAATTACCGGCAGCAGCGAACGTGTGGATGTGCGTCTGGATGATGATGGCAACTTTCAG
CTGATTAACGATCCGGGCGCGCCGTGGAAAATTTGGatgCTGCGTatgGCGTGCCTGGCG
ATTAGCGCGTATACCCCGTGGGCGATTCTGCCGAGCATTATTGGCTTTTGGATTACCCTG
CAGTATACCAAACGTGGCGGCGTGCTGTGGGATACCCCGAGCCCGCGTGAATATAAAAAA
GGCGATACCACCACCGGCGTGTATCGTATTatgACCCGTGGCCTGCTGGGCAGCTATCAG
GCGGGCGCGGGCGTGatgGTGGAAGGCGTGTTTCATACCCTGTGGCATACCACCAAAGGC
GCGGCGCTGatgAGCGGCGAAGGCCGTCTGGATCCGTATTGGGGCAGCGTGAAAGAAGAT
CGTCTGTGCTATGGCGGCCCGTGGAAACTGCAGCATAAATGGAACGGCCATGATGAAGTG
CAGatgATTGTGGTGGAACCGGGCAAAAACGTGAAAAACGTGCAGACCAAACCGGGCGTG
TTTAAAACCCCGGAAGGCGAAATTGGCGCGGTGACCCTGGATTATCCGACCGGCACCAGC
GGCAGCCCGATTGTGGATAAAAACGGCGATGTGATTGGCCTGTATGGCAACGGCGTGATT
atgCCGAACGGCAGCTATATTAGCGCGATTGTGCAGGGCGAACGTatgGAAGAACCGGCG
CCGGCGGGCTTTGAACCGGAAatgCTGCGTAAAAAACAGATTACCGTGCTGGATCTGCAT
CCGGGCGCGGGCAAAACCCGTAAAATTCTGCCGCAGATTATTAAAGAAGCGATTAACAAA
CGTCTGCGTACCGCGGTGCTGGCGCCGACCCGTGTGGTGGCGGCGGAAatgTTTGAAGCG
CTGCGTGGCCTGCCGATTCGTTATCAGACCAGCGCGGTGCCGCGTGAACATAGCGGCAAC
GAAATTGTGGATGTGatgTGCCATGCGACCCTGACCCATCGTCTGatgAGCCCGCATCGT
GTGCCGAACTATAACCTGTTTATTatgGATGAAGCGCATTTTACCGATCCGGCGAGCATT
GCGGCGCGTGGCTATATTGCGACCAAAGTGGAACTGGGCGAAGCGGCGGCGATTTTTatg
ACCGCGACCCCGCCGGGCACCAGCGATCCGTTTCCGGAAAGCAACGCGCCGATTAGCGAT
atgCAGACCGAAATTCCGGATCGTGCGTGGAACACCGGCTATGAATGGATTACCGAATAT
GTGGGCAAAACCGTGTGGTTTGTGCCGAGCGTGAAAatgGGCAACGAAATTGCGCTGTGC
CTGCAGCGTGCGGGCAAAAAAGTGATTCAGCTGAACCGTAAAAGCTATGAAACCGAATAT
CCGAAATGCAAAAACGATGATTGGGATTTTGTGATTACCACCGATATTAGCGAAatgGGC
GCGAACTTTAAAGCGAGCCGTGTGATTGATAGCCGTAAAAGCGTGAAACCGACCATTATT
GAAGAAGGCGATGGCCGTGTGATTCTGGGCGAACCGAGCGCGATTACCGCGGCGAGCGCG
GCGCAGCGTCGTGGCCGTATTGGCCGTAACCCGAGCCAGGTGGGCGATGAATATTGCTAT
GGCGGCCATACCAACGAAGATGATAGCAACTTTGCGCATTGGACCGAAGCGCGTATTatg
CTGGATAACATTAACatgCCGAACGGCCTGGTGGCGCAGCTGTATCAGCCGGAACGTGAA
AAAGTGTATACCatgGATGGCGAATATCGTCTGCGTGGCGAAGAACGTAAAAACTTTCTG
GAATTTCTGCGTACCGCGGATCTGCCGGTGTGGCTGGCGTATAAAGTGGCGGCGGCGGGC
ATTAGCTATCATGATCGTAAATGGTGCTTTGATGGCCCGCGTACCAACACCATTCTGGAA
GATAACAACGAAGTGGAAGTGATTACCAAACTGGGCGAACGTAAAATTCTGCGTCCGCGT
TGGGCGGATGCGCGTGTGTATAGCGATCATCAGGCGCTGAAAAGCTTTAAAGATTTTGCG
AGCGGCAAACGTAGCCAGATTGGCCTGGTGGAAGTGCTGGGCCGTatgCCGGAACATTTT
atgGGCAAAACCTGGGAAGCGCTGGATACCatgTATGTGGTGGCGACCGCGGAAAAAGGC
GGCCGTGCGCATCGTatgGCGCTGGAAGAACTGCCGGATGCGCTGCAGACCATTGCGCTG
ATTGCGCTGCTGAGCGTGatgAGCCTGGGCGTGTTTTTTCTGCTGatgCAGCGTAAAGGC
ATTGGCAAAATTGGCCTGGGCGGCGTGATTCTGGGCGCGGCGACCTTTTTTTGCTGGatg
GCGGAAGTGCCGGGCACCAAAATTGCGGGCatgCTGCTGCTGAGCCTGCTGCTGatgATT
GTGCTGATTCCGGAACCGGAAAAACAGCGTAGCCAGACCGATAACCAGCTGGCGGTGTTT
CTGATTTGCGTGCTGACCCTGGTGAGCGCGGTGGCGGCGAACGAAatgGGCTGGCTGGAT
AAAACCAAAAACGATATTGGCAGCCTGCTGGGCCATAAACCGGAAACCCGTGAAACCACC
CTGGGCGTGGAAAACTTTCTGCTGGATCTGCGTCCGGCGACCGCGTGGAGCCTGTATGCG
GTGGCGACCGCGGTGCTGACCCCGCTGCTGAAACATCTGATTACCAGCGATTATATTAAC
ACCAGCCTGACCAGCATTAACGTGCAGGCGAGCGCGCTGTTTACCCTGGCGCGTGGCTTT
CCGTTTGTGGATGTGGGCGTGAGCGCGCTGCTGCTGGCGGCGGGCTGCTGGGGCCAGGTG
ACCCTGACCGTGACCatgACCGCGGCGGCGCTGCTGTTTTGCCATTATGCGTATatgGTG
CCGGGCTGGCAGGCGGAAGCGatgCGTAGCGCGCAGCGTCGTACCGCGGCGGGCATTatg
AAAAACGCGGTGGTGGATGGCATTGTGGCGACCGATGTGCCGGAACTGGAACGTACCACC
CCGGTGatgCAGAAAAAAGTGGGCCAGATTatgCTGATTCTGGTGAGCatgGCGGCGGTG
GTGGTGAACCCGAGCGTGCGTACCGTGCGTGAAGCGGGCATTCTGACCACCGCGGCGGCG
GTGACCCTGTGGGAAAACGGCGCGAGCAGCGTGTGGAACGCGACCACCGCGATTGGCCTG
TGCCATATTatgCGTGGCGGCTGGCTGAGCTGCCTGAGCATTACCTGGACCCTGATTAAA
AACatgGAAAAACCGGGCCTGAAACGTGGCGGCGCGAAAGGCCGTACCCTGGGCGAAGTG
TGGAAAGAACGTCTGAACCATatgACCAAAGAAGAATTTACCCGTTATCGTAAAGAAGCG
ATTACCGAAGTGGATCGTAGCGCGGCGAAACATGCGCGTCGTGAAGGCAACATTACCGGC
GGCCATCCGGTGAGCCGTGGCACCGCGAAACTGCGTTGGCTGGTGGAACGTCGTTTTCTG
GAACCGGTGGGCAAAGTGGTGGATCTGGGCTGCGGCCGTGGCGGCTGGTGCTATTATatg
GCGACCCAGAAACGTGTGCAGGAAGTGAAAGGCTATACCAAAGGCGGCCCGGGCCATGAA
GAACCGCAGCTGGTGCAGAGCTATGGCTGGAACATTGTGACCatgAAAAGCGGCGTGGAT
GTGTTTTATCGTCCGAGCGAAGCGAGCGATACCCTGCTGTGCGATATTGGCGAAAGCAGC
AGCAGCGCGGAAGTGGAAGAACATCGTACCGTGCGTGTGCTGGAAatgGTGGAAGATTGG
CTGCATCGTGGCCCGAAAGAATTTTGCATTAAAGTGCTGTGCCCGTATatgCCGCGTGTG
ATTGAAAAAatgGAAACCCTGCAGCGTCGTTATGGCGGCGGCCTGGTGCGTAACCCGCTG
AGCCGTAACAGCACCCATGAAatgTATTGGGTGAGCCATGCGAGCGGCAACATTGTGCAT
AGCGTGAACatgACCAGCCAGGTGCTGCTGGGCCGTatgGAAAAAAAAACCTGGAAAGGC
CCGCAGTTTGAAGAAGATGTGAACCTGGGCAGCGGCACCCGTGCGGTGGGCAAACCGCTG
CTGAACAGCGATACCAGCAAAATTAAAAACCGTATTGAACGTCTGAAAAAAGAATATAGC
AGCACCTGGCATCAGGATGCGAACCATCCGTATCGTACCTGGAACTATCATGGCAGCTAT
GAAGTGAAACCGACCGGCAGCGCGAGCAGCCTGGTGAACGGCGTGGTGCGTCTGCTGAGC
AAACCGTGGGATACCATTACCAACGTGACCACCatgGCGatgACCGATACCACCCCGTTT
GGCCAGCAGCGTGTGTTTAAAGAAAAAGTGGATACCAAAGCGCCGGAACCGCCGGAAGGC
GTGAAATATGTGCTGAACGAAACCACCAACTGGCTGTGGGCGTTTCTGGCGCGTGATAAA
AAACCGCGTatgTGCAGCCGTGAAGAATTTATTGGCAAAGTGAACAGCAACGCGGCGCTG
GGCGCGatgTTTGAAGAACAGAACCAGTGGAAAAACGCGCGTGAAGCGGTGGAAGATCCG
AAATTTTGGGAAatgGTGGATGAAGAACGTGAAGCGCATCTGCGTGGCGAATGCAACACC
TGCATTTATAACatgatgGGCAAACGTGAAAAAAAACCGGGCGAATTTGGCAAAGCGAAA
GGCAGCCGTGCGATTTGGTTTatgTGGCTGGGCGCGCGTTTTCTGGAATTTGAAGCGCTG
GGCTTTCTGAACGAAGATCATTGGCTGGGCCGTAAAAACAGCGGCGGCGGCGTGGAAGGC
CTGGGCCTGCAGAAACTGGGCTATATTCTGAAAGAAGTGGGCACCAAACCGGGCGGCAAA
ATTTATGCGGATGATACCGCGGGCTGGGATACCCGTATTACCAAAGCGGATCTGGAAAAC
GAAGCGAAAGTGCTGGAACTGCTGGATGGCGAACATCGTCGTCTGGCGCGTAGCATTATT
GAACTGACCTATCGTCATAAAGTGGTGAAAGTGatgCGTCCGGCGGCGGATGGCAAAACC
GTGatgGATGTGATTAGCCGTGAAGATCAGCGTGGCAGCGGCCAGGTGGTGACCTATGCG
CTGAACACCTTTACCAACCTGGCGGTGCAGCTGGTGCGTatgatgGAAGGCGAAGGCGTG
ATTGGCCCGGATGATGTGGAAAAACTGGGCAAAGGCAAAGGCCCGAAAGTGCGTACCTGG
CTGTTTGAAAACGGCGAAGAACGTCTGAGCCGTatgGCGGTGAGCGGCGATGATTGCGTG
GTGAAACCGCTGGATGATCGTTTTGCGACCAGCCTGCATTTTCTGAACGCGatgAGCAAA
GTGCGTAAAGATATTCAGGAATGGAAACCGAGCACCGGCTGGTATGATTGGCAGCAGGTG
CCGTTTTGCAGCAACCATTTTACCGAACTGATTatgAAAGATGGCCGTACCCTGGTGGTG
CCGTGCCGTGGCCAGGATGAACTGATTGGCCGTGCGCGTATTAGCCCGGGCGCGGGCTGG
AACGTGCGTGATACCGCGTGCCTGGCGAAAAGCTATGCGCAGatgTGGCTGCTGCTGTAT
TTTCATCGTCGTGATCTGCGTCTGatgGCGAACGCGATTTGCAGCGCGGTGCCGGTGAAC
TGGGTGCCGACCGGCCGTACCACCTGGAGCATTCATGCGAAAGGCGAATGGatgACCACC
GAAGATatgCTGGCGGTGTGGAACCGTGTGTGGATTGAAGAAAACGAATGGatgGAAGAT
AAAACCCCGGTGGAACGTTGGAGCGATGTGCCGTATAGCGGCAAACGTGAAGATATTTGG
TGCGGCAGCCTGATTGGCACCCGTACCCGTGCGACCTGGGCGGAAAACATTCATGTGGCG
ATTAACCAGGTGCGTAGCGTGATTGGCGAAGAAAAATATGTGGATTATatgAGCAGCCTG
CGTCGTTATGAAGATACCATTGTGGTGGAAGATACCGTGCTGTAA
>KC496015_Horse_Hungary@15/06/2010
atgAGCAAAAAACCGGGCGGCCCGGGCAAAAACCGTGCGGTGAACatgCTGAAACGTGGC
atgCCGCGTGGCCTGAGCCTGATTGGCCTGAAACGTGCGatgCTGAGCCTGATTGATGGC
AAAGGCCCGATTCGTTTTGTGCTGGCGCTGCTGGCGTTTTTTCGTTTTACCGCGATTGCG
CCGACCCGTGCGGTGCTGGATCGTTGGCGTGGCGTGAACAAACAGACCGCGatgAAACAT
CTGCTGAGCTTTAAAAAAGAACTGGGCACCCTGACCAGCGCGATTAACCGTCGTAGCACC
AAACAGAAAAAACGTGGCGGCACCGCGGGCTTTACCATTCTGCTGGGCCTGATTGCGTGC
GCGGGCGCGGTGACCCTGAGCAACTTTCAGGGCAAAGTGatgatgACCGTGAACGCGACC
GATGTGACCGATGTGATTACCATTCCGACCGCGGCGGGCAAAAACCTGTGCATTGTGCGT
GCGatgGATGTGGGCTATCTGTGCGAAGATACCATTACCTATGAATGCCCGGTGCTGGCG
GCGGGCAACGATCCGGAAGATATTGATTGCTGGTGCACCAAAAGCAGCGTGTATGTGCGT
TATGGCCGTTGCACCAAAACCCGTCATAGCCGTCGTAGCCGTCGTAGCCTGACCGTGCAG
ACCCATGGCGAAAGCACCCTGGCGAACAAAAAAGGCGCGTGGCTGGATAGCACCAAAGCG
ACCCGTTATCTGGTGAAAACCGAAAGCTGGATTCTGCGTAACCCGGGCTATGCGCTGGTG
GCGGCGGTGATTGGCTGGatgCTGGGCAGCAACACCatgCAGCGTGTGGTGTTTGCGATT
CTGCTGCTGCTGGTGGCGCCGGCGTATAGCTTTAACTGCCTGGGCatgAGCAACCGTGAT
TTTCTGGAAGGCGTGAGCGGCGCGACCTGGGTGGATCTGGTGCTGGAAGGCGATAGCTGC
GTGACCATTatgAGCAAAGATAAACCGACCATTGATGTGAAAatgatgAACatgGAAGCG
GCGAACCTGGCGGATGTGCGTAGCTATTGCTATCTGGCGAGCGTGAGCGATCTGAGCACC
CGTGCGGCGTGCCCGACCatgGGCGAAGCGCATAACGAAAAACGTGCGGATCCGGCGTTT
GTGTGCCGTCAGGGCGTGGTGGATCGTGGCTGGGGCAACGGCTGCGGCCTGTTTGGCAAA
GGCAGCATTGATACCTGCGCGAAATTTGCGTGCACCACCAAAGCGACCGGCTGGATTATT
CAGAAAGAAAACATTAAATATGAAGTGGCGATTTTTGTGCATGGCCCGACCACCGTGGAA
AGCCATGGCAACTATAGCACCCAGATTGGCGCGACCCAGGCGGGCCGTTTTAGCATTACC
CCGAGCGCGCCGAGCTATACCCTGAAACTGGGCGAATATGGCGAAGTGACCGTGGATTGC
GAACCGCGTAGCGGCATTGATACCAGCGCGTATTATGTGatgAGCGTGGGCGCGAAAAGC
TTTCTGGTGCATCGTGAATGGTTTatgGATCTGAACCTGCCGTGGAGCAGCGCGGGCAGC
ACCACCTGGCGTAACCGTGAAACCCTGatgGAATTTGAAGAACCGCATGCGACCAAACAG
AGCGTGGTGGCGCTGGGCAGCCAGGAAGGCGCGCTGCATCAGGCGCTGGCGGGCGCGATT
CCGGTGGAATTTAGCAGCAACACCGTGAAACTGACCAGCGGCCATCTGAAATGCCGTGTG
AAAatgGAAAAACTGCAGCTGAAAGGCACCACCTATGGCGTGTGCAGCAAAGCGTTTAAA
TTTGCGGGCACCCCGGCGGATACCGGCCATGGCACCGTGGTGCTGGAACTGCAGTATACC
GGCACCGATGGCCCGTGCAAAGTGCCGATTAGCAGCGTGGCGAGCCTGAACGATCTGACC
CCGGTGGGCCGTCTGGTGACCGTGAACCCGTTTGTGAGCGTGGCGACCGCGAACAGCAAA
GTGCTGATTGAACTGGAACCGCCGTTTGGCGATAGCTATATTGTGGTGGGCCGTGGCGAA
CAGCAGATTAACCATCATTGGCATAAAAGCGGCAGCAGCATTGGCAAAGCGTTTACCACC
ACCCTGCGTGGCGCGCAGCGTCTGGCGGCGCTGGGCGATACCGCGTGGGATTTTGGCAGC
GTGGGCGGCGTGTTTACCAGCGTGGGCAAAGCGATTCATCAGGTGTTTGGCGGCGCGTTT
CGTAGCCTGTTTGGCGGCatgAGCTGGATTACCCAGGGCCTGCTGGGCGCGCTGCTGCTG
TGGatgGGCATTAACGCGCGTGATCGTAGCATTGCGatgACCTTTCTGGCGGTGGGCGGC
GTGCTGCTGTTTCTGAGCGTGAACGTGCATGCGGATACCGGCTGCGCGATTGATATTGGC
CGTCAGGAACTGCGTTGCGGCAGCGGCGTGTTTATTCATAACGATGTGGAAGCGTGGatg
GATCGTTATAAATTTTATCCGGAAACCCCGCAGGGCCTGGCGCGTATTATTCAGAAAGCG
CATGCGGAAGGCGTGTGCGGCCTGCGTAGCGTGAGCCGTCTGGAACATCAGatgTGGGAA
GCGATTAAAGATGAACTGAACACCCTGCTGAAAGAAAACGGCGTGGATCTGAGCGTGGTG
GTGGAAAAACAGAACGGCatgTATAAAGCGGCGCCGAAACGTCTGGCGGCGACCACCGAA
AAACTGGAAatgGGCTGGAAAGCGTGGGGCAAAAGCATTATTTTTGCGCCGGAACTGGCG
AACAACACCTTTGTGATTGATGGCCCGGAAACCGAAGAATGCCCGACCGCGAACCGTGCG
TGGAACAGCatgGAAGTGGAAGATTTTGGCTTTGGCCTGACCAGCACCCGTatgTTTCTG
CGTATTCGTGAAACCAACACCACCGAATGCGATAGCAAAATTATTGGCACCGCGGTGAAA
AACAACatgGCGGTGCATAGCGATCTGGCGTATTGGATTGAAAGCGGCCTGAACGATACC
TGGAAACTGGAACGTGCGGTGCTGGGCGAAGTGAAAAGCTGCACCTGGCCGGAAACCCAT
ACCCTGTGGGGCGATGGCGTGCTGGAAAGCGATCTGATTATTCCGATTACCCTGGCGGGC
CCGCGTAGCAACCATAACCGTCGTCCGGGCTATAAAACCCAGAACCAGGGCCCGTGGGAT
GAAGGCCGTGTGGAAATTGATTTTGATTATTGCCCGGGCACCACCGTGACCATTAGCGAT
AGCTGCGGCCATCGTGGCCCGGCGGCGCGTACCACCACCGAAAGCGGCAAACTGATTACC
GATTGGTGCTGCCGTAGCTGCACCCTGCCGCCGCTGCGTTTTCAGACCGAAAACGGCTGC
TGGTATGGCatgGAAATTCGTCCGACCCGTCATGATGAAAAAACCCTGGTGCAGAGCCGT
GTGAACGCGTATAACGCGGATatgATTGATCCGTTTCAGCTGGGCCTGCTGGTGGTGTTT
CTGGCGACCCAGGAAGTGCTGCGTAAACGTTGGACCGCGAAAATTAGCATTCCGGCGATT
atgCTGGCGCTGCTGGTGCTGGTGTTTGGCGGCATTACCTATACCGATGTGCTGCGTTAT
GTGATTCTGGTGGGCGCGGCGTTTGCGGAAGCGAACAGCGGCGGCGATGTGGTGCATCTG
GCGCTGatgGCGACCTTTAAAATTCAGCCGGTGTTTCTGGTGGCGAGCTTTCTGAAAGCG
CGTTGGACCAACCAGGAAAGCATTCTGCTGatgCTGGCGGCGGCGTTTTTTCAGatgGCG
TATTATGATGCGAAAAACGTGCTGAGCTGGGAAGTGCCGGATGTGCTGAACAGCCTGAGC
GTGGCGTGGatgATTCTGCGTGCGATTAGCTTTACCAACACCAGCAACGTGGTGGTGCCG
CTGCTGGCGCTGCTGACCCCGGGCCTGAAATGCCTGAACCTGGATGTGTATCGTATTCTG
CTGCTGatgGTGGGCGTGGGCAGCCTGATTAAAGAAAAACGTAGCAGCGCGGCGAAAAAA
AAAGGCGCGTGCCTGATTTGCCTGGCGCTGGCGAGCACCGGCGTGTTTAACCCGatgATT
CTGGCGGCGGGCCTGatgGCGTGCGATCCGAACCGTAAACGTGGCTGGCCGGCGACCGAA
GTGatgACCGCGGTGGGCCTGatgTTTGCGATTGTGGGCGGCCTGGCGGAACTGGATATT
GATAGCatgGCGGTGCCGatgACCATTGCGGGCCTGatgTTTGTGGCGTTTGTGATTAGC
GGCAAAAGCACCGATatgTGGATTGAACGTACCGCGGATATTACCTGGGAAAGCGATGCG
GAAATTACCGGCAGCAGCGAACGTGTGGATGTGCGTCTGGATGATGATGGCAACTTTCAG
CTGATTAACGATCCGGGCGCGCCGTGGAAAATTTGGatgCTGCGTatgGCGTGCCTGGCG
ATTAGCGCGTATACCCCGTGGGCGATTCTGCCGAGCATTATTGGCTTTTGGATTACCCTG
CAGTATACCAAACGTGGCGGCGTGCTGTGGGATACCCCGAGCCCGCGTGAATATAAAAAA
GGCGATACCACCACCGGCGTGTATCGTATTatgACCCGTGGCCTGCTGGGCAGCTATCAG
GCGGGCGCGGGCGTGatgGTGGAAGGCGTGTTTCATACCCTGTGGCATACCACCAAAGGC
GCGGCGCTGatgAGCGGCGAAGGCCGTCTGGATCCGTATTGGGGCAGCGTGAAAGAAGAT
CGTCTGTGCTATGGCGGCCCGTGGAAACTGCAGCATAAATGGAACGGCCATGATGAAGTG
CAGatgATTGTGGTGGAACCGGGCAAAAACGTGAAAAACGTGCAGACCAAACCGGGCGTG
TTTAAAACCCCGGAAGGCGAAATTGGCGCGGTGACCCTGGATTATCCGACCGGCACCAGC
GGCAGCCCGATTGTGGATAAAAACGGCGATGTGATTGGCCTGTATGGCAACGGCGTGATT
atgCCGAACGGCAGCTATATTAGCGCGATTGTGCAGGGCGAACGTatgGAAGAACCGGCG
CCGGCGGGCTTTGAACCGGAAatgCTGCGTAAAAAACAGATTACCGTGCTGGATCTGCAT
CCGGGCGCGGGCAAAACCCGTAAAATTCTGCCGCAGATTATTAAAGAAGCGATTAACAAA
CGTCTGCGTACCGCGGTGCTGGCGCCGACCCGTGTGGTGGCGGCGGAAatgAGCGAAGCG
CTGCGTGGCCTGCCGATTCGTTATCAGACCAGCGCGGTGCCGCGTGAACATAGCGGCAAC
GAAATTGTGGATGTGatgTGCCATGCGACCCTGACCCATCGTCTGatgAGCCCGCATCGT
GTGCCGAACTATAACCTGTTTATTatgGATGAAGCGCATTTTACCGATCCGGCGAGCATT
GCGGCGCGTGGCTATATTGCGACCAAAGTGGAACTGGGCGAAGCGGCGGCGATTTTTatg
ACCGCGACCCCGCCGGGCACCAGCGATCCGTTTCCGGAAAGCAACGCGCCGATTAGCGAT
atgCAGACCGAAATTCCGGATCGTGCGTGGAACACCGGCTATGAATGGATTACCGAATAT
GTGGGCAAAACCGTGTGGTTTGTGCCGAGCGTGAAAatgGGCAACGAAATTGCGCTGTGC
CTGCAGCGTGCGGGCAAAAAAGTGATTCAGCTGAACCGTAAAAGCTATGAAACCGAATAT
CCGAAATGCAAAAACGATGATTGGGATTTTGTGATTACCACCGATATTAGCGAAatgGGC
GCGAACTTTAAAGCGAGCCGTGTGATTGATAGCCGTAAAAGCGTGAAACCGACCATTATT
GAAGAAGGCGATGGCCGTGTGATTCTGGGCGAACCGAGCGCGATTACCGCGGCGAGCGCG
GCGCAGCGTCGTGGCCGTATTGGCCGTAACCCGAGCCAGGTGGGCGATGAATATTGCTAT
GGCGGCCATACCAACGAAGATGATAGCAACTTTGCGCATTGGACCGAAGCGCGTATTatg
CTGGATAACATTAACatgCCGAACGGCCTGGTGGCGCAGCTGTATCAGCCGGAACGTGAA
AAAGTGTATACCatgGATGGCGAATATCGTCTGCGTGGCGAAGAACGTAAAAACTTTCTG
GAATTTCTGCGTACCGCGGATCTGCCGGTGTGGCTGGCGTATAAAGTGGCGGCGGCGGGC
ATTAGCTATCATGATCGTAAATGGTGCTTTGATGGCCCGCGTACCAACACCATTCTGGAA
GATAACAACGAAGTGGAAGTGATTACCAAACTGGGCGAACGTAAAATTCTGCGTCCGCGT
TGGGCGGATGCGCGTGTGTATAGCGATCATCAGGCGCTGAAAAGCTTTAAAGATTTTGCG
AGCGGCAAACGTAGCCAGATTGGCCTGGTGGAAGTGCTGGGCCGTatgCCGGAACATTTT
atgGGCAAAACCTGGGAAGCGCTGGATACCatgTATGTGGTGGCGACCGCGGAAAAAGGC
GGCCGTGCGCATCGTatgGCGCTGGAAGAACTGCCGGATGCGCTGCAGACCATTGCGCTG
ATTGCGCTGCTGAGCGTGatgAGCCTGGGCGTGTTTTTTCTGCTGatgCAGCGTAAAGGC
ATTGGCAAAATTGGCCTGGGCGGCGTGATTCTGGGCGCGGCGACCTTTTTTTGCTGGatg
GCGGAAGTGCCGGGCACCAAAATTGCGGGCatgCTGCTGCTGAGCCTGCTGCTGatgATT
GTGCTGATTCCGGAACCGGAAAAACAGCGTAGCCAGACCGATAACCAGCTGGCGGTGTTT
CTGATTTGCGTGCTGACCCTGGTGAGCGCGGTGGCGGCGAACGAAatgGGCTGGCTGGAT
AAAACCAAAAGCGATATTGGCAGCCTGCTGGGCCATCGTCCGGAAACCCGTGAAACCACC
CTGGGCGTGGAAAACTTTCTGCTGGATCTGCGTCCGGCGACCGCGTGGAGCCTGTATGCG
GTGGCGACCGCGGTGCTGACCCCGCTGCTGAAACATCTGATTACCAGCGATTATATTAAC
ACCAGCCTGACCAGCATTAACGTGCAGGCGAGCGCGCTGTTTACCCTGGCGCGTGGCTTT
CCGTTTGTGGATGTGGGCGTGAGCGCGCTGCTGCTGGCGGCGGGCTGCTGGGGCCAGGTG
ACCCTGACCGTGACCGTGACCGCGGCGGCGCTGCTGTTTTGCCATTATGCGTATatgGTG
CCGGGCTGGCAGGCGGAAGCGatgCGTAGCGCGCAGCGTCGTACCGCGGCGGGCATTatg
AAAAACGCGGTGGTGGATGGCATTGTGGCGACCGATGTGCCGGAACTGGAACGTACCACC
CCGGTGatgCAGAAAAAAGTGGGCCAGATTatgCTGATTCTGGTGAGCatgGCGGCGGTG
GTGGTGAACCCGAGCGTGCGTACCGTGCGTGAAGCGGGCATTCTGACCACCGCGGCGGCG
GTGACCCTGTGGGAAAACGGCGCGAGCAGCGTGTGGAACGCGACCACCGCGATTGGCCTG
TGCCATATTatgCGTGGCGGCTGGCTGAGCTGCCTGAGCATTACCTGGACCCTGATTAAA
AACatgGAAAAACCGGGCCTGAAACGTGGCGGCGCGAAAGGCCGTACCCTGGGCGAAGTG
TGGAAAGAACGTCTGAACCATatgACCAAAGAAGAATTTACCCGTTATCGTAAAGAAGCG
ATTACCGAAGTGGATCGTAGCGCGGCGAAACATGCGCGTCGTGAAGGCAACATTACCGGC
GGCCATCCGGTGAGCCGTGGCACCGCGAAACTGCGTTGGCTGGTGGAACGTCGTTTTCTG
GAACCGGTGGGCAAAGTGGTGGATCTGGGCTGCGGCCGTGGCGGCTGGTGCTATTATatg
GCGACCCAGAAACGTGTGCAGGAAGTGAAAGGCTATACCAAAGGCGGCCCGGGCCATGAA
GAACCGCAGCTGGTGCAGAGCTATGGCTGGAACATTGTGACCatgAAAAGCGGCGTGGAT
GTGTTTTATCGTCCGAGCGAAGCGAGCGATACCCTGCTGTGCGATATTGGCGAAAGCAGC
AGCAGCGCGGAAGTGGAAGAACATCGTACCGTGCGTGTGCTGGAAatgGTGGAAGATTGG
CTGCATCGTGGCCCGAAAGAATTTTGCATTAAAGTGCTGTGCCCGTATatgCCGCGTGTG
ATTGAAAAAatgGAAACCCTGCAGCGTCGTTATGGCGGCGGCCTGGTGCGTAACCCGCTG
AGCCGTAACAGCACCCATGAAatgTATTGGGTGAGCCATGCGAGCGGCAACATTGTGCAT
AGCGTGAACatgACCAGCCAGGTGCTGCTGGGCCGTatgGAAAAAAAAACCTGGAAAGGC
CCGCAGTTTGAAGAAGATGTGAACCTGGGCAGCGGCACCCGTGCGGTGGGCAAACCGCTG
CTGAACAGCGATACCAGCAAAATTAAAAACCGTATTGAACGTCTGAAAAAAGAATATAGC
AGCACCTGGCATCAGGATGCGAACCATCCGTATCGTACCTGGAACTATCATGGCAGCTAT
GAAGTGAAACCGACCGGCAGCGCGAGCAGCCTGGTGAACGGCGTGGTGCGTCTGCTGAGC
AAACCGTGGGATACCATTACCAACGTGACCACCatgGCGatgACCGATACCACCCCGTTT
GGCCAGCAGCGTGTGTTTAAAGAAAAAGTGGATACCAAAGCGCCGGAACCGCCGGAAGGC
GTGAAATATGTGCTGAACGAAACCACCAACTGGCTGTGGGCGTTTCTGGCGCGTGATAAA
AAACCGCGTatgTGCAGCCGTGAAGAATTTATTGGCAAAGTGAACAGCAACGCGGCGCTG
GGCGCGatgTTTGAAGAACAGAACCAGTGGAAAAACGCGCGTGAAGCGGTGGAAGATCCG
AAATTTTGGGAAatgGTGGATGAAGAACGTGAAGCGCATCTGCGTGGCGAATGCAACACC
TGCATTTATAACatgatgGGCAAACGTGAAAAAAAACCGGGCGAATTTGGCAAAGCGAAA
GGCAGCCGTGCGATTTGGTTTatgTGGCTGGGCGCGCGTTTTCTGGAATTTGAAGCGCTG
GGCTTTCTGAACGAAGATCATTGGCTGGGCCGTAAAAACAGCGGCGGCGGCGTGGAAGGC
CTGGGCCTGCAGAAACTGGGCTATATTCTGAAAGAAGTGGGCACCAAACCGGGCGGCAAA
ATTTATGCGGATGATACCGCGGGCTGGGATACCCGTATTACCAAAGCGGATCTGGAAAAC
GAAGCGAAAGTGCTGGAACTGCTGGATGGCGAACATCGTCGTCTGGCGCGTAGCATTATT
GAACTGACCTATCGTCATAAAGTGGTGAAAGTGatgCGTCCGGCGGCGGATGGCAAAACC
GTGatgGATGTGATTAGCCGTGAAGATCAGCGTGGCAGCGGCCAGGTGGTGACCTATGCG
CTGAACACCTTTACCAACCTGGCGGTGCAGCTGGTGCGTatgatgGAAGGCGAAGGCGTG
ATTGGCCCGGATGATGTGGAAAAACTGGGCAAAGGCAAAGGCCCGAAAGTGCGTACCTGG
CTGTTTGAAAACGGCGAAGAACGTCTGAGCCGTatgGCGGTGAGCGGCGATGATTGCGTG
GTGAAACCGCTGGATGATCGTTTTGCGACCAGCCTGCATTTTCTGAACGCGatgAGCAAA
GTGCGTAAAGATATTCAGGAATGGAAACCGAGCACCGGCTGGTATGATTGGCAGCAGGTG
CCGTTTTGCAGCAACCATTTTACCGAACTGATTatgAAAGATGGCCGTACCCTGGTGGTG
CCGTGCCGTGGCCAGGATGAACTGATTGGCCGTGCGCGTATTAGCCCGGGCGCGGGCTGG
AACGTGCGTGATACCGCGTGCCTGGCGAAAAGCTATGCGCAGatgTGGCTGCTGCTGTAT
TTTCATCGTCGTGATCTGCGTCTGatgGCGAACGCGATTTGCAGCGCGGTGCCGGTGAAC
TGGGTGCCGACCGGCCGTACCACCTGGAGCATTCATGCGAAAGGCGAATGGatgACCACC
GAAGATatgCTGGCGGTGTGGAACCGTGTGTGGATTGAAGAAAACGAATGGatgGAAGAT
AAAACCCCGGTGGAACGTTGGAGCGATGTGCCGTATAGCGGCAAACGTGAAGATATTTGG
TGCGGCAGCCTGATTGGCACCCGTACCCGTGCGACCTGGGCGGAAAACATTCATGTGGCG
ATTAACCAGGTGCGTAGCGTGATTGGCGAAGAAAAATATGTGGATTATatgAGCAGCCTG
CGTCGTTATGAAGATACCATTGTGGTGGAAGATACCGTGCTGTAA
>KF179639_Homosapiens_Greece@15/09/2012
atgAGCAAAAAACCGGGCGGCCCGGGCAAAAACCGTGCGGTGAACatgCTGAAACGTGGC
atgCCGCGTGGCCTGAGCCTGATTGGCCTGAAACGTGCGatgCTGAGCCTGATTGATGGC
AAAGGCCCGATTCGTTTTGTGCTGGCGCTGCTGGCGTTTTTTCGTTTTACCGCGATTGCG
CCGACCCGTGCGGTGCTGGATCGTTGGCGTGGCGTGAACAAACAGACCGCGatgAAACAT
CTGCTGAGCTTTAAAAAAGAACTGGGCACCCTGACCAGCGCGATTAACCGTCGTAGCACC
AAACAGAAAAAACGTGGCGGCACCGCGGGCTTTACCATTCTGCTGGGCCTGATTGCGTGC
GCGGGCGCGGTGACCCTGAGCAACTTTCAGGGCAAAGTGatgatgACCGTGAACGCGACC
GATGTGACCGATGTGATTACCATTCCGACCGCGGCGGGCAAAAACCTGTGCATTGTGCGT
GCGatgGATGTGGGCTATCTGTGCGAAGATACCATTACCTATGAATGCCCGGTGCTGGCG
GCGGGCAACGATCCGGAAGATATTGATTGCTGGTGCACCAAAAGCAGCGTGTATGTGCGT
TATGGCCGTTGCACCAAAACCCGTCATAGCCGTCGTAGCCGTCGTAGCCTGACCGTGCAG
ACCCATGGCGAAAGCACCCTGGCGAACAAAAAAGGCGCGTGGCTGGATAGCACCAAAGCG
ACCCGTTATCTGGTGAAAACCGAAAGCTGGATTCTGCGTAACCCGGGCTATGCGCTGGTG
GCGGCGGTGATTGGCTGGatgCTGGGCAGCAACACCatgCAGCGTGTGGTGTTTGCGATT
CTGCTGCTGCTGGTGGCGCCGGCGTATAGCTTTAACTGCCTGGGCatgAGCAACCGTGAT
TTTCTGGAAGGCGTGAGCGGCGCGACCTGGGTGGATCTGGTGCTGGAAGGCGATAGCTGC
GTGACCATTatgAGCAAAGATAAACCGACCATTGATGTGAAAatgatgAACatgGAAGCG
GCGAACCTGGCGGATGTGCGTAGCTATTGCTATCTGGCGAGCGTGAGCGATCTGAGCACC
CGTGCGGCGTGCCCGACCatgGGCGAAGCGCATAACGAAAAACGTGCGGATCCGGCGTTT
GTGTGCAAACAGGGCGTGGTGGATCGTGGCTGGGGCAACGGCTGCGGCCTGTTTGGCAAA
GGCAGCATTGATACCTGCGCGAAATTTGCGTGCACCACCAAAGCGACCGGCTGGATTATT
CAGAAAGAAAACATTAAATATGAAGTGGCGATTTTTGTGCATGGCCCGACCACCGTGGAA
AGCCATGGCAACTATAGCACCCAGATTGGCGCGACCCAGGCGGGCAAATTTAGCATTACC
CCGAGCGCGCCGAGCTATACCCTGAAACTGGGCGAATATGGCGAAGTGACCGTGGATTGC
GAACCGCGTAGCGGCATTGATACCAGCGCGTATTATGTGatgAGCGTGGGCGCGAAAAGC
TTTCTGGTGCATCGTGAATGGTTTatgGATCTGAACCTGCCGTGGAGCAGCGCGGGCAGC
ACCACCTGGCGTAACCGTGAAACCCTGatgGAATTTGAAGAACCGCATGCGACCAAACAG
AGCGTGGTGGCGCTGGGCAGCCAGGAAGGCGCGCTGCATCAGGCGCTGGCGGGCGCGATT
CCGGTGGAATTTAGCAGCAACACCGTGAAACTGACCAGCGGCCATCTGAAATGCCGTGTG
AAAatgGAAAAACTGCAGCTGAAAGGCACCACCTATGGCGTGTGCAGCAAAGCGTTTAAA
TTTGCGGGCACCCCGGCGGATACCGGCCATGGCACCGTGGTGCTGGAACTGCAGTATACC
GGCACCGATGGCCCGTGCAAAGTGCCGATTAGCAGCGTGGCGAGCCTGAACGATCTGACC
CCGGTGGGCCGTCTGGTGACCGTGAACCCGTTTGTGAGCGTGGCGACCGCGAACAGCAAA
GTGCTGATTGAACTGGAACCGCCGTTTGGCGATAGCTATATTGTGGTGGGCCGTGGCGAA
CAGCAGATTAACCATCATTGGCATAAAAGCGGCAGCAGCATTGGCAAAGCGTTTACCACC
ACCCTGCGTGGCGCGCAGCGTCTGGCGGCGCTGGGCGATACCGCGTGGGATTTTGGCAGC
GTGGGCGGCGTGTTTACCAGCGTGGGCAAAGCGATTCATCAGGTGTTTGGCGGCGCGTTT
CGTAGCCTGTTTGGCGGCatgAGCTGGATTACCCAGGGCCTGCTGGGCGCGCTGCTGCTG
TGGatgGGCATTAACGCGCGTGATCGTAGCATTGCGGTGACCTTTCTGGCGGTGGGCGGC
GTGCTGCTGTTTCTGAGCGTGAACGTGCATGCGGATACCGGCTGCGCGATTGATATTGGC
CGTCAGGAACTGCGTTGCGGCAGCGGCGTGTTTATTCATAACGATGTGGAAGCGTGGatg
GATCGTTATAAATTTTATCCGGAAACCCCGCAGGGCCTGGCGCGTATTATTCAGAAAGCG
CATGCGGAAGGCGTGTGCGGCCTGCGTAGCGTGAGCCGTCTGGAACATCAGatgTGGGAA
GCGATTAAAGATGAACTGAACACCCTGCTGAAAGAAAACGGCGTGGATCTGAGCGTGGTG
GTGGAAAAACAGAACGGCatgTATAAAGCGGCGCCGAAACGTCTGGCGGCGACCACCGAA
AAACTGGAAatgGGCTGGAAAGCGTGGGGCAAAAGCATTATTTTTGCGCCGGAACTGGCG
AACAACACCTTTGTGATTGATGGCCCGGAAACCGAAGAATGCCCGACCGTGAACCGTGCG
TGGAACAGCatgGAAGTGGAAGATTTTGGCTTTGGCCTGACCAGCACCCGTatgTTTCTG
CGTATTCGTGAAACCAACACCACCGAATGCGATAGCAAAATTATTGGCACCGCGGTGAAA
AACAACatgGCGGTGCATAGCGATCTGAGCTATTGGATTGAAAGCGGCCTGAACGATACC
TGGAAACTGGAACGTGCGGTGCTGGGCGAAGTGAAAAGCTGCACCTGGCCGGAAACCCAT
ACCCTGTGGGGCGATGGCGTGCTGGAAAGCGATCTGATTATTCCGATTACCCTGGCGGGC
CCGCGTAGCAACCATAACCGTCGTCCGGGCTATAAAACCCAGAACCAGGGCCCGTGGGAT
GAAGGCCGTGTGGAAATTGATTTTGATTATTGCCCGGGCACCACCGTGACCATTAGCGAT
AGCTGCGGCCATCGTGGCCCGGCGGCGCGTACCACCACCGAAAGCGGCAAACTGATTACC
GATTGGTGCTGCCGTAGCTGCACCCTGCCGCCGCTGCGTTTTCAGACCGAAAACGGCTGC
TGGTATGGCatgGAAATTCGTCCGACCCGTCATGATGAAAAAACCCTGGTGCAGAGCAAA
GTGAACGCGTATAACGCGGATatgATTGATCCGTTTCAGCTGGGCCTGCTGGTGGTGTTT
CTGGCGACCCAGGAAGTGCTGCGTAAACGTTGGACCGCGAAAATTAGCATTCCGGCGATT
atgCTGGCGCTGCTGGTGCTGGTGTTTGGCGGCATTACCTATACCGATGTGCTGCGTTAT
GTGATTCTGGTGGGCGCGGCGTTTGCGGAAGCGAACAGCGGCGGCGATGTGGTGCATCTG
GCGCTGatgGCGACCTTTAAAATTCAGCCGGTGTTTCTGGTGGCGAGCTTTCTGAAAGCG
CGTTGGACCAACCAGGAAAGCATTCTGCTGatgCTGGCGGCGGCGTTTTTTCAGatgGCG
TATTATGATGCGAAAAACGTGCTGAGCTGGGAAGTGCCGGATGTGCTGAACAGCCTGAGC
GTGGCGTGGatgATTCTGCGTGCGATTAGCTTTACCAACACCAGCAACGTGGTGGTGCCG
CTGCTGGCGCTGCTGACCCCGGGCCTGAAATGCCTGAACCTGGATGTGTATCGTATTCTG
CTGCTGatgGTGGGCGTGGGCAGCCTGATTAAAGAAAAACGTAGCAGCGCGGCGAAAAAA
AAAGGCGCGTGCCTGATTTGCCTGGCGCTGGCGAGCACCGGCGTGTTTAACCCGatgATT
CTGGCGGCGGGCCTGatgGCGTGCGATCCGAACCGTAAACGTGGCTGGCCGGCGACCGAA
GTGatgACCGCGGTGGGCCTGatgTTTGCGATTGCGGGCGGCCTGGCGGAACTGGATATT
GATAGCatgGCGATTCCGatgACCATTGCGGGCCTGatgTTTGTGGCGTTTGTGATTAGC
GGCAAAAGCACCGATatgTGGATTGAACGTACCGCGGATATTACCTGGGAAAGCGATGCG
GAAATTACCGGCAGCAGCGAACGTGTGGATGTGCGTCTGGATGATGATGGCAACTTTCAG
CTGATTAACGATCCGGGCGCGCCGTGGAAAATTTGGatgCTGCGTatgGCGTGCCTGGCG
ATTAGCGCGTATACCCCGTGGGCGATTCTGCCGAGCATTATTGGCTTTTGGATTACCCTG
CAGTATACCAAACGTGGCGGCGTGCTGTGGGATACCCCGAGCCCGCGTGAATATAAAAAA
GGCGATACCACCACCGGCGTGTATCGTATTatgACCCGTGGCCTGCTGGGCAGCTATCAG
GCGGGCGCGGGCGTGatgGTGGAAGGCGTGTTTCATACCCTGTGGCATACCACCAAAGGC
GCGGCGCTGatgAGCGGCGAAGGCCGTCTGGATCCGTATTGGGGCAGCGTGAAAGAAGAT
CGTCTGTGCTATGGCGGCCCGTGGAAACTGCAGCATAAATGGAACGGCCATGATGAAGTG
CAGatgATTGTGGTGGAACCGGGCAAAAACGTGAAAAACGTGCAGACCAAACCGGGCGTG
TTTAAAACCCCGGAAGGCGAAATTGGCGCGGTGACCCTGGATTATCCGACCGGCACCAGC
GGCAGCCCGATTGTGGATAAAAACGGCGATGTGATTGGCCTGTATGGCAACGGCGTGATT
atgCCGAACGGCAGCTATATTAGCGCGATTGTGCAGGGCGAACGTatgGAAGAACCGGCG
CCGGCGGGCTTTGAACCGGAAatgCTGCGTAAAAAACAGATTACCGTGCTGGATCTGCAT
CCGGGCGCGGGCAAAACCCGTAAAATTCTGCCGCAGATTATTAAAGAAGCGATTAACAAA
CGTCTGCGTACCGCGGTGCTGGCGCCGACCCGTGTGGTGGCGGCGGAAatgAGCGAAGCG
CTGCGTGGCCTGCCGATTCGTTATCAGACCAGCGCGGTGCCGCGTGAACATAGCGGCAAC
GAAATTGTGGATGTGatgTGCCATGCGACCCTGACCCATCGTCTGatgAGCCCGCATCGT
GTGCCGAACTATAACCTGTTTATTatgGATGAAGCGCATTTTACCGATCCGGCGAGCATT
GCGGCGCGTGGCTATATTGCGACCAAAGTGGAACTGGGCGAAGCGGCGGCGATTTTTatg
ACCGCGACCCCGCCGGGCACCAGCGATCCGTTTCCGGAAAGCAACGCGCCGATTAGCGAT
atgCAGACCGAAATTCCGGATCGTGCGTGGAACACCGGCTATGAATGGATTACCGAATAT
GTGGGCAAAACCGTGTGGTTTGTGCCGAGCGTGAAAatgGGCAACGAAATTGCGCTGTGC
CTGCAGCGTGCGGGCAAAAAAGTGATTCAGCTGAACCGTAAAAGCTATGAAACCGAATAT
CCGAAATGCAAAAACGATGATTGGGATTTTGTGATTACCACCGATATTAGCGAAatgGGC
GCGAACTTTAAAGCGAGCCGTGTGATTGATAGCCGTAAAAGCGTGAAACCGACCATTATT
GAAGAAGGCGATGGCCGTGTGATTCTGGGCGAACCGAGCGCGATTACCGCGGCGAGCGCG
GCGCAGCGTCGTGGCCGTATTGGCCGTAACCCGAGCCAGGTGGGCGATGAATATTGCTAT
GGCGGCCATACCAACGAAGATGATAGCAACTTTGCGCATTGGACCGAAGCGCGTATTatg
CTGGATAACATTAACatgCCGAACGGCCTGGTGGCGCAGCTGTATCAGCCGGAACGTGAA
AAAGTGTATACCatgGATGGCGAATATCGTCTGCGTGGCGAAGAACGTAAAAACTTTCTG
GAATTTCTGCGTACCGCGGATCTGCCGGTGTGGCTGGCGTATAAAGTGGCGGCGGCGGGC
ATTAGCTATCATGATCGTAAATGGTGCTTTGATGGCCCGCGTACCAACACCATTCTGGAA
GATAACAACGAAGTGGAAGTGATTACCAAACTGGGCGAACGTAAAATTCTGCGTCCGCGT
TGGGCGGATGCGCGTGTGTATAGCGATCATCAGGCGCTGAAAAGCTTTAAAGATTTTGCG
AGCGGCAAACGTAGCCAGATTGGCCTGGTGGAAGTGCTGGGCCGTatgCCGGAACATTTT
atgGGCAAAACCTGGGAAGCGCTGGATACCatgTATGTGGTGGCGACCGCGGAAAAAGGC
GGCCGTGCGCATCGTatgGCGCTGGAAGAACTGCCGGATGCGCTGCAGACCATTGCGCTG
ATTGCGCTGCTGAGCGTGatgAGCCTGGGCGTGTTTTTTCTGCTGatgCAGCGTAAAGGC
ATTGGCAAAATTGGCCTGGGCGGCGTGATTCTGGGCGCGGCGACCTTTTTTTGCTGGatg
GCGGAAGTGCCGGGCACCAAAATTGCGGGCatgCTGCTGCTGAGCCTGCTGCTGatgATT
GTGCTGATTCCGGAACCGGAAAAACAGCGTAGCCAGACCGATAACCAGCTGGCGGTGTTT
CTGATTTGCGTGCTGACCCTGGTGAGCGCGGTGGCGGCGAACGAAatgGGCTGGCTGGAT
AAAACCAAAAACGATATTGGCAGCCTGCTGGGCCATAAACCGGAAACCCGTGAAACCACC
CTGGGCGTGGAAAACTTTCTGCTGGATCTGCGTCCGGCGACCGCGTGGAGCCTGTATGCG
GTGGCGACCGCGGTGCTGACCCCGCTGCTGAAACATCTGATTACCAGCGATTATATTAAC
ACCAGCCTGACCAGCATTAACGTGCAGGCGAGCGCGCTGTTTACCCTGGCGCGTGGCTTT
CCGTTTGTGGATGTGGGCGTGAGCGCGCTGCTGCTGGCGGCGGGCTGCTGGGGCCAGGTG
ACCCTGACCGTGACCatgACCGCGGCGGCGCTGCTGTTTTGCCATTATGCGTATatgGTG
CCGGGCTGGCAGGCGGAAGCGatgCGTAGCGCGCAGCGTCGTACCGCGGCGGGCATTatg
AAAAACGCGGTGGTGGATGGCATTGTGGCGACCGATGTGCCGGAACTGGAACGTACCACC
CCGGTGatgCAGAAAAAAGTGGGCCAGATTatgCTGATTCTGGTGAGCatgGCGGCGGTG
GTGGTGAACCCGAGCGTGCGTACCGTGCGTGAAGCGGGCATTCTGACCACCGCGGCGGCG
GTGACCCTGTGGGAAAACGGCGCGAGCAGCGTGTGGAACGCGACCACCGCGATTGGCCTG
TGCCATATTatgCGTGGCGGCTGGCTGAGCTGCCTGAGCATTACCTGGACCCTGATTAAA
AACatgGAAAAACCGGGCCTGAAACGTGGCGGCGCGAAAGGCCGTACCCTGGGCGAAGTG
TGGAAAGAACGTCTGAACCATatgACCAAAGAAGAATTTACCCGTTATCGTAAAGAAGCG
ATTACCGAAGTGGATCGTAGCGCGGCGAAACATGCGCGTCGTGAAGGCAACATTACCGGC
GGCCATCCGGTGAGCCGTGGCACCGCGAAACTGCGTTGGCTGGTGGAACGTCGTTTTCTG
GAACCGGTGGGCAAAGTGGTGGATCTGGGCTGCGGCCGTGGCGGCTGGTGCTATTATatg
GCGACCCAGAAACGTGTGCAGGAAGTGAAAGGCTATACCAAAGGCGGCCCGGGCCATGAA
GAACCGCAGCTGGTGCAGAGCTATGGCTGGAACATTGTGACCatgAAAAGCGGCGTGGAT
GTGTTTTATCGTCCGAGCGAAGCGAGCGATACCCTGCTGTGCGATATTGGCGAAAGCAGC
AGCAGCGCGGAAGTGGAAGAACATCGTACCGTGCGTGTGCTGGAAatgGTGGAAGATTGG
CTGCATCGTGGCCCGAAAGAATTTTGCATTAAAGTGCTGTGCCCGTATatgCCGCGTGTG
ATTGAAAAAatgGAAACCCTGCAGCGTCGTTATGGCGGCGGCCTGGTGCGTAACCCGCTG
AGCCGTAACAGCACCCATGAAatgTATTGGGTGAGCCATGCGAGCGGCAACATTGTGCAT
AGCGTGAACatgACCAGCCAGGTGCTGCTGGGCCGTatgGAAAAAAAAACCTGGAAAGGC
CCGCAGTTTGAAGAAGATGTGAACCTGGGCAGCGGCACCCGTGCGGTGGGCAAACCGCTG
CTGAACAGCGATACCAGCAAAATTAAAAACCGTATTGAACGTCTGAAAAAAGAATATAGC
AGCACCTGGCATCAGGATGCGAACCATCCGTATCGTACCTGGAACTATCATGGCAGCTAT
GAAGTGAAACCGACCGGCAGCGCGAGCAGCCTGGTGAACGGCGTGGTGCGTCTGCTGAGC
AAACCGTGGGATACCATTACCAACGTGACCACCatgGCGatgACCGATACCACCCCGTTT
GGCCAGCAGCGTGTGTTTAAAGAAAAAGTGGATACCAAAGCGCCGGAACCGCCGGAAGGC
GTGAAATATGTGCTGAACGAAACCACCAACTGGCTGTGGGCGTTTCTGGCGCGTGATAAA
AAACCGCGTatgTGCAGCCGTGAAGAATTTATTGGCAAAGTGAACAGCAACGCGGCGCTG
GGCGCGatgTTTGAAGAACAGAACCAGTGGAAAAACGCGCGTGAAGCGGTGGAAGATCCG
AAATTTTGGGAAatgGTGGATGAAGAACGTGAAGCGCATCTGCGTGGCGAATGCAACACC
TGCATTTATAACatgatgGGCAAACGTGAAAAAAAACCGGGCGAATTTGGCAAAGCGAAA
GGCAGCCGTGCGATTTGGTTTatgTGGCTGGGCGCGCGTTTTCTGGAATTTGAAGCGCTG
GGCTTTCTGAACGAAGATCATTGGCTGGGCCGTAAAAACAGCGGCGGCGGCGTGGAAGGC
CTGGGCCTGCAGAAACTGGGCTATATTCTGAAAGAAGTGGGCACCAAACCGGGCGGCAAA
ATTTATGCGGATGATACCGCGGGCTGGGATACCCGTATTACCAAAGCGGATCTGGAAAAC
GAAGCGAAAGTGCTGGAACTGCTGGATGGCGAACATCGTCGTCTGGCGCGTAGCATTATT
GAACTGACCTATCGTCATAAAGTGGTGAAAGTGatgCGTCCGGCGGCGGATGGCAAAACC
GTGatgGATGTGATTAGCCGTGAAGATCAGCGTGGCAGCGGCCAGGTGGTGACCTATGCG
CTGAACACCTTTACCAACCTGGCGGTGCAGCTGGTGCGTatgatgGAAGGCGAAGGCGTG
ATTGGCCCGGATGATGTGGAAAAACTGGGCAAAGGCAAAGGCCCGAAAGTGCGTACCTGG
CTGTTTGAAAACGGCGAAGAACGTCTGAGCCGTatgGCGGTGAGCGGCGATGATTGCGTG
GTGAAACCGCTGGATGATCGTTTTGCGACCAGCCTGCATTTTCTGAACGCGatgAGCAAA
GTGCGTAAAGATATTCAGGAATGGAAACCGAGCACCGGCTGGTATGATTGGCAGCAGGTG
CCGTTTTGCAGCAACCATTTTACCGAACTGATTatgAAAGATGGCCGTACCCTGGTGGTG
CCGTGCCGTGGCCAGGATGAACTGATTGGCCGTGCGCGTATTAGCCCGGGCGCGGGCTGG
AACGTGCGTGATACCGCGTGCCTGGCGAAAAGCTATGCGCAGatgTGGCTGCTGCTGTAT
TTTCATCGTCGTGATCTGCGTCTGatgGCGAACGCGATTTGCAGCGCGGTGCCGGTGAAC
TGGGTGCCGACCGGCCGTACCACCTGGAGCATTCATGCGAAAGGCGAATGGatgACCACC
GAAGATatgCTGGCGGTGTGGAACCGTGTGTGGATTGAAGAAAACGAATGGatgGAAGAT
AAAACCCCGGTGGAACGTTGGAGCGATGTGCCGTATAGCGGCAAACGTGAAGATATTTGG
TGCGGCAGCCTGATTGGCACCCGTACCCGTGCGACCTGGGCGGAAAACATTCATGTGGCG
ATTAACCAGGTGCGTAGCGTGATTGGCGAAGAAAAATATGTGGATTATatgAGCAGCCTG
CGTCGTTATGAAGATACCATTGTGGTGGAAGATACCGTGCTGTAA
>KJ883343_Homosapiens_Greece@15/06/2013
atgAGCAAAAAACCGGGCGGCCCGGGCAAAAACCGTGCGGTGAACatgCTGAAACGTGGC
atgCCGCGTGGCCTGAGCCTGATTGGCCTGAAACGTGCGatgCTGAGCCTGATTGATGGC
AAAGGCCCGATTCGTTTTGTGCTGGCGCTGCTGGCGTTTTTTCGTTTTACCGCGATTGCG
CCGACCCGTGCGGTGCTGGATCGTTGGCGTGGCGTGAACAAACAGACCGCGatgAAACAT
CTGCTGAGCTTTAAAAAAGAACTGGGCACCCTGACCAGCGCGATTAACCGTCGTAGCACC
AAACAGAAAAAACGTGGCGGCACCGCGGGCTTTACCATTCTGCTGGGCCTGATTGCGTGC
GCGGGCGCGGTGACCCTGAGCAACTTTCAGGGCAAAGTGatgatgACCGTGAACGCGACC
GATGTGACCGATGTGATTACCATTCCGACCGCGGCGGGCAAAAACCTGTGCATTGTGCGT
GCGatgGATGTGGGCTATCTGTGCGAAGATACCATTACCTATGAATGCCCGGTGCTGGCG
GCGGGCAACGATCCGGAAGATATTGATTGCTGGTGCACCAAAAGCAGCGTGTATGTGCGT
TATGGCCGTTGCACCAAAACCCGTCATAGCCGTCGTAGCCGTCGTAGCCTGACCGTGCAG
ACCCATGGCGAAAGCACCCTGGCGAACAAAAAAGGCGCGTGGCTGGATAGCACCAAAGCG
ACCCGTTATCTGGTGAAAACCGAAAGCTGGATTCTGCGTAACCCGGGCTATGCGCTGGTG
GCGGCGGTGATTGGCTGGatgCTGGGCAGCAACACCatgCAGCGTGTGGTGTTTGCGATT
CTGCTGCTGCTGGTGGCGCCGGCGTATAGCTTTAACTGCCTGGGCatgAGCAACCGTGAT
TTTCTGGAAGGCGTGAGCGGCGCGACCTGGGTGGATCTGGTGCTGGAAGGCGATAGCTGC
GTGACCATTatgAGCAAAGATAAACCGACCATTGATGTGAAAatgatgAACatgGAAGCG
GCGAACCTGGCGGATGTGCGTAGCTATTGCTATCTGGCGAGCGTGAGCGATCTGAGCACC
CGTGCGGCGTGCCCGACCatgGGCGAAGCGCATAACGAAAAACGTGCGGATCCGGCGTTT
GTGTGCAAACAGGGCGTGGTGGATCGTGGCTGGGGCAACGGCTGCGGCCTGTTTGGCAAA
GGCAGCATTGATACCTGCGCGAAATTTGCGTGCACCACCAAAGCGACCGGCTGGATTATT
CAGAAAGAAAACATTAAATATGAAGTGGCGATTTTTGTGCATGGCCCGACCACCGTGGAA
AGCCATGGCAACTATAGCACCCAGATTGGCGCGACCCAGGCGGGCAAATTTAGCATTACC
CCGAGCGCGCCGAGCTATACCCTGAAACTGGGCGAATATGGCGAAGTGACCGTGGATTGC
GAACCGCGTAGCGGCATTGATACCAGCGCGTATTATGTGatgAGCGTGGGCGCGAAAAGC
TTTCTGGTGCATCGTGAATGGTTTatgGATCTGAACCTGCCGTGGAGCAGCGCGGGCAGC
ACCACCTGGCGTAACCGTGAAACCCTGatgGAATTTGAAGAACCGCATGCGACCAAACAG
AGCGTGGTGGCGCTGGGCAGCCAGGAAGGCGCGCTGCATCAGGCGCTGGCGGGCGCGATT
CCGGTGGAATTTAGCAGCAACACCGTGAAACTGACCAGCGGCCATCTGAAATGCCGTGTG
AAAatgGAAAAACTGCAGCTGAAAGGCACCACCTATGGCGTGTGCAGCAAAGCGTTTAAA
TTTGCGGGCATTCCGGCGGATACCGGCCATGGCACCGTGGTGCTGGAACTGCAGTATACC
GGCACCGATGGCCCGTGCAAAGTGCCGATTAGCAGCGTGGCGAGCCTGAACGATCTGACC
CCGGTGGGCCGTCTGGTGACCGTGAACCCGTTTGTGAGCGTGGCGACCGCGAACAGCAAA
GTGCTGATTGAACTGGAACCGCCGTTTGGCGATAGCTATATTGTGGTGGGCCGTGGCGAA
CAGCAGATTAACCATCATTGGCATAAAAGCGGCAGCAGCATTGGCAAAGCGTTTACCACC
ACCCTGCGTGGCGCGCAGCGTCTGGCGGCGCTGGGCGATACCGCGTGGGATTTTGGCAGC
GTGGGCGGCGTGTTTACCAGCGTGGGCAAAGCGATTCATCAGGTGTTTGGCGGCGCGTTT
CGTAGCCTGTTTGGCGGCatgAGCTGGATTACCCAGGGCCTGCTGGGCGCGCTGCTGCTG
TGGatgGGCATTAACGCGCGTGATCGTAGCATTGCGatgACCTTTCTGGCGGTGGGCGGC
GTGCTGCTGTTTCTGAGCGTGAACGTGCATGCGGATACCGGCTGCGCGATTGATATTGGC
CGTCAGGAACTGCGTTGCGGCAGCGGCGTGTTTATTCATAACGATGTGGAAGCGTGGatg
GATCGTTATAAATTTTATCCGGAAACCCCGCAGGGCCTGGCGCGTATTATTCAGAAAGCG
CATGCGGAAGGCGTGTGCGGCCTGCGTAGCGTGAGCCGTCTGGAACATCAGatgTGGGAA
GCGATTAAAGATGAACTGAACACCCTGCTGAAAGAAAACGGCGTGGATCTGAGCGTGGTG
GTGGAAAAACAGAACGGCatgTATAAAGCGGCGCCGAAACGTCTGGCGGCGACCACCGAA
AAACTGGAAatgGGCTGGAAAGCGTGGGGCAAAAGCATTATTTTTGCGCCGGAACTGGCG
AACAACACCTTTGTGATTGATGGCCCGGAAACCGAAGAATGCCCGACCGCGAACCGTGCG
TGGAACAGCatgGAAGTGGAAGATTTTGGCTTTGGCCTGACCAGCACCCGTatgTTTCTG
CGTATTCGTGAAACCAACACCACCGAATGCGATAGCAAAATTATTGGCACCGCGGTGAAA
AACAACatgGCGGTGCATAGCGATCTGAGCTATTGGATTGAAAGCGGCCTGAACGATACC
TGGAAACTGGAACGTGCGGTGCTGGGCGAAGTGAAAAGCTGCACCTGGCCGGAAACCCAT
ACCCTGTGGGGCGATGGCGTGCTGGAAAGCGATCTGATTATTCCGATTACCCTGGCGGGC
CCGCGTAGCAACCATAACCGTCGTCCGGGCTATAAAACCCAGAACCAGGGCCCGTGGGAT
GAAGGCCGTGTGGAAATTGATTTTGATTATTGCCCGGGCACCACCGTGACCATTAGCGAT
AGCTGCGGCCATCGTGGCCCGGCGGCGCGTACCACCACCGAAAGCGGCAAACTGATTACC
GATTGGTGCTGCCGTAGCTGCACCCTGCCGCCGCTGCGTTTTCAGACCGAAAACGGCTGC
TGGTATGGCatgGAAATTCGTCCGACCCGTCATGATGAAAAAACCCTGGTGCAGAGCAAA
GTGAACGCGTATAACGCGGATatgATTGATCCGTTTCAGCTGGGCCTGCTGGTGGTGTTT
CTGGCGACCCAGGAAGTGCTGCGTAAACGTTGGACCGCGAAAATTAGCATTCCGGCGATT
atgCTGGCGCTGCTGGTGCTGGTGTTTGGCGGCATTACCTATACCGATGTGCTGCGTTAT
GTGATTCTGGTGGGCGCGGCGTTTGCGGAAGCGAACAGCGGCGGCGATGTGGTGCATCTG
GCGCTGatgGCGACCTTTAAAATTCAGCCGGTGTTTCTGGTGGCGAGCTTTCTGAAAGCG
CGTTGGACCAACCAGGAAAGCATTCTGCTGatgCTGGCGGCGGCGTTTTTTCAGatgGCG
TATTATGATGCGAAAAACGTGCTGAGCTGGGAAGTGCCGGATGTGCTGAACAGCCTGAGC
GTGGCGTGGatgATTCTGCGTGCGATTAGCTTTACCAACACCAGCAACGTGGTGGTGCCG
CTGCTGGCGCTGCTGACCCCGGGCCTGAAATGCCTGAACCTGGATGTGTATCGTATTCTG
CTGCTGatgGTGGGCGTGGGCAGCCTGATTAAAGAAAAACGTAGCAGCGCGGCGAAAAAA
AAAGGCGCGTGCCTGATTTGCCTGGCGCTGGCGAGCACCGGCGTGTTTAACCCGatgATT
CTGGCGGCGGGCCTGatgGCGTGCGATCCGAACCGTAAACGTGGCTGGCCGGCGACCGAA
GTGatgACCGCGGTGGGCCTGatgTTTGCGATTGCGGGCGGCCTGGCGGAACTGGATATT
GATAGCatgGCGATTCCGatgACCATTGCGGGCCTGatgTTTGTGGCGTTTGTGATTAGC
GGCAAAAGCACCGATatgTGGATTGAACGTACCGCGGATATTACCTGGGAAAGCGATGCG
GAAATTACCGGCAGCAGCGAACGTGTGGATGTGCGTCTGGATGATGATGGCAACTTTCAG
CTGATTAACGATCCGGGCGCGCCGTGGAAAATTTGGatgCTGCGTatgGCGTGCCTGGCG
ATTAGCGCGTATACCCCGTGGGCGATTCTGCCGAGCATTATTGGCTTTTGGATTACCCTG
CAGTATACCAAACGTGGCGGCGTGCTGTGGGATACCCCGAGCCCGCGTGAATATAAAAAA
GGCGATACCACCACCGGCGTGTATCGTATTatgACCCGTGGCCTGCTGGGCAGCTATCAG
GCGGGCGCGGGCGTGatgGTGGAAGGCGTGTTTCATACCCTGTGGCATACCACCAAAGGC
GCGGCGCTGatgAGCGGCGAAGGCCGTCTGGATCCGTATTGGGGCAGCGTGAAAGAAGAT
CGTCTGTGCTATGGCGGCCCGTGGAAACTGCAGCATAAATGGAACGGCCATGATGAAGTG
CAGatgATTGTGGTGGAACCGGGCAAAAACGTGAAAAACGTGCAGACCAAACCGGGCGTG
TTTAAAACCCCGGAAGGCGAAATTGGCGCGGTGACCCTGGATTATCCGACCGGCACCAGC
GGCAGCCCGATTGTGGATAAAAACGGCGATGTGATTGGCCTGTATGGCAACGGCGTGATT
atgCCGAACGGCAGCTATATTAGCGCGATTGTGCAGGGCGAACGTatgGAAGAACCGGCG
CCGGCGGGCTTTGAACCGGAAatgCTGCGTAAAAAACAGATTACCGTGCTGGATCTGCAT
CCGGGCGCGGGCAAAACCCGTAAAATTCTGCCGCAGATTATTAAAGAAGCGATTAACAAA
CGTCTGCGTACCGCGGTGCTGGCGCCGACCCGTGTGGTGGCGGCGGAAatgAGCGAAGCG
CTGCGTGGCCTGCCGATTCGTTATCAGACCAGCGCGGTGCCGCGTGAACATAGCGGCAAC
GAAATTGTGGATGTGatgTGCCATGCGACCCTGACCCATCGTCTGatgAGCCCGCATCGT
GTGCCGAACTATAACCTGTTTATTatgGATGAAGCGCATTTTACCGATCCGGCGAGCATT
GCGGCGCGTGGCTATATTGCGACCAAAGTGGAACTGGGCGAAGCGGCGGCGATTTTTatg
ACCGCGACCCCGCCGGGCACCAGCGATCCGTTTCCGGAAAGCAACGCGCCGATTAGCGAT
atgCAGACCGAAATTCCGGATCGTGCGTGGAACACCGGCTATGAATGGATTACCGAATAT
GTGGGCAAAACCGTGTGGTTTGTGCCGAGCGTGAAAatgGGCAACGAAATTGCGCTGTGC
CTGCAGCGTGCGGGCAAAAAAGTGATTCAGCTGAACCGTAAAAGCTATGAAACCGAATAT
CCGAAATGCAAAAACGATGATTGGGATTTTGTGATTACCACCGATATTAGCGAAatgGGC
GCGAACTTTAAAGCGAGCCGTGTGATTGATAGCCGTAAAAGCGTGAAACCGACCATTATT
GAAGAAGGCGATGGCCGTGTGATTCTGGGCGAACCGAGCGCGATTACCGCGGCGAGCGCG
GCGCAGCGTCGTGGCCGTATTGGCCGTAACCCGAGCCAGGTGGGCGATGAATATTGCTAT
GGCGGCCATACCAACGAAGATGATAGCAACTTTGCGCATTGGACCGAAGCGCGTATTatg
CTGGATAACATTAACatgCCGAACGGCCTGGTGGCGCAGCTGTATCAGCCGGAACGTGAA
AAAGTGTATACCatgGATGGCGAATATCGTCTGCGTGGCGAAGAACGTAAAAACTTTCTG
GAATTTCTGCGTACCGCGGATCTGCCGGTGTGGCTGGCGTATAAAGTGGCGGCGGCGGGC
ATTAGCTATCATGATCGTAAATGGTGCTTTGATGGCCCGCGTACCAACACCATTCTGGAA
GATAACAACGAAGTGGAAGTGATTACCAAACTGGGCGAACGTAAAATTCTGCGTCCGCGT
TGGGCGGATGCGCGTGTGTATAGCGATCATCAGGCGCTGAAAAGCTTTAAAGATTTTGCG
AGCGGCAAACGTAGCCAGATTGGCCTGGTGGAAGTGCTGGGCCGTatgCCGGAACATTTT
atgGGCAAAACCTGGGAAGCGCTGGATACCatgTATGTGGTGGCGACCGCGGAAAAAGGC
GGCCGTGCGCATCGTatgGCGCTGGAAGAACTGCCGGATGCGCTGCAGACCATTGCGCTG
ATTGCGCTGCTGAGCGTGatgAGCCTGGGCGTGTTTTTTCTGCTGatgCAGCGTAAAGGC
ATTGGCAAAATTGGCCTGGGCGGCGTGATTCTGGGCGCGGCGACCTTTTTTTGCTGGatg
GCGGAAGTGCCGGGCACCAAAATTGCGGGCatgCTGCTGCTGAGCCTGCTGCTGatgATT
GTGCTGATTCCGGAACCGGAAAAACAGCGTAGCCAGACCGATAACCAGCTGGCGGTGTTT
CTGATTTGCGTGCTGACCCTGGTGAGCGCGGTGGCGGCGAACGAAatgGGCTGGCTGGAT
AAAACCAAAAACGATATTGGCAGCCTGCTGGGCCATAAACCGGAAACCCGTGAAACCACC
CTGGGCGTGGAAAACTTTCTGCTGGATCTGCGTCCGGCGACCGCGTGGAGCCTGTATGCG
GTGGCGACCGCGGTGCTGACCCCGCTGCTGAAACATCTGATTACCAGCGATTATATTAAC
ACCAGCCTGACCAGCATTAACGTGCAGGCGAGCGCGCTGTTTACCCTGGCGCGTGGCTTT
CCGTTTGTGGATGTGGGCGTGAGCGCGCTGCTGCTGGCGGCGGGCTGCTGGGGCCAGGTG
ACCCTGACCGTGACCatgACCGCGGCGGCGCTGCTGTTTTGCCATTATGCGTATatgGTG
CCGGGCTGGCAGGCGGAAGCGatgCGTAGCGCGCAGCGTCGTACCGCGGCGGGCATTatg
AAAAACGCGGTGGTGGATGGCATTGTGGCGACCGATGTGCCGGAACTGGAACGTACCACC
CCGGTGatgCAGAAAAAAGTGGGCCAGATTatgCTGATTCTGGTGAGCatgGCGGCGGTG
GTGGTGAACCCGAGCGTGCGTACCGTGCGTGAAGCGGGCATTCTGACCACCGCGAGCGCG
GTGACCCTGTGGGAAAACGGCGCGAGCAGCGTGTGGAACGCGACCACCGCGATTGGCCTG
TGCCATATTatgCGTGGCGGCTGGCTGAGCTGCCTGAGCATTACCTGGACCCTGATTAAA
AACatgGAAAAACCGGGCCTGAAACGTGGCGGCGCGAAAGGCCGTACCCTGGGCGAAGTG
TGGAAAGAACGTCTGAACCATatgACCAAAGAAGAATTTACCCGTTATCGTAAAGAAGCG
ATTACCGAAGTGGATCGTAGCGCGGCGAAACATGCGCGTCGTGAAGGCAACATTACCGGC
GGCCATCCGGTGAGCCGTGGCACCGCGAAACTGCGTTGGCTGGTGGAACGTCGTTTTCTG
GAACCGGTGGGCAAAGTGGTGGATCTGGGCTGCGGCCGTGGCGGCTGGTGCTATTATatg
GCGACCCAGAAACGTGTGCAGGAAGTGAAAGGCTATACCAAAGGCGGCCCGGGCCATGAA
GAACCGCAGCTGGTGCAGAGCTATGGCTGGAACATTGTGACCatgAAAAGCGGCGTGGAT
GTGTTTTATCGTCCGAGCGAAGCGAGCGATACCCTGCTGTGCGATATTGGCGAAAGCAGC
AGCAGCGCGGAAGTGGAAGAACATCGTACCGTGCGTGTGCTGGAAatgGTGGAAGATTGG
CTGCATCGTGGCCCGAAAGAATTTTGCATTAAAGTGCTGTGCCCGTATatgCCGCGTGTG
ATTGAAAAAatgGAAACCCTGCAGCGTCGTCATGGCGGCGGCCTGGTGCGTAACCCGCTG
AGCCGTAACAGCACCCATGAAatgTATTGGGTGAGCCATGCGAGCGGCAACATTGTGCAT
AGCGTGAACatgACCAGCCAGGTGCTGCTGGGCCGTatgGAAAAAAAAACCTGGAAAGGC
CCGCAGTTTGAAGAAGATGTGAACCTGGGCAGCGGCACCCGTGCGGTGGGCAAACCGCTG
CTGAACAGCGATACCAGCAAAATTAAAAACCGTATTGAACGTCTGAAAAAAGAATATAGC
AGCACCTGGCATCAGGATGCGAACCATCCGTATCGTACCTGGAACTATCATGGCAGCTAT
GAAGTGAAACCGACCGGCAGCGCGAGCAGCCTGGTGAACGGCGTGGTGCGTCTGCTGAGC
AAACCGTGGGATACCATTACCAACGTGACCACCatgGCGatgACCGATACCACCCCGTTT
GGCCAGCAGCGTGTGTTTAAAGAAAAAGTGGATACCAAAGCGCCGGAACCGCCGGAAGGC
GTGAAATATGTGCTGAACGAAACCACCAACTGGCTGTGGGCGTTTCTGGCGCGTGATAAA
AAACCGCGTatgTGCAGCCGTGAAGAATTTATTGGCAAAGTGAACAGCAACGCGGCGCTG
GGCGCGatgTTTGAAGAACAGAACCAGTGGAAAAACGCGCGTGAAGCGGTGGAAGATCCG
AAATTTTGGGAAatgGTGGATGAAGAACGTGAAGCGCATCTGCGTGGCGAATGCAACACC
TGCATTTATAACatgatgGGCAAACGTGAAAAAAAACCGGGCGAATTTGGCAAAGCGAAA
GGCAGCCGTGCGATTTGGTTTatgTGGCTGGGCGCGCGTTTTCTGGAATTTGAAGCGCTG
GGCTTTCTGAACGAAGATCATTGGCTGGGCCGTAAAAACAGCGGCGGCGGCGTGGAAGGC
CTGGGCCTGCAGAAACTGGGCTATATTCTGAAAGAAGTGGGCACCAAACCGGGCGGCAAA
ATTTATGCGGATGATACCGCGGGCTGGGATACCCGTATTACCAAAGCGGATCTGGAAAAC
GAAGCGAAAGTGCTGGAACTGCTGGATGGCGAACATCGTCGTCTGGCGCGTAGCATTATT
GAACTGACCTATCGTCATAAAGTGGTGAAAGTGatgCGTCCGGCGGCGGATGGCAAAACC
GTGatgGATGTGATTAGCCGTGAAGATCAGCGTGGCAGCGGCCAGGTGGTGACCTATGCG
CTGAACACCTTTACCAACCTGGCGGTGCAGCTGGTGCGTatgatgGAAGGCGAAGGCGTG
ATTGGCCCGGATGATGTGGAAAAACTGGGCAAAGGCAAAGGCCCGAAAGTGCGTACCTGG
CTGTTTGAAAACGGCGAAGAACGTCTGAGCCGTatgGCGGTGAGCGGCGATGATTGCGTG
GTGAAACCGCTGGATGATCGTTTTGCGACCAGCCTGCATTTTCTGAACGCGatgAGCAAA
GTGCGTAAAGATATTCAGGAATGGAAACCGAGCACCGGCTGGTATGATTGGCAGCAGGTG
CCGTTTTGCAGCAACCATTTTACCGAACTGATTatgAAAGATGGCCGTACCCTGGTGGTG
CCGTGCCGTGGCCAGGATGAACTGGTGGGCCGTGCGCGTATTAGCCCGGGCGCGGGCTGG
AACGTGCGTGATACCGCGTGCCTGGCGAAAAGCTATGCGCAGatgTGGCTGCTGCTGTAT
TTTCATCGTCGTGATCTGCGTCTGatgGCGAACGCGATTTGCAGCGCGGTGCCGGTGAAC
TGGGTGCCGACCGGCCGTACCACCTGGAGCATTCATGCGAAAGGCGAATGGatgACCACC
GAAGATatgCTGGCGGTGTGGAACCGTGTGTGGATTGAAGAAAACGAATGGatgGAAGAT
AAAACCCCGGTGGAACGTTGGAGCGATGTGCCGTATAGCGGCAAACGTGAAGATATTTGG
TGCGGCAGCCTGATTGGCACCCGTACCCGTGCGACCTGGGCGGAAAACATTCATGTGGCG
ATTAACCAGGTGCGTAGCGTGATTGGCGAAGAAAAATATGTGGATTATatgAGCAGCCTG
CGTCGTTATGAAGATACCATTGTGGTGGAAGATACCGTGCTGTAA
>KU206781_Homosapiens_Bulgaria@27/08/2015
atgAGCAAAAAACCGGGCGGCCCGGGCAAAAACCGTGCGGTGAACatgCTGAAACGTGGC
atgCCGCGTGGCCTGAGCCTGATTGGCCTGAAACGTGCGatgCTGAGCCTGATTGATGGC
AAAGGCCCGATTCGTTTTGTGCTGGCGCTGCTGGCGTTTTTTCGTTTTACCGCGATTGCG
CCGACCCGTGCGGTGCTGGATCGTTGGCGTGGCGTGAACAAACAGACCGCGatgAAACAT
CTGCTGAGCTTTAAAAAAGAACTGGGCACCCTGACCAGCGCGATTAACCGTCGTAGCACC
AAACAGAAAAAACGTGGCGGCACCGCGGGCTTTACCATTCTGCTGGGCCTGATTGCGTGC
GCGGGCGCGGTGACCCTGAGCAACTTTCAGGGCAAAGTGatgatgACCGTGAACGCGACC
GATGTGACCGATGTGATTACCATTCCGACCGCGGCGGGCAAAAACCTGTGCATTGTGCGT
GCGatgGATGTGGGCTATCTGTGCGAAGATACCATTACCTATGAATGCCCGGTGCTGGCG
GCGGGCAACGATCCGGAAGATATTGATTGCTGGTGCACCAAAAGCAGCGTGTATGTGCGT
TATGGCCGTTGCACCAAAACCCGTCATAGCCGTCGTAGCCGTCGTAGCCTGACCGTGCAG
ACCCATGGCGAAAGCACCCTGGCGAACAAAAAAGGCGCGTGGCTGGATAGCACCAAAGCG
ACCCGTTATCTGGTGAAAACCGAAAGCTGGATTCTGCGTAACCCGGGCTATGCGCTGGTG
GCGGCGGTGATTGGCTGGatgCTGGGCAGCAACACCatgCAGCGTGTGGTGTTTGCGATT
CTGCTGCTGCTGGTGGCGCCGGCGTATAGCTTTAACTGCCTGGGCatgAGCAACCGTGAT
TTTCTGGAAGGCGTGAGCGGCGCGACCTGGGTGGATCTGGTGCTGGAAGGCGATAGCTGC
GTGACCATTatgAGCAAAGATAAACCGACCATTGATGTGAAAatgatgAACatgGAAGCG
GCGAACCTGGCGGATGTGCGTAGCTATTGCTATCTGGCGAGCGTGAGCGATCTGAGCACC
CGTGCGGCGTGCCCGACCatgGGCGAAGCGCATAACGAAAAACGTGCGGATCCGGCGTTT
GTGTGCAAACAGGGCGTGGTGGATCGTGGCTGGGGCAACGGCTGCGGCCTGTTTGGCAAA
GGCAGCATTGATACCTGCGCGAAATTTGCGTGCACCACCAAAGCGACCGGCTGGATTATT
CAGAAAGAAAACATTAAATATGAAGTGGCGATTTTTGTGCATGGCCCGACCACCGTGGAA
AGCCATGGCAACTATAGCACCCAGatgGGCGCGACCCAGGCGGGCCGTTTTAGCATTACC
CCGAGCGCGCCGAGCTATACCCTGAAACTGGGCGAATATGGCGAAGTGACCGTGGATTGC
GAACCGCGTAGCGGCATTGATACCAGCGCGTATTATGTGatgAGCGTGGGCGCGAAAAGC
TTTCTGGTGCATCGTGAATGGTTTatgGATCTGAACCTGCCGTGGAGCAGCGCGGGCAGC
ACCACCTGGCGTAACCGTGAAACCCTGatgGAATTTGAAGAACCGCATGCGACCAAACAG
AGCGTGGTGGCGCTGGGCAGCCAGGAAGGCGCGCTGCATCAGGCGCTGGCGGGCGCGATT
CCGGTGGAATTTAGCAGCAACACCGTGAAACTGACCAGCGGCCATCTGAAATGCCGTGTG
AAAatgGAAAAACTGCAGCTGAAAGGCACCACCTATGGCGTGTGCAGCAAAGCGTTTAAA
TTTGCGGGCACCCCGGCGGATACCGGCCATGGCACCGTGGTGCTGGAACTGCAGTATACC
GGCACCGATGGCCCGTGCAAAGTGCCGATTAGCAGCGTGGCGAGCCTGAACGATCTGACC
CCGGTGGGCCGTCTGGTGACCGTGAACCCGTTTGTGAGCGTGGCGACCGCGAACAGCAAA
GTGCTGATTGAACTGGAACCGCCGTTTGGCGATAGCTATATTGTGGTGGGCCGTGGCGAA
CAGCAGATTAACCATCATTGGCATAAAAGCGGCAGCAGCATTGGCAAAGCGTTTACCACC
ACCCTGCGTGGCGCGCAGCGTCTGGCGGCGCTGGGCGATACCGCGTGGGATTTTGGCAGC
GTGGGCGGCGTGTTTGCGAGCGTGGGCAAAGCGATTCATCAGGTGTTTGGCGGCGCGTTT
CGTAGCCTGTTTGGCGGCatgAGCTGGATTACCCAGGGCCTGCTGGGCGCGCTGCTGCTG
TGGatgGGCATTAACGCGCGTGATCGTAGCATTGCGatgACCTTTCTGGCGGTGGGCGGC
GTGCTGCTGTTTCTGAGCGTGAACGTGCATGCGGATACCGGCTGCGCGATTGATATTGGC
CGTCAGGAACTGCGTTGCGGCAGCGGCGTGTTTATTCATAACGATGTGGAAGCGTGGatg
GATCGTTATAAATTTTATCCGGAAACCCCGCAGGGCCTGGCGCGTATTATTCAGAAAGCG
CATGCGGAAGGCGTGTGCGGCCTGCGTAGCGTGAGCCGTCTGGAACATCAGatgTGGGAA
GCGATTAAAGATGAACTGAACACCCTGCTGAAAGAAAACGGCGTGGATCTGAGCGTGGTG
GTGGAAAACCAGAACGGCatgTATAAAGCGGCGCCGAAACGTCTGGCGGCGACCACCGAA
AAACTGGAAatgGGCTGGAAAGCGTGGGGCAAAAGCATTATTTTTGCGCCGGAACTGGCG
AACAACACCTTTGTGATTGATGGCCCGGAAACCGAAGAATGCCCGACCGCGAACCGTGCG
TGGAACAGCatgGAAGTGGAAGATTTTGGCTTTGGCCTGACCAGCACCCGTatgTTTCTG
CGTATTCGTGAAACCAACACCACCGAATGCGATAGCAAAATTATTGGCACCGCGGTGAAA
AACAACatgGCGGTGCATAGCGATCTGAGCTATTGGATTGAAAGCGGCCTGAACGATACC
TGGAAACTGGAACGTGCGGTGCTGGGCGAAGTGAAAAGCTGCACCTGGCCGGAAACCCAT
ACCCTGTGGGGCGATGGCGTGCTGGAAAGCGATCTGATTATTCCGATTACCCTGGCGGGC
CCGCGTAGCAACCATAACCGTCGTCCGGGCTATAAAACCCAGAACCAGGGCCCGTGGGAT
GAAGGCCGTGTGGAAATTGATTTTGATTATTGCCCGGGCACCACCGTGACCATTAGCGAT
AGCTGCGGCCATCGTGGCCCGGCGGCGCGTACCACCACCGAAAGCGGCAAACTGATTACC
GATTGGTGCTGCCGTAGCTGCACCCTGCCGCCGCTGCGTTTTCAGACCGAAAACGGCTGC
TGGTATGGCatgGAAATTCGTCCGACCCGTCATGATGAAAAAACCCTGGTGCAGAGCCGT
GTGAACGCGTATAACGCGGATatgATTGATCCGTTTCAGCTGGGCCTGCTGGTGGTGTTT
CTGGCGACCCAGGAAGTGCTGCGTAAACGTTGGACCGCGAAAATTAGCATTCCGGCGATT
atgCTGGCGCTGCTGGTGCTGGTGTTTGGCGGCATTACCTATACCGATGTGCTGCGTTAT
GTGATTCTGGTGGGCGCGGCGTTTGCGGAAGCGAACAGCGGCGGCGATGTGGTGCATCTG
GCGCTGatgGCGACCTTTAAAATTCAGCCGGTGTTTCTGGTGGCGAGCTTTCTGAAAGCG
CGTTGGACCAACCAGGAAAGCATTCTGCTGatgCTGGCGGCGGCGTTTTTTCAGatgGCG
TATTATGATGCGAAAAACGTGCTGAGCTGGGAAGTGCCGGATGTGCTGAACAGCCTGAGC
GTGGCGTGGatgATTCTGCGTGCGATTAGCTTTACCAACACCAGCAACGTGGTGGTGCCG
CTGCTGGCGCTGCTGACCCCGGGCCTGAAATGCCTGAACCTGGATGTGTATCGTATTCTG
CTGCTGatgGTGGGCGTGGGCAGCCTGATTAAAGAAAAACGTAGCAGCGCGGCGAAAAAA
AAAGGCGCGTGCCTGATTTGCCTGGCGCTGGCGAGCACCGGCGTGTTTAACCCGatgATT
CTGGCGGCGGGCCTGatgGCGTGCGATCCGAACCGTAAACGTGGCTGGCCGGCGACCGAA
GTGatgACCGCGGTGGGCCTGatgTTTGCGATTGTGGGCGGCCTGGCGGAACTGGATATT
GATAGCatgGCGATTCCGatgACCATTGCGGGCCTGatgTTTGTGGCGTTTGTGATTAGC
GGCAAAAGCACCGATatgTGGATTGAACGTACCGCGGATATTACCTGGGAAAGCGATGCG
GAAATTACCGGCAGCAGCGAACGTGTGGATGTGCGTCTGGATGATGATGGCAACTTTCAG
CTGATTAACGATCCGGGCGCGCCGTGGAAAATTTGGatgCTGCGTatgGCGTGCCTGGCG
ATTAGCGCGTATACCCCGTGGGCGATTCTGCCGAGCATTATTGGCTTTTGGATTACCCTG
CAGTATACCAAACGTGGCGGCGTGCTGTGGGATACCCCGAGCCCGCGTGAATATAAAAAA
GGCGATACCACCACCGGCGTGTATCGTATTatgACCCGTGGCCTGCTGGGCAGCTATCAG
GCGGGCGCGGGCGTGatgGTGGAAGGCGTGTTTCATACCCTGTGGCATACCACCAAAGGC
GCGGCGCTGatgAGCGGCGAAGGCCGTCTGGATCCGTATTGGGGCAGCGTGAAAGAAGAT
CGTCTGTGCTATGGCGGCCCGTGGAAACTGCAGCATAAATGGAACGGCCATGATGAAGTG
CAGatgATTGTGGTGGAACCGGGCAAAAACGTGAAAAACGTGCAGACCAAACCGGGCGTG
TTTAAAACCCCGGAAGGCGAAATTGGCGCGGTGACCCTGGATTATCCGACCGGCACCAGC
GGCAGCCCGATTGTGGATAAAAACGGCGATGTGATTGGCCTGTATGGCAACGGCGTGATT
atgCCGAACGGCAGCTATATTAGCGCGATTGTGCAGGGCGAACGTatgGAAGAACCGGCG
CCGGCGGGCTTTGAACCGGAAatgCTGCGTAAAAAACAGATTACCGTGCTGGATCTGCAT
CCGGGCGCGGGCAAAACCCGTAAAATTCTGCCGCAGATTATTAAAGAAGCGATTAACAAA
CGTCTGCGTACCGCGGTGCTGGCGCCGACCCGTNNNNNNGCGGCGGAAatgAGCGAAGCG
CTGCGTGGCCTGCCGATTCGTTATCAGACCAGCGCGGTGCCGCGTGAACATAGCGGCAAC
GAAATTGTGGATGTGatgTGCCATGCGACCCTGACCCATCGTCTGatgAGCCCGCATCGT
GTGCCGAACTATAACCTGTTTATTatgGATGAAGCGCATTTTACCGATCCGGCGAGCATT
GCGGCGCGTGGCTATATTGCGACCAAAGTGGAACTGGGCGAAGCGGCGGCGATTTTTatg
ACCGCGACCCCGCCGGGCACCAGCGATCCGTTTCCGGAAAGCAACGCGCCGATTAGCGAT
atgCAGACCGAAATTCCGGATCGTGCGTGGAACACCGGCTATGAATGGATTACCGAATAT
GTGGGCAAAACCGTGTGGTTTGTGCCGAGCGTGAAAatgGGCAACGAAATTGCGCTGTGC
CTGCAGCGTGCGGGCAAAAAAGTGATTCAGCTGAACCGTAAAAGCTATGAAACCGAATAT
CCGAAATGCAAAAACGATGATTGGGATTTTGTGATTACCACCGATATTAGCGAAatgGGC
GCGAACTTTAAAGCGAGCCGTGTGATTGATAGCCGTAAAAGCGTGAAACCGACCATTATT
GAAGAAGGCGATGGCCGTGTGATTCTGGGCGAACCGAGCGCGATTACCGCGGCGAGCGCG
GCGCAGCGTCGTGGCCGTATTGGCCGTAACCCGAGCCAGGTGGGCGATGAATATTGCTAT
GGCGGCCATACCAACGAAGATGATAGCAACTTTGCGCATTGGACCGAAGCGCGTATTatg
CTGGATAACATTAACatgCCGAACGGCCTGGTGGCGCAGCTGTATCAGCCGGAACGTGAA
AAAGTGTATACCatgGATGGCGAATATCGTCTGCGTGGCGAAGAACGTAAAAACTTTCTG
GAATTTCTGCGTACCGCGGATCTGCCGGTGTGGCTGGCGTATAAAGTGGCGGCGGCGGGC
ATTAGCTATCATGATCGTAAATGGTGCTTTGATGGCCCGCGTACCAACACCATTCTGGAA
GATAACAACGAAGTGGAAGTGATTACCAAACTGGGCGAACGTAAAATTCTGCGTCCGCGT
TGGGCGGATGCGCGTGTGTATAGCGATCATCAGGCGCTGAAAAGCTTTAAAGATTTTGCG
AGCGGCAAACGTAGCCAGATTGGCCTGGTGGAAGTGCTGGGCCGTatgCCGGAACATTTT
atgGGCAAAACCTGGGAAGCGCTGGATACCatgTATGTGGTGGCGACCGCGGAAAAAGGC
GGCCGTGCGCATCGTatgGCGCTGGAAGAACTGCCGGATGCGCTGCAGACCATTGCGCTG
ATTGCGCTGCTGAGCGTGatgAGCCTGGGCGTGTTTTTTCTGCTGatgCAGCGTAAAGGC
ATTGGCAAAATTGGCCTGGGCGGCGTGATTCTGGGCGCGGCGACCTTTTTTTGCTGGatg
GCGGAAGTGCCGGGCACCAAAATTGCGGGCatgCTGCTGCTGAGCCTGCTGCTGatgATT
GTGCTGATTCCGGAACCGGAAAAACAGCGTAGCCAGACCGATAACCAGCTGGCGGTGTTT
CTGATTTGCGTGCTGACCCTGGTGAGCGCGGTGGCGGCGAACGAAatgGGCTGGCTGGAT
AAAACCAAAAACGATATTGGCAGCCTGCTGGGCCATAAACCGGAAACCCGTGAAACCACC
CTGGGCGTGGAAAACTTTCTGCTGGATCTGCGTCCGGCGACCGCGTGGAGCCTGTATGCG
GTGGCGACCGCGGTGCTGACCCCGCTGCTGAAACATCTGATTACCAGCGATTATATTAAC
ACCAGCCTGACCAGCATTAACGTGCAGGCGAGCGCGCTGTTTACCCTGGCGCGTGGCTTT
CCGTTTGTGGATGTGGGCGTGAGCGCGCTGCTGCTGGCGGCGGGCTGCTGGGGCCAGGTG
ACCCTGACCGTGACCatgACCGCGGCGGCGCTGCTGTTTTGCCATTATGCGTATatgGTG
CCGGGCTGGCAGGCGGAAGCGatgCGTAGCGCGCAGCGTCGTACCGCGGCGGGCATTatg
AAAAACGCGGTGGTGGATGGCATTGTGGCGACCGATGTGCCGGAACTGGAACGTACCACC
CCGGTGatgCAGAAAAAAGTGGGCCAGATTatgCTGATTCTGGTGAGCatgGCGGCGGTG
GTGGTGAACCCGAGCGTGCGTACCGTGCGTGAAGCGGGCATTCTGACCACCGCGGCGGCG
GTGACCCTGTGGGAAAACGGCGCGAGCAGCGTGTGGGATGCGACCACCGCGATTGGCCTG
TGCCATATTatgCGTGGCGGCTGGCTGAGCTGCCTGAGCATTACCTGGACCCTGATTAAA
AACatgGAAAAACCGGGCCTGAAACGTGGCGGCGCGAAAGGCCGTACCCTGGGCGAAGTG
TGGAAAGAACGTCTGAACCATatgACCAAAGAAGAATTTACCCGTTATCGTAAAGAAGCG
ATTACCGAAGTGGATCGTAGCGCGGCGAAACATGCGCGTCGTGAAGGCAACATTACCGGC
GGCCATCCGGTGAGCCGTGGCACCGCGAAACTGCGTTGGCTGGTGGAACGTCGTTTTCTG
GAACCGGTGGGCAAAGTGGTGGATCTGGGCTGCGGCCGTGGCGGCTGGTGCTATTATatg
GCGACCCAGAAACGTGTGCAGGAAGTGAAAGGCTATACCAAAGGCGGCCCGGGCCATGAA
GAACCGCAGCTGGTGCAGAGCTATGGCTGGAACATTGTGACCatgAAAAGCGGCGTGGAT
GTGTTTTATCGTCCGAGCGAAGCGAGCGGCACCCTGCTGTGCGATATTGGCGAAAGCAGC
AGCAGCGCGGAAGTGGAAGAACATCGTACCGTGCGTGTGCTGGAAatgGTGGAAGATTGG
CTGCATCGTGGCCCGAAAGAATTTTGCATTAAAGTGCTGTGCCCGTATatgCCGCGTGTG
ATTGAAAAAatgGAAACCCTGCAGCGTCGTTATGGCGGCGGCCTGGTGCGTAACCCGCTG
AGCCGTAACAGCACCCATGAAatgTATTGGGTGAGCCATGCGAGCGGCAACATTGTGCAT
AGCGTGAACatgACCAGCCAGGTGCTGCTGGGCCGTatgGAAAAAAAAACCTGGAAAGGC
CCGCAGTTTGAAGAAGATGTGAACCTGGGCAGCGGCACCCGTGCGGTGGGCAAACCGCTG
CTGAACAGCGATACCAGCAAAATTAAAAACCGTATTGAACGTCTGAAAAAAGAATATAGC
AGCACCTGGCATCAGGATGCGAACCATCCGTATCGTACCTGGAACTATCATGGCAGCTAT
GAAGTGAAACCGACCGGCAGCGCGAGCAGCCTGGTGAACGGCGTGGTGCGTCTGCTGAGC
AAACCGTGGGATACCATTACCAACGTGACCACCatgGCGatgACCGATACCACCCCGTTT
GGCCAGCAGCGTGTGTTTAAAGAAAAAGTGGATACCAAAGCGCCGGAACCGCCGGAAGGC
GTGAAATATGTGCTGAACGAAACCACCAACTGGCTGTGGGCGTTTCTGGCGCGTGATAAA
AAACCGCGTatgTGCAGCCGTGAAGAATTTATTGGCAAAGTGAACAGCAACGCGGCGCTG
GGCGCGatgTTTGAAGAACAGAACCAGTGGAAAAACGCGCGTGAAGCGGTGGAAGATCCG
AAATTTTGGGAAatgGTGGATGAAGAACGTGAAGCGCATCTGCGTGGCGAATGCAACACC
TGCATTTATAACatgatgGGCAAACGTGAAAAAAAACCGGGCGAATTTGGCAAAGCGAAA
GGCAGCCGTGCGATTTGGTTTatgTGGCTGGGCGCGCGTTTTCTGGAATTTGAAGCGCTG
GGCTTTCTGAACGAAGATCATTGGCTGGGCCGTAAAAACAGCGGCGGCGGCGTGGAAGGC
CTGGGCCTGCAGAAACTGGGCTATATTCTGAAAGAAGTGGGCACCAAACCGGGCGGCAAA
ATTTATGCGGATGATACCGCGGGCTGGGATACCCGTATTACCAAAGCGGATCTGGAAAAC
GAAGCGAAAGTGCTGGAACTGCTGGATGGCGAACATCGTCGTCTGGCGCGTAGCATTATT
GAACTGACCTATCGTCATAAAGTGGTGAAAGTGatgCGTCCGGCGGCGGATGGCAAAACC
GTGatgGATGTGATTAGCCGTGAAGATCAGCGTGGCAGCGGCCAGGTGGTGACCTATGCG
CTGAACACCTTTACCAACCTGGCGGTGCAGCTGGTGCGTatgatgGAAGGCGAAGGCGTG
ATTGGCCCGGATGATGTGGAAAAACTGGGCAAAGGCAAAGGCCCGAAAGTGCGTACCTGG
CTGTTTGAAAACGGCGAAGAACGTCTGAGCCGTatgGCGGTGAGCGGCGATGATTGCGTG
GTGAAACCGCTGGATGATCGTTTTGCGACCAGCCTGCATTTTCTGAACGCGatgAGCAAA
GTGCGTAAAGATATTCAGGAATGGAAACCGAGCACCGGCTGGTATGATTGGCAGCAGGTG
CCGTTTTGCAGCAACCATTTTACCGAACTGATTatgAAAGATGGCCGTACCCTGGTGGTG
CCGTGCCGTGGCCAGGATGAACTGATTGGCCGTGCGCGTATTAGCCCGGGCGCGGGCTGG
AACGTGCGTGATACCGCGTGCCTGGCGAAAAGCTATGCGCAGatgTGGCTGCTGCTGTAT
TTTCATCGTCGTGATCTGCGTCTGatgGCGAACGCGATTTGCAGCGCGGTGCCGGTGAAC
TGGGTGCCGACCGGCCGTACCACCTGGAGCATTCATGCGAAAGGCGAATGGatgACCACC
GAAGATatgCTGGCGGTGTGGAACCGTGTGTGGATTGAAGAAAACGAATGGatgGAAGAT
AAAACCCCGGTGGAACGTTGGAGCGATGTGCCGTATAGCGGCAAACGTGAAGATATTTGG
TGCGGCAGCCTGATTGGCACCCGTACCCGTGCGACCTGGGCGGAAAACATTCATGTGGCG
ATTAACCAGGTGCGTAGCGTGATTGGCGAAGAAAAATATGTGGATTATatgAGCAGCCTG
CGTCGTTATGAAGATACCATTGTGGTGGAAGATACCGTGCTGTAA
>MH021189_Homosapiens_Belgium@15/10/2017
atgAGCAAAAAACCGGGCGGCCCGGGCAAAAACCGTGCGGTGAACatgCTGAAACGTGGC
atgCCGCGTGGCCTGAGCCTGATTGGCCTGAAACGTGCGatgCTGAGCCTGATTGATGGC
AAAGGCCCGATTCGTTTTGTGCTGGCGCTGCTGGCGTTTTTTCGTTTTACCGCGATTGCG
CCGACCCGTGCGGTGCTGGATCGTTGGCGTGGCGTGAACAAACAGACCGCGatgAAACAT
CTGCTGAGCTTTAAAAAAGAACTGGGCACCCTGACCAGCGCGATTAACCGTCGTAGCACC
AAACAGAAAAAACGTGGCGGCACCGCGGGCTTTACCATTCTGCTGGGCCTGATTGCGTGC
GCGGGCGCGGTGACCCTGAGCAACTTTCAGGGCAAAGTGatgatgACCGTGAACGCGACC
GATGTGACCGATGTGATTACCATTCCGACCGCGGCGGGCAAAAACCTGTGCATTGTGCGT
GCGatgGATGTGGGCTATCTGTGCGAAGATACCATTACCTATGAATGCCCGGTGCTGGCG
GCGGGCAACGATCCGGAAGATATTGATTGCTGGTGCACCAAAAGCAGCGTGTATGTGCGT
TATGGCCGTTGCACCAAAACCCGTCATAGCCGTCGTAGCCGTCGTAGCCTGACCGTGCAG
ACCCATGGCGAAAGCACCCTGGCGAACAAAAAAGGCGCGTGGCTGGATAGCACCAAAGCG
ACCCGTTATCTGGTGAAAACCGAAAGCTGGATTCTGCGTAACCCGGGCTATGCGCTGGTG
GCGGCGGTGATTGGCTGGatgCTGGGCAGCAACACCatgCAGCGTGTGGTGTTTGCGATT
CTGCTGCTGCTGGTGGCGCCGGCGTATAGCTTTAACTGCCTGGGCatgAGCAACCGTGAT
TTTCTGGAAGGCGTGAGCGGCGCGACCTGGGTGGATCTGGTGCTGGAAGGCGATAGCTGC
GTGACCATTatgAGCAAAGATAAACCGACCATTGATGTGAAAatgatgAACatgGAAGCG
GCGAACCTGGCGGATGTGCGTAGCTATTGCTATCTGGCGAGCGTGAGCGATCTGAGCACC
CGTGCGGCGTGCCCGACCatgGGCGAAGCGCATAACGAAAAACGTGCGGATCCGGCGTTT
GTGTGCAAACAGGGCGTGGTGGATCGTGGCTGGGGCAACGGCTGCGGCCTGTTTGGCAAA
GGCAGCATTGATACCTGCGCGAAATTTGCGTGCACCACCAAAGCGACCGGCTGGATTATT
CAGAAAGAAAACATTAAATATGAAGTGGCGATTTTTGTGCATGGCCCGACCACCGTGGAA
AGCCATGGCAACTATAGCACCCAGACCGGCGCGACCCAGGCGGGCCGTTTTAGCATTACC
CCGAGCGCGCCGAGCTATACCCTGAAACTGGGCGAATATGGCGAAGTGACCGTGGATTGC
GAACCGCGTAGCGGCATTGATAGCAGCGCGTATTATGTGatgAGCGTGGGCGCGAAAAGC
TTTCTGGTGCATCGTGAATGGTTTatgGATCTGAACCTGCCGTGGAGCAGCGCGGGCAGC
ACCACCTGGCGTAACCGTGAAACCCTGatgGAATTTGAAGAACCGCATGCGACCAAACAG
AGCGTGGTGGCGCTGGGCAGCCAGGAAGGCGCGCTGCATCAGGCGCTGGCGGGCGCGATT
CCGGTGGAATTTAGCAGCAACACCGTGAAACTGACCAGCGGCCATCTGAAATGCCGTGTG
AAAatgGAAAAACTGCAGCTGAAAGGCACCACCTATGGCGTGTGCAGCAAAGCGTTTAAA
TTTGCGGGCACCCCGGCGGATACCGGCCATGGCACCGTGGTGCTGGAACTGCAGTATACC
GGCACCGATGGCCCGTGCAAAGTGCCGATTAGCAGCGTGGCGAGCCTGAACGATCTGACC
CCGGTGGGCCGTCTGGTGACCGTGAACCCGTTTGTGAGCGTGGCGACCGCGAACAGCAAA
GTGCTGATTGAACTGGAACCGCCGTTTGGCGATAGCTATATTGTGGTGGGCCGTGGCGAA
CAGCAGATTAACCATCATTGGCATCGTAGCGGCAGCAGCATTGGCAAAGCGTTTACCACC
ACCCTGCGTGGCGCGCAGCGTCTGGCGGCGCTGGGCGATACCGCGTGGGATTTTGGCAGC
GTGGGCGGCGTGTTTACCAGCGTGGGCAAAGCGATTCATCAGGTGTTTGGCGGCGCGTTT
CGTAGCCTGTTTGGCGGCatgAGCTGGATTACCCAGGGCCTGCTGGGCGCGCTGCTGCTG
TGGatgGGCATTAACGCGCGTGATCGTAGCATTGCGatgACCTTTCTGGCGGTGGGCGGC
GTGCTGCTGTTTCTGAGCGTGAACGTGCATGCGGATACCGGCTGCGCGATTGATATTGGC
CGTCAGGAACTGCGTTGCGGCAGCGGCGTGTTTATTCATAACGATGTGGAAGCGTGGatg
GATCGTTATAAATTTTATCCGGAAACCCCGCAGGGCCTGGCGCGTATTATTCAGAAAGCG
CATGCGGAAGGCGTGTGCGGCCTGCGTAGCGTGAGCCGTCTGGAACATCAGatgTGGGAA
GCGATTAAAGATGAACTGAACACCCTGCTGAAAGAAAACGGCGTGGATCTGAGCGTGGTG
GTGGAAAAACAGAACGGCatgTATAAAGCGGCGCCGAAACGTCTGGCGGCGACCACCGAA
AAACTGGAAatgGGCTGGAAAGCGTGGGGCAAAAGCATTATTTTTGCGCCGGAACTGGCG
AACAACACCTTTGTGATTGATGGCCCGGAAACCGAAGAATGCCCGACCGCGAACCGTGCG
TGGAACAGCatgGAAGTGGAAGATTTTGGCTTTGGCCTGACCAGCACCCGTatgTTTCTG
CGTATTCGTGAAACCAACACCACCGAATGCGATAGCAAAATTATTGGCACCGCGGTGAAA
AACAACatgGCGGTGCATAGCGATCTGAGCTATTGGATTGAAAGCGGCCTGAACGATACC
TGGAAACTGGAACGTGCGGTGCTGGGCGAAGTGAAAAGCTGCACCTGGCCGGAAACCCAT
ACCCTGTGGGGCGATGGCGTGCTGGAAAGCGATCTGATTATTCCGATTACCCTGGCGGGC
CCGCGTAGCAACCATAACCGTCGTCCGGGCTATAAAACCCAGAACCAGGGCCCGTGGGAT
GAAGGCCGTGTGGAAATTGATTTTGATTATTGCCCGGGCACCACCGTGACCATTAGCGAT
AGCTGCGGCCATCGTGGCCCGGCGGCGCGTACCACCACCGAAAGCGGCAAACTGATTACC
GATTGGTGCTGCCGTAGCTGCACCCTGCCGCCGCTGCGTTTTCAGACCGAAAACGGCTGC
TGGTATGGCatgGAAATTCGTCCGACCCGTCATGATGAAAAAACCCTGGTGCAGAGCCGT
GTGAACGCGTATAACGCGGATatgATTGATCCGTTTCAGCTGGGCCTGCTGGTGGTGTTT
CTGGCGACCCAGGAAGTGCTGCGTAAACGTTGGACCGCGAAAATTAGCATTCCGGCGATT
atgCTGGCGCTGCTGGTGCTGGTGTTTGGCGGCATTACCTATACCGATGTGCTGCGTTAT
GTGATTCTGGTGGGCGCGGCGTTTGCGGAAGCGAACAGCGGCGGCGATGTGGTGCATCTG
GCGCTGatgGCGACCTTTAAAATTCAGCCGGTGTTTCTGGTGGCGAGCTTTCTGAAAGCG
CGTTGGACCAACCAGGAAAGCATTCTGCTGatgCTGGCGGCGGCGTTTTTTCAGatgGCG
TATTATGATGCGAAAAACGTGCTGAGCTGGGAAGTGCCGGATGTGCTGAACAGCCTGAGC
GTGGCGTGGatgATTCTGCGTGCGATTAGCTTTACCAACACCAGCAACGTGGTGGTGCCG
CTGCTGGCGCTGCTGACCCCGGGCCTGAAATGCCTGAACCTGGATGTGTATCGTATTCTG
CTGCTGatgGTGGGCGTGGGCAGCCTGATTAAAGAAAAACGTAGCAGCGCGGCGAAAAAA
AAAGGCGCGTGCCTGATTTGCCTGGCGCTGGCGAGCACCGGCGTGTTTAACCCGatgATT
CTGGCGGCGGGCCTGatgGCGTGCGATCCGAACCGTAAACGTGGCTGGCCGGCGACCGAA
GTGatgACCGCGGTGGGCCTGatgTTTGCGATTGTGGGCGGCCTGGCGGAACTGGATATT
GATAGCatgGCGATTCCGatgACCATTGCGGGCCTGatgTTTGTGGCGTTTGTGATTAGC
GGCAAAAGCACCGATatgTGGATTGAACGTACCGCGGATATTACCTGGGAAAGCGATGCG
GAAATTACCGGCAGCAGCGAACGTGTGGATGTGCGTCTGGATGATGATGGCAACTTTCAG
CTGATTAACGATCCGGGCGCGCCGTGGAAAATTTGGatgCTGCGTatgGCGTGCCTGGCG
ATTAGCGCGTATACCCCGTGGGCGATTCTGCCGAGCATTATTGGCTTTTGGATTACCCTG
CAGTATACCAAACGTGGCGGCGTGCTGTGGGATACCCCGAGCCCGCGTGAATATAAAAAA
GGCGATACCACCACCGGCGTGTATCGTATTatgACCCGTGGCCTGCTGGGCAGCTATCAG
GCGGGCGCGGGCGTGatgGTGGAAGGCGTGTTTCATACCCTGTGGCATACCACCAAAGGC
GCGGCGCTGatgAGCGGCGAAGGCCGTCTGGATCCGTATTGGGGCAGCGTGAAAGAAGAT
CGTCTGTGCTATGGCGGCCCGTGGAAACTGCAGCATAAATGGAACGGCCATGATGAAGTG
CAGatgATTGTGGTGGAACCGGGCAAAAACGTGAAAAACGTGCAGACCAAACCGGGCGTG
TTTAAAACCCCGGAAGGCGAAATTGGCGCGGTGACCCTGGATTATCCGACCGGCACCAGC
GGCAGCCCGATTGTGGATAAAAACGGCGATGTGATTGGCCTGTATGGCAACGGCGTGATT
atgCCGAACGGCAGCTATATTAGCGCGATTGTGCAGGGCGAACGTatgGAAGAACCGGCG
CCGGCGGGCTTTGAACCGGAAatgCTGCGTAAAAAACAGATTACCGTGCTGGATCTGCAT
CCGGGCGCGGGCAAAACCCGTAAAATTCTGCCGCAGATTATTAAAGAAGCGATTAACAAA
CGTCTGCGTACCGCGGTGCTGGCGCCGACCCGTGTGGTGGCGGCGGAAatgAGCGAAGCG
CTGCGTGGCCTGCCGATTCGTTATCAGACCAGCGCGGTGCCGCGTGAACATAGCGGCAAC
GAAATTGTGGATGTGatgTGCCATGCGACCCTGACCCATCGTCTGatgAGCCCGCATCGT
GTGCCGAACTATAACCTGTTTATTatgGATGAAGCGCATTTTACCGATCCGGCGAGCATT
GCGGCGCGTGGCTATATTGCGACCAAAGTGGAACTGGGCGAAGCGGCGGCGATTTTTatg
ACCGCGACCCCGCCGGGCACCAGCGATCCGTTTCCGGAAAGCAACGCGCCGATTAGCGAT
atgCAGACCGAAATTCCGGATCGTGCGTGGAACACCGGCTATGAATGGATTACCGAATAT
GTGGGCAAAACCGTGTGGTTTGTGCCGAGCGTGAAAatgGGCAACGAAATTGCGCTGTGC
CTGCAGCGTGCGGGCAAAAAAGTGATTCAGCTGAACCGTAAAAGCTATGAAACCGAATAT
CCGAAATGCAAAAACGATGATTGGGATTTTGTGATTACCACCGATATTAGCGAAatgGGC
GCGAACTTTAAAGCGAGCCGTGTGATTGATAGCCGTAAAAGCGTGAAACCGACCATTATT
GAAGAAGGCGATGGCCGTGTGATTCTGGGCGAACCGAGCGCGATTACCGCGGCGAGCGCG
GCGCAGCGTCGTGGCCGTATTGGCCGTAACCCGAGCCAGGTGGGCGATGAATATTGCTAT
GGCGGCCATACCAACGAAGATGATAGCAACTTTGCGCATTGGACCGAAGCGCGTATTatg
CTGGATAACATTAACatgCCGAACGGCCTGGTGGCGCAGCTGTATCAGCCGGAACGTGAA
AAAGTGTATACCatgGATGGCGAATATCGTCTGCGTGGCGAAGAACGTAAAAACTTTCTG
GAATTTCTGCGTACCGCGGATCTGCCGGTGTGGCTGGCGTATAAAGTGGCGGCGGCGGGC
ATTAGCTATCATGATCGTAAATGGTGCTTTGATGGCCCGCGTACCAACACCATTCTGGAA
GATAACAACGAAGTGGAAGTGATTACCAAACTGGGCGAACGTAAAATTCTGCGTCCGCGT
TGGGCGGATGCGCGTGTGTATAGCGATCATCAGGCGCTGAAAAGCTTTAAAGATTTTGCG
AGCGGCAAACGTAGCCAGATTGGCCTGGTGGAAGTGCTGGGCCGTatgCCGGAACATTTT
atgGGCAAAACCTGGGAAGCGCTGGATACCatgTATGTGGTGGCGACCGCGGAAAAAGGC
GGCCGTGCGCATCGTatgGCGCTGGAAGAACTGCCGGATGCGCTGCAGACCATTGCGCTG
ATTGCGCTGCTGAGCGTGatgAGCCTGGGCGTGTTTTTTCTGCTGatgCAGCGTAAAGGC
ATTGGCAAAATTGGCCTGGGCGGCGTGATTCTGGGCGCGGCGACCTTTTTTTGCTGGatg
GCGGAAGTGCCGGGCACCAAAATTGCGGGCatgCTGCTGCTGAGCCTGCTGCTGatgATT
GTGCTGATTCCGGAACCGGAAAAACAGCGTAGCCAGACCGATAACCAGCTGGCGGTGTTT
CTGATTTGCGTGCTGACCCTGGTGAGCGCGGTGGCGGCGAACGAAatgGGCTGGCTGGAT
AAAACCAAAAACGATATTGGCAGCCTGCTGGGCCATAAACCGGAAACCCGTGAAACCACC
CTGGGCGTGGAAAACTTTCTGCTGGATCTGCGTCCGGCGACCGCGTGGAGCCTGTATGCG
GTGGCGACCGCGGTGCTGACCCCGCTGCTGAAACATCTGATTACCAGCGATTATATTAAC
ACCAGCCTGACCAGCATTAACGTGCAGGCGAGCGCGCTGTTTACCCTGGCGCGTGGCTTT
CCGTTTGTGGATGTGGGCGTGAGCGCGCTGCTGCTGGCGGCGGGCTGCTGGGGCCAGGTG
ACCCTGACCGTGACCGTGACCGCGGCGGCGCTGCTGTTTTGCCATTATGCGTATatgGTG
CCGGGCTGGCAGGCGGAAGCGatgCGTAGCGCGCAGCGTCGTACCGCGGCGGGCATTatg
AAAAACGCGGTGGTGGATGGCATTGTGGCGACCGATGTGCCGGAACTGGAACGTACCACC
CCGGTGatgCAGAAAAAAGTGGGCCAGATTatgCTGATTCTGGTGAGCatgGCGGCGGTG
GTGGTGAACCCGAGCGTGCGTACCGTGCGTGAAGCGGGCATTCTGACCACCGCGGCGGCG
GTGACCCTGTGGGAAAACGGCGCGAGCAGCGTGTGGAACGCGACCACCGCGATTGGCCTG
TGCCATATTatgCGTGGCGGCTGGCTGAGCTGCCTGAGCATTACCTGGACCCTGATTAAA
AACatgGAAAAACCGGGCCTGAAACGTGGCGGCGCGAAAGGCCGTACCCTGGGCGAAGTG
TGGAAAGAACGTCTGAACCATatgACCAAAGAAGAATTTACCCGTTATCGTAAAGAAGCG
ATTACCGAAGTGGATCGTAGCGCGGCGAAACATGCGCGTCGTGAAGGCAACATTACCGGC
GGCCATCCGGTGAGCCGTGGCACCGCGAAACTGCGTTGGCTGGTGGAACGTCGTTTTCTG
GAACCGGTGGGCAAAGTGGTGGATCTGGGCTGCGGCCGTGGCGGCTGGTGCTATTATatg
GCGACCCAGAAACGTGTGCAGGAAGTGAAAGGCTATACCAAAGGCGGCCCGGGCCATGAA
GAACCGCAGCTGGTGCAGAGCTATGGCTGGAACATTGTGACCatgAAAAGCGGCGTGGAT
GTGTTTTATCGTCCGAGCGAAGCGAGCGATACCCTGCTGTGCGATATTGGCGAAAGCAGC
AGCAGCGCGGAAGTGGAAGAACATCGTACCGTGCGTGTGCTGGAAatgGTGGAAGATTGG
CTGCATCGTGGCCCGAAAGAATTTTGCATTAAAGTGCTGTGCCCGTATatgCCGCGTGTG
ATTGAAAAAatgGAAACCCTGCAGCGTCGTTATGGCGGCGGCCTGGTGCGTAACCCGCTG
AGCCGTAACAGCACCCATGAAatgTATTGGGTGAGCCATGCGAGCGGCAACATTGTGCAT
AGCGTGAACatgACCAGCCAGGTGCTGCTGGGCCGTatgGAAAAAAAAACCTGGAAAGGC
CCGCAGTTTGAAGAAGATGTGAACCTGGGCAGCGGCACCCGTGCGGTGGGCAAACCGCTG
CTGAACAGCGATACCAGCAAAATTAAAAACCGTATTGAACGTCTGAAAAAAGAATATAGC
AGCACCTGGCATCAGGATACCAACCATCCGTATCGTACCTGGAACTATCATGGCAGCTAT
GAAGTGAAACCGACCGGCAGCGCGAGCAGCCTGGTGAACGGCGTGGTGCGTCTGCTGAGC
AAACCGTGGGATACCATTACCAACGTGACCACCatgGCGatgACCGATACCACCCCGTTT
GGCCAGCAGCGTGTGTTTAAAGAAAAAGTGGATACCAAAGCGCCGGAACCGCCGGAAGGC
GTGAAATATGTGCTGAACGAAACCACCAACTGGCTGTGGGCGTTTCTGGCGCGTGATAAA
AAACCGCGTatgTGCAGCCGTGAAGAATTTATTGGCAAAGTGAACAGCAACGCGGCGCTG
GGCGCGatgTTTGAAGAACAGAACCAGTGGAAAAACGCGCGTGAAGCGGTGGAAGATCCG
AAATTTTGGGAAatgGTGGATGAAGAACGTGAAGCGCATCTGCGTGGCGAATGCAACACC
TGCATTTATAACatgatgGGCAAACGTGAAAAAAAACCGGGCGAATTTGGCAAAGCGAAA
GGCAGCCGTGCGATTTGGTTTatgTGGCTGGGCGCGCGTTTTCTGGAATTTGAAGCGCTG
GGCTTTCTGAACGAAGATCATTGGCTGGGCCGTAAAAACAGCGGCGGCGGCGTGGAAGGC
CTGGGCCTGCAGAAACTGGGCTATATTCTGAAAGAAGTGGGCACCAAACCGGGCGGCAAA
ATTTATGCGGATGATACCGCGGGCTGGGATACCCGTATTACCAAAGCGGATCTGGAAAAC
GAAGCGAAAGTGCTGGAACTGCTGGATGGCGAACATCGTCGTCTGGCGCGTAGCATTATT
GAACTGACCTATCGTCATAAAGTGGTGAAAGTGatgCGTCCGGCGGCGGATGGCAAAACC
GTGatgGATGTGATTAGCCGTGAAGATCAGCGTGGCAGCGGCCAGGTGGTGACCTATGCG
CTGAACACCTTTACCAACCTGGCGGTGCAGCTGGTGCGTatgatgGAAGGCGAAGGCGTG
ATTGGCCCGGATGATGTGGAAAAACTGGGCAAAGGCAAAGGCCCGAAAGTGCGTACCTGG
CTGTTTGAAAACGGCGAAGAACGTCTGAGCCGTatgGCGGTGAGCGGCGATGATTGCGTG
GTGAAACCGCTGGATGATCGTTTTGCGACCAGCCTGCATTTTCTGAACGCGatgAGCAAA
GTGCGTAAAGATATTCAGGAATGGAAACCGAGCACCGGCTGGTATGATTGGCAGCAGGTG
CCGTTTTGCAGCAACCATTTTACCGAACTGATTatgAAAGATGGCCGTACCCTGGTGGTG
CCGTGCCGTGGCCAGGATGAACTGATTGGCCGTGCGCGTATTAGCCCGGGCGCGGGCTGG
AACGTGCGTGATACCGCGTGCCTGGCGAAAAGCTATGCGCAGatgTGGCTGCTGCTGTAT
TTTCATCGTCGTGATCTGCGTCTGatgGCGAACGCGATTTGCAGCGCGGTGCCGGTGAAC
TGGGTGCCGACCGGCCGTACCACCTGGAGCATTCATGCGAAAGGCGAATGGatgACCACC
GAAGATatgCTGGCGGTGTGGAACCGTGTGTGGATTGAAGAAAACGAATGGatgGAAGAT
AAAACCCCGGTGGAACGTTGGAGCGATGTGCCGTATAGCGGCAAACGTGAAGATATTTGG
TGCGGCAGCCTGATTGGCACCCGTACCCGTGCGACCTGGGCGGAAAACATTCATGTGGCG
ATTAACCAGGTGCGTAGCGTGATTGGCGAAGAAAAATATGTGGATTATatgAGCAGCCTG
CGTCGTTATGAAGATACCATTGTGGTGGAAGATACCGTGCTGTAA
>OM037672_Northern_goshawk_Spain@15/09/2020
atgAGCAAAAAACCGGGCGGCCCGGGCAAAAACCGTGCGGTGAACatgCTGAAACGTGGC
atgCCGCGTGGCCTGAGCCTGATTGGCCTGAAACGTGCGGTGCTGAGCCTGATTGATGGC
AAAGGCCCGATTCGTTTTGTGCTGGCGCTGCTGGCGTTTTTTCGTTTTACCGCGATTGCG
CCGACCCGTGCGGTGCTGGATCGTTGGCGTGGCGTGAACAAACAGACCGCGatgAAACAT
CTGCTGAGCTTTAAAAAAGAACTGGGCACCCTGACCAGCGCGATTAACCGTCGTAGCACC
AAACAGAAAAAACGTGGCGGCACCGCGGGCTTTACCATTCTGCTGGGCCTGATTGCGTGC
GCGGGCGCGGTGACCCTGAGCAACTTTCAGGGCAAAGTGatgatgACCGTGAACGCGACC
GATGTGACCGATGTGATTACCATTCCGACCGCGGCGGGCAAAAACCTGTGCATTGTGCGT
GCGatgGATGTGGGCTATCTGTGCGAAGATACCATTACCTATGAATGCCCGGTGCTGGCG
GCGGGCAACGATCCGGAAGATATTGATTGCTGGTGCACCAAAAGCAGCGTGTATGTGCGT
TATGGCCGTTGCACCAAAACCCGTCATAGCCGTCGTAGCCGTCGTAGCCTGACCGTGCAG
ACCCATGGCGAAAGCACCCTGGCGAACAAAAAAGGCGCGTGGCTGGATAGCACCAAAGCG
ACCCGTTATCTGGTGAAAACCGAAAGCTGGATTCTGCGTAACCCGGGCTATGCGCTGGTG
GCGGCGGTGATTGGCTGGatgCTGGGCAGCAACACCatgCAGCGTGTGGTGTTTGCGATT
CTGCTGCTGCTGGTGGCGCCGGCGTATAGCTTTAACTGCCTGGGCatgAGCAACCGTGAT
TTTCTGGAAGGCGTGAGCGGCGCGACCTGGGTGGATCTGGTGCTGGAAGGCGATAGCTGC
GTGACCATTatgAGCAAAGATAAACCGACCATTGATGTGAAAatgatgAACatgGAAGCG
GCGAACCTGGCGGATGTGCGTAGCTATTGCTATCTGGCGAGCGTGAGCGATCTGAGCACC
CGTGCGGCGTGCCCGACCatgGGCGAAGCGCATAACGAAAAACGTGCGGATCCGGCGTTT
GTGTGCAAACAGGGCGTGGTGGATCGTGGCTGGGGCAACGGCTGCGGCCTGTTTGGCAAA
GGCAGCATTGATACCTGCGCGAAATTTGCGTGCACCACCAAAGCGACCGGCTGGATTATT
CAGAAAGAAAACATTAAATATGAAGTGGCGATTTTTGTGCATGGCCCGACCACCGTGGAA
AGCCATGGCAACTATAGCACCCAGACCGGCGCGACCCAGGCGGGCCGTTTTAGCATTACC
CCGAGCGCGCCGAGCTATACCCTGAAACTGGGCGAATATGGCGAAGTGACCGTGGATTGC
GAACCGCGTAGCGGCATTGATACCAGCGCGTATTATGTGatgAGCGTGGGCGCGAAAAGC
TTTCTGGTGCATCGTGAATGGTTTatgGATCTGAACCTGCCGTGGAGCAGCGCGGGCAGC
ACCACCTGGCGTAACCGTGAAACCCTGatgGAATTTGAAGAACCGCATGCGACCAAACAG
AGCGTGGTGGCGCTGGGCAGCCAGGAAGGCGCGCTGCATCAGGCGCTGGCGGGCGCGATT
CCGGTGGAATTTAGCAGCAACACCGTGAAACTGACCAGCGGCCATCTGAAATGCCGTGTG
AAAatgGAAAAACTGCAGCTGAAAGGCACCACCTATGGCGTGTGCAGCAAAGCGTTTAAA
TTTGCGGGCACCCCGGCGGATACCGGCCATGGCACCGTGGTGCTGGAACTGCAGTATACC
GGCACCGATGGCCCGTGCAAAGTGCCGATTAGCAGCGTGGCGAGCCTGAACGATCTGACC
CCGGTGGGCCGTCTGGTGACCGTGAACCCGTTTGTGAGCGTGGCGACCGCGAACAGCAAA
GTGCTGATTGAACTGGAACCGCCGTTTGGCGATAGCTATATTGTGGTGGGCCGTGGCGAA
CAGCAGATTAACCATCATTGGCATAAAAGCGGCAGCAGCATTGGCAAAGCGTTTACCACC
ACCCTGCGTGGCGCGCAGCGTCTGGCGGCGCTGGGCGATACCGCGTGGGATTTTGGCAGC
GTGGGCGGCGTGTTTACCAGCGTGGGCAAAGCGATTCATCAGGTGTTTGGCGGCGCGTTT
CGTAGCCTGTTTGGCGGCatgAGCTGGATTACCCAGGGCCTGCTGGGCGCGCTGCTGCTG
TGGatgGGCATTAACGCGCGTGATCGTAGCATTGCGatgACCTTTCTGGCGGTGGGCGGC
GTGCTGCTGTTTCTGAGCGTGAACGTGCATGCGGATACCGGCTGCGCGATTGATATTGGC
CGTCAGGAACTGCGTTGCGGCAGCGGCGTGTTTATTCATAACGATGTGGAAGCGTGGatg
GATCGTTATAAATTTCATCCGGAAACCCCGCAGGGCCTGGCGCGTATTATTCAGAAAGCG
CATGCGGAAGGCGTGTGCGGCCTGCGTAGCGTGAGCCGTCTGGAACATCAGatgTGGGAA
GCGATTAAAGATGAACTGAACACCCTGCTGAAAGAAAACGGCGTGGATCTGAGCGTGGTG
GTGGAAAAACAGAACGGCatgTATAAAGCGGCGCCGAAACGTCTGGCGGCGACCACCGAA
AAACTGGAAATTGGCTGGAAAGCGTGGGGCAAAAGCATTTTTTTTGCGCCGGAACTGGCG
AACAACACCTTTGTGATTGATGGCCCGGAAACCGAAGAATGCCCGACCGCGAACCGTGCG
TGGAACAGCatgGAAGTGGAAGATTTTGGCTTTGGCCTGACCAGCACCCGTatgTTTCTG
CGTATTCGTGAAACCAACACCACCGAATGCGATAGCAAAATTATTGGCACCGCGGTGAAA
AACAACatgGCGGTGCATAGCGATCTGAGCTATTGGATTGAAAGCGGCCTGAACGATACC
TGGAAACTGGAACGTGCGGTGCTGGGCGAAGTGAAAAGCTGCACCTGGCCGGAAACCCAT
ACCCTGTGGGGCGATGGCGTGCTGGAAAGCGATCTGATTATTCCGATTACCCTGGCGGGC
CCGCGTAGCAACCATAACCGTCGTCCGGGCTATAAAACCCAGAACCAGGGCCCGTGGGAT
GAAGGCCGTGTGGAAATTGATTTTGATTATTGCCCGGGCACCACCGTGACCATTAGCGAT
AGCTGCGGCCGTCGTGGCCCGGCGGCGCGTACCACCACCGAAAGCGGCAAACTGATTACC
GATTGGTGCTGCCGTAGCTGCACCCTGCCGCCGCTGCGTTTTCAGACCGAAAACGGCTGC
TGGTATGGCatgGAAATTCGTCCGACCCGTCATGATGAAAAAACCCTGGTGCAGAGCCGT
GTGAACGCGTATAACGCGGATatgATTGATCCGTTTCAGCTGGGCCTGCTGGTGGTGTTT
CTGGCGACCCAGGAAGTGCTGCGTAAACGTTGGACCGCGAAAATTAGCATTCCGGCGATT
atgCTGGCGCTGCTGGTGCTGGTGTTTGGCGGCATTACCTATACCGATGTGCTGCGTTAT
GTGATTCTGGTGGGCGCGGCGTTTGCGGAAGCGAACAGCGGCGGCGATGTGGTGCATCTG
GCGCTGatgGCGACCTTTAAAATTCAGCCGGTGTTTCTGGTGGCGAGCTTTCTGAAAGCG
CGTTGGACCAACCAGGAAAGCATTCTGCTGatgCTGGCGGCGGCGTTTTTTCAGatgGCG
TATTATGATGCGAAAAACGTGCTGAGCTGGGAAGTGCCGGATGTGCTGAACAGCCTGAGC
GTGGCGTGGatgATTCTGCGTGCGATTAGCTTTACCAACACCAGCAACGTGGTGGTGCCG
CTGCTGGCGCTGCTGACCCCGGGCCTGAAATGCCTGAACCTGGATGTGTATCGTATTCTG
CTGCTGatgGTGGGCGTGGGCAGCCTGATTAAAGAAAAACGTTGCAGCGCGGCGAAAAAA
AAAGGCGCGTGCCTGATTTGCCTGGCGCTGGCGAGCACCGGCGTGTTTAACCCGatgATT
CTGGCGGCGGGCCTGatgGCGTGCGATCCGAACCGTAAACGTGGCTGGCCGGCGACCGAA
GTGatgACCGCGGTGGGCCTGatgTTTGCGATTGTGGGCGGCCTGGCGGAACTGGATATT
GATAGCatgGCGATTCCGatgACCATTGCGGGCCTGatgTTTGTGGCGTTTGTGATTAGC
GGCAAAAGCACCGATatgTGGATTGAACGTACCGCGGATATTACCTGGGAAAGCGATGCG
GAAATTACCGGCAGCAGCGAACGTGTGGATGTGCGTCTGGATGATGATGGCAACTTTCAG
CTGATTAACGATCCGGGCGCGCCGTGGAAAATTTGGatgCTGCGTatgGCGTGCCTGGCG
ATTAGCGCGTATACCCCGTGGGCGATTCTGCCGAGCGTGATTGGCTTTTGGATTACCCTG
CAGTATACCAAACGTGGCGGCGTGCTGTGGGATACCCCGAGCCCGCGTGAATATAAAAAA
GGCGATACCACCACCGGCGTGTATCGTATTatgACCCGTGGCCTGCTGGGCAGCTATCAG
GCGGGCGCGGGCGTGatgGTGGAAGGCGTGTTTCATACCCTGTGGCATACCACCAAAGGC
GCGGCGCTGatgAGCGGCGAAGGCCGTCTGGATCCGTATTGGGGCAGCGTGAAAGAAGAT
CGTCTGTGCTATGGCGGCCCGTGGAAACTGCAGCATAAATGGAACGGCCATGATGAAGTG
CAGatgATTGTGGTGGAACCGGGCAAAAACGTGAAAAACGTGCAGACCAAACCGGGCGTG
TTTAAAACCCCGGAAGGCGAAATTGGCGCGGTGACCCTGGATTATCCGACCGGCACCAGC
GGCAGCCCGATTGTGGATAAAAACGGCGATGTGATTGGCCTGTATGGCAACGGCGTGATT
atgCCGAACGGCAGCTATATTAGCGCGATTGTGCAGGGCGAACGTatgGAAGAACCGGCG
CCGGCGGGCTTTGAACCGGAAatgCTGCGTAAAAAACAGATTACCGTGCTGGATCTGCAT
CCGGGCGCGGGCAAAACCCGTAAAATTCTGCCGCAGATTATTAAAGAAGCGATTAACAAA
CGTCTGCGTACCGCGGTGCTGGCGCCGACCCGTGTGGTGGCGGCGGAAatgAGCGAAGCG
CTGCGTGGCCTGCCGATTCGTTATCAGACCAGCGCGGTGCATCGTGAACATAGCGGCAAC
GAAATTGTGGATGTGatgTGCCATGCGACCCTGACCCATCGTCTGatgAGCCCGCATCGT
GTGCCGAACTATAACCTGTTTATTatgGATGAAGCGCATTTTACCGATCCGGCGAGCATT
GCGGCGCGTGGCTATATTGCGACCAAAGTGGAACTGGGCGAAGCGGCGGCGATTTTTatg
ACCGCGACCCCGCCGGGCACCAGCGATCCGTTTCCGGAAAGCAACGCGCCGATTAGCGAT
atgCAGACCGAAATTCCGGATCGTGCGTGGAACACCGGCTATGAATGGATTACCGAATAT
GTGGGCAAAACCGTGTGGTTTGTGCCGAGCGTGAAAatgGGCAACGAAATTGCGCTGTGC
CTGCAGCGTGCGGGCAAAAAAGTGATTCAGCTGAACCGTAAAAGCTATGAAACCGAATAT
CCGAAATGCAAAAACGATGATTGGGATTTTGTGATTACCACCGATATTAGCGAAatgGGC
GCGAACTTTAAAGCGAGCCGTGTGATTGATAGCCGTAAAAGCGTGAAACCGACCATTATT
GAAGAAGGCGATGGCCGTGTGATTCTGGGCGAACCGAGCGCGATTACCGCGGCGAGCGCG
GCGCAGCGTCGTGGCCGTATTGGCCGTAACCCGAGCCAGGTGGGCGATGAATATTGCTAT
GGCGGCCATACCAACGAAGATGATAGCAACTTTGCGCATTGGACCGAAGCGCGTATTatg
CTGGATAACATTAACatgCCGAACGGCCTGGTGGCGCAGCTGTATCAGCCGGAACGTGAA
AAAGTGTATACCatgGATGGCGAATATCGTCTGCGTGGCGAAGAACGTAAAAACTTTCTG
GAATTTCTGCGTACCGCGGATCTGCCGGTGTGGCTGGCGTATAAAGTGGCGGCGGCGGGC
ATTAGCTATCATGATCGTAAATGGTGCTTTGATGGCCCGCGTACCAACACCATTCTGGAA
GATAACAACGAAGTGGAAGTGATTACCAAACTGGGCGAACGTAAAATTCTGCGTCCGCGT
TGGGCGGATGCGCGTGTGTATAGCGATCATCAGGCGCTGAAAAGCTTTAAAGATTTTGCG
AGCGGCAAACGTAGCCAGATTGGCCTGGTGGAAGTGCTGGGCCGTatgCCGGAACATTTT
atgGGCAAAACCTGGGAAGCGCTGGATACCatgTATGTGGTGGCGACCGCGGAAAAAGGC
GGCCGTGCGCATCGTatgGCGCTGGAAGAACTGCCGGATGCGCTGCAGACCATTGCGCTG
ATTGCGCTGCTGAGCGTGatgAGCCTGGGCGTGTTTTTTCTGCTGatgCAGCGTAAAGGC
ATTGGCAAAATTGGCCTGGGCGGCGTGATTCTGGGCGCGGCGACCTTTTTTTGCTGGatg
GCGGAAGTGCCGGGCACCAAAATTGCGGGCatgCTGCTGCTGAGCCTGCTGCTGatgATT
GTGCTGATTCCGGAACCGGAAAAACAGCGTAGCCAGACCGATAACCAGCTGGCGGTGTTT
CTGATTTGCGTGCTGACCCTGGTGAGCGCGGTGGCGGCGAACGAAatgGGCTGGCTGGAT
AAAACCAAAAGCGATATTAGCAGCCTGCTGGGCCATAAACCGGAAACCCGTGAAACCACC
CTGGGCGTGGAAAACTTTCTGCTGGATCTGCGTCCGNNNACCGCGTGGAGCCTGTATGCG
GTGACCACCGCGGTGCTGACCCCGCTGCTGAAACATCTGATTACCAGCGATTATATTAAC
ACCAGCCTGACCAGCATTAACGTGCAGGCGAGCGCGCTGTTTACCCTGGCGCGTGGCTTT
CCGTTTGTGGATGTGGGCGTGAGCGCGCTGCTGCTGGCGGCGGGCTGCTGGGGCCAGGTG
ACCCTGACCGTGACCGTGACCGCGGCGGCGCTGCTGTTTTGCCATTATGCGTATatgGTG
CCGGGCTGGCAGGCGGAAGCGatgCGTAGCGCGCAGCGTCGTACCGCGGCGGGCATTatg
AAAAACGCGGTGGTGGATGGCATTGTGGCGACCGATGTGCCGGAACTGGAACGTACCACC
CCGGTGatgCAGAAAAAAGTGGGCCAGATTatgCTGATTCTGGTGAGCatgGCGGCGGTG
GTGGTGAACCCGAGCGTGCGTACCGTGCGTGAAGCGGGCATTCTGACCACCGCGGCGGCG
GTGACCCTGTGGGAAAACGGCGCGAGCAGCGTGTGGAACGCGACCACCGCGATTGGCCTG
TGCCATATTatgCGTGGCGGCTGGCTGAGCTGCCTGAGCATTACCTGGACCCTGATTAAA
AACatgGAAAAACCGGGCCTGAAACGTGGCGGCGCGAAAGGCCGTACCCTGGGCGAAGTG
TGGAAAGAACGTCTGAACCATatgACCAAAGAAGAATTTACCCGTTATCGTAAAGAAGCG
ATTACCGAAGTGGATCGTAGCGCGGCGAAACATGCGCGTCGTGAAGGCAACATTACCGGC
GGCCATCCGGTGAGCCGTGGCACCGCGAAACTGCGTTGGCTGGTGGAACGTCGTTTTCTG
GAACCGGTGGGCAAAGTGGTGGATCTGGGCTGCGGCCGTGGCGGCTGGTGCTATTATatg
GCGACCCAGAAACGTGTGCAGGAAGTGAAAGGCTATACCAAAGGCGGCCCGGGCCATGAA
GAACCGCAGCTGGTGCAGAGCTATGGCTGGAACATTGTGACCatgAAAAGCGGCGTGGAT
GTGTTTTATCGTCCGAGCGAAGCGAGCGATACCCTGCTGTGCGATATTGGCGAAAGCAGC
AGCAGCGCGGAAGTGGAAGAACATCGTACCGTGCGTGTGCTGGAAatgGTGGAAGATTGG
CTGCATCGTGGCCCGAAAGAATTTTGCATTAAAGTGCTGTGCCCGTATatgCCGCGTGTG
ATTGAAAAAatgGAAACCCTGCAGCGTCGTTATGGCGGCGGCCTGGTGCGTAACCCGCTG
AGCCGTAACAGCACCCATGAAatgTATTGGGTGAGCCATGCGAGCGGCAACATTGTGCAT
AGCGTGAACatgACCAGCCAGGTGCTGCTGGGCCGTatgGAAAAAAAAACCTGGAAAGGC
CCGCAGTTTGAAGAAGATGTGAACCTGGGCAGCGGCACCCGTGCGGTGGGCAAACCGCTG
CTGAACAGCGATATTAGCAAAATTAAAAACCGTATTGAACGTCTGAAAAAAGAATATAGC
AGCACCTGGCATCAGGATACCAACCATCCGTATCGTACCTGGAACTATCATGGCAGCTAT
GAAGTGAAACCGACCGGCAGCGCGAGCAGCCTGGTGAACGGCGTGGTGCGTCTGCTGAGC
AAACCGTGGGATACCATTACCAACGTGACCACCatgGCGatgACCGATACCACCCCGTTT
GGCCAGCAGCGTGTGTTTAAAGAAAAAGTGGATACCAAAGCGCCGGAACCGCCGGAAGGC
GTGAAATATGTGCTGAACGAAACCACCAACTGGCTGTGGGCGTTTCTGGCGCGTGATAAA
AAACCGCGTatgTGCAGCCGTGAAGAATTTATTGGCAAAGTGAACAGCAACGCGGCGCTG
GGCGCGatgTTTGAAGAACAGAACCAGTGGAAAAACGCGCGTGAAGCGGTGGAAGATCCG
AAATTTTGGGAAatgGTGGATGAAGAACGTGAAGCGCATCTGCGTGGCGAATGCAACACC
TGCATTTATAACatgatgGGCAAACGTGAAAAAAAACCGGGCGAATTTGGCAAAGCGAAA
GGCAGCCGTGCGATTTGGTTTatgTGGCTGGGCGCGCGTTTTCTGGAATTTGAAGCGCTG
GGCTTTCTGAACGAAGATCATTGGCTGGGCCGTAAAAACAGCGGCGGCGGCGTGGAAGGC
CTGGGCCTGCAGAAACTGGGCTATATTCTGAAAGAAGTGGGCACCAAACCGGGCGGCAAA
ATTTATGCGGATGATACCGCGGGCTGGGATACCCGTATTACCAAAGCGGATCTGGAAAAC
GAAGCGAAAGTGCTGGAACTGCTGGATGGCGAACATCGTCGTCTGGCGCGTAGCATTATT
GAACTGACCTATCGTCATAAAGTGGTGAAAGTGatgCGTCCGGCGGCGGATGGCAAAACC
GTGatgGATGTGATTAGCCGTGAAGATCAGCGTGGCAGCGGCCAGGTGGTGACCTATGCG
CTGAACACCTTTACCAACCTGGCGGTGCAGCTGGTGCGTatgatgGAAGGCGAAGGCGTG
ATTGGCCCGGATGATGTGGAAAAACTGGGCAAAGGCAAAGGCCCGAAAGTGCGTACCTGG
CTGTTTGAAAACGGCGAAGAACGTCTGAGCCGTatgGCGGTGAGCGGCGATGATTGCGTG
GTGAAACCGCTGGATGATCGTTTTGCGACCAGCCTGCATTTTCTGAACGCGatgAGCAAA
GTGCGTAAAGATATTCAGGAATGGAAACCGAGCACCGGCTGGTATGATTGGCAGCAGGTG
CCGTTTTGCAGCAACCATTTTACCGAACTGATTatgAAAGATGGCCGTACCCTGGTGGTG
CCGTGCCGTGGCCAGGATGAACTGATTGGCCGTGCGCGTATTAGCCCGGGCGCGGGCTGG
AACGTGCGTGATACCGCGTGCCTGGCGAAAAGCTATGCGCAGatgTGGCTGCTGCTGTAT
TTTCATCGTCGTGATCTGCGTCTGatgGCGAACGCGATTTGCAGCGCGGTGCCGGTGAAC
TGGGTGCCGACCGGCCGTACCACCTGGAGCATTCATGCGAAAGGCGAATGGatgACCACC
GAAGATatgCTGGCGGTGTGGAACCGTGTGTGGATTGAAGAAAACGAATGGatgGAAGAT
AAAACCCCGGTGGAACGTTGGAGCGATGTGCCGTATAGCGGCAAACGTGAAGATATTTGG
TGCGGCAGCCTGATTGGCACCCGTACCCGTGCGACCTGGGCGGAAAACATTCATGTGGCG
ATTAACCAGGTGCGTAGCGTGATTGGCGAAGAAAAATATGTGGATTATatgAGCAGCCTG
CGTCGTTATGAAGATACCATTGTGGTGGAAGATACCGTGCTGTAA
>OM037670_Accipitergentilis_Spain@15/09/2017
atgAGCAAAAAACCGGGCGGCCCGGGCAAAAACCGTGCGGTGAACatgCTGAAACGTGGC
atgCCGCGTGGCCTGAGCCTGATTGGCCTGAAACGTGCGatgCTGAGCCTGATTGATGGC
AAAGGCCCGATTCGTTTTGTGCTGGCGCTGCTGGCGTTTTTTCGTTTTACCGCGATTGCG
CCGACCCGTGCGGTGCTGGATCGTTGGCGTGGCGTGAACAAACAGACCGCGatgAAACAT
CTGCTGAGCTTTAAAAAAGAACTGGGCACCCTGACCAGCGCGATTAACCGTCGTAGCACC
AAACAGAAAAAACGTGGCGGCACCGCGGGCTTTACCATTCTGCTGGGCCTGATTGCGTGC
GCGGGCGCGGTGACCCTGAGCAACTTTCAGGGCAAAGTGatgatgACCGTGAACGCGACC
GATGTGACCGATGTGATTACCATTCCGACCGCGGCGGGCAAAAACCTGTGCATTGTGCGT
GCGatgGATGTGGGCTATCTGTGCGAAGATACCATTACCTATGAATGCCCGGTGCTGGCG
GCGGGCAACGATCCGGAAGATATTGATTGCTGGTGCACCAAAAGCAGCGTGTATGTGCGT
TATGGCCGTTGCACCAAAACCCGTCATAGCCGTCGTAGCCGTCGTAGCCTGACCGTGCAG
ACCCATGGCGAAAGCACCCTGGCGAACAAAAAAGGCGCGTGGCTGGATAGCACCAAAGCG
ACCCGTTATCTGGTGAAAACCGAAAGCTGGATTCTGCGTAACCCGGGCTATGCGCTGGTG
GCGGCGGTGATTGGCTGGatgCTGGGCAGCAACACCatgCAGCGTGTGGTGTTTGCGATT
CTGCTGCTGCTGGTGGCGCCGGCGTATAGCTTTAACTGCCTGGGCatgAGCAACCGTGAT
TTTCTGGAAGGCGTGAGCGGCGCGACCTGGGTGGATCTGGTGCTGGAAGGCGATAGCTGC
GTGACCATTatgAGCAAAGATAAACCGACCATTGATGTGAAAatgatgAACatgGAAGCG
GCGAACCTGGCGGATGTGCGTAGCTATTGCTATCTGGCGAGCGTGAGCGATCTGAGCACC
CGTGCGGCGTGCCCGACCatgGGCGAAGCGCATAACGAAAAACGTGCGGATCCGGCGTTT
GTGTGCAAACAGGGCGTGGTGGATCGTGGCTGGGGCAACGGCTGCGGCCTGTTTGGCAAA
GGCAGCATTGATACCTGCGCGAAATTTGCGTGCACCACCAAAGCGACCGGCTGGATTATT
CAGAAAGAAAACATTAAATATGAAGTGGCGATTTTTGTGCATGGCCCGACCACCGTGGAA
AGCCATGGCAACTATAGCACCCAGACCGGCGCGACCCAGGCGGGCCGTTTTAGCATTACC
CCGAGCGCGCCGAGCTATACCCTGAAACTGGGCGAATATGGCGAAGTGACCGTGGATTGC
GAACCGCGTAGCGGCATTGATACCAGCGCGTATTATGTGatgAGCGTGGGCGCGAAAAGC
TTTCTGGTGCATCGTGAATGGTTTatgGATCTGAACCTGCCGTGGAGCAGCGCGGGCAGC
ACCACCTGGCGTAACCGTGAAACCCTGatgGAATTTGAAGAACCGCATGCGACCAAACAG
AGCGTGGTGGCGCTGGGCAGCCAGGAAGGCGCGCTGCATCAGGCGCTGGCGGGCGCGATT
CCGGTGGAATTTAGCAGCAACACCGTGAAACTGACCAGCGGCCATCTGAAATGCCGTGTG
AAAatgGAAAAACTGCAGCTGAAAGGCACCACCTATGGCGTGTGCAGCAAAGCGTTTAAA
TTTGCGGGCACCCCGGCGGATACCGGCCATGGCACCGTGGTGCTGGAACTGCAGTATACC
GGCACCGATGGCCCGTGCAAAGTGCCGATTAGCAGCGTGGCGAGCCTGAACGATCTGACC
CCGGTGGGCCGTCTGGTGACCGTGAACCCGTTTGTGAGCGTGGCGACCGCGAACAGCAAA
GTGCTGATTGAACTGGAACCGCCGTTTGGCGATAGCTATATTGTGGTGGGCCGTGGCGAA
CAGCAGATTAACCATCATTGGCATAAAAGCGGCAGCAGCATTGGCAAAGCGTTTACCACC
ACCCTGCGTGGCGCGCAGCGTCTGGCGGCGCTGGGCGATACCGCGTGGGATTTTGGCAGC
GTGGGCGGCGTGTTTACCAGCGTGGGCAAAGCGATTCATCAGGTGTTTGGCGGCGCGTTT
CGTAGCCTGTTTGGCGGCatgAGCTGGATTACCCAGGGCCTGCTGGGCGCGCTGCTGCTG
TGGatgGGCATTAACGCGCGTGATCGTAGCATTGCGatgACCTTTCTGGCGGTGGGCGGC
GTGCTGCTGTTTCTGAGCGTGAACGTGCATGCGGATACCGGCTGCGCGATTGATATTGGC
CGTCAGGAACTGCGTTGCGGCAGCGGCGTGTTTATTCATAACGATGTGGAAGCGTGGatg
GATCGTTATAAATTTCATCCGGAAACCCCGCAGGGCCTGGCGCGTATTATTCAGAAAGCG
CATGCGGAAGGCGTGTGCGGCCTGCGTAGCGTGAGCCGTCTGGAACATCAGatgTGGGAA
GCGATTAAAGATGAACTGAACACCCTGCTGAAAGAAAACGGCGTGGATCTGAGCGTGGTG
GTGGAAAAACAGAACGGCatgTATAAAGCGGCGCCGAAACGTCTGGCGGCGACCACCGAA
AAACTGGAAatgGGCTGGAAAGCGTGGGGCAAAAGCATTTTTTTTGCGCCGGAACTGGCG
AACAACACCTTTGTGATTGATGGCCCGGAAACCGAAGAATGCCCGACCGCGAACCGTGCG
TGGAACAGCatgGAAGTGGAAGATTTTGGCTTTGGCCTGACCAGCACCCGTatgTTTCTG
CGTATTCGTGAAACCAACACCACCGAATGCGATAGCAAAATTATTGGCACCGCGGTGAAA
AACAACatgGCGGTGCATAGCGATCTGAGCTATTGGATTGAAAGCGGCCTGAACGATACC
TGGAAACTGGAACGTGCGGTGCTGGGCGAAGTGAAAAGCTGCACCTGGCCGGAAACCCAT
ACCCTGTGGGGCGATGGCGTGCTGGAAAGCGATCTGATTATTCCGATTACCCTGGCGGGC
CCGCGTAGCAACCATAACCGTCGTCCGGGCTATAAAACCCAGAACCAGGGCCCGTGGGAT
GAAGGCCGTGTGGAAATTGATTTTGATTATTGCCCGGGCACCACCGTGACCATTAGCGAT
AGCTGCGGCCGTCGTGGCCCGGCGGCGCGTACCACCACCGAAAGCGGCAAACTGATTACC
GATTGGTGCTGCCGTAGCTGCACCCTGCCGCCGCTGCGTTTTCAGACCGAAAACGGCTGC
TGGTATGGCatgGAAATTCGTCCGACCCGTCATGATGAAAAAACCCTGGTGCAGAGCCGT
GTGAACGCGTATAACGCGGATatgATTGATCCGTTTCAGCTGGGCCTGCTGGTGGTGTTT
CTGGCGACCCAGGAAGTGCTGCGTAAACGTTGGACCGCGAAAATTAGCATTCCGGCGATT
atgCTGGCGCTGCTGGTGCTGGTGTTTGGCGGCATTACCTATACCGATGTGCTGCGTTAT
GTGATTCTGGTGGGCGCGGCGTTTGCGGAAGCGAACAGCGGCGGCGATGTGGTGCATCTG
GCGCTGatgGCGACCTTTAAAATTCAGCCGGTGTTTCTGGTGGCGAGCTTTCTGAAAGCG
CGTTGGACCAACCAGGAAAGCATTCTGCTGatgCTGGCGGCGGCGTTTTTTCAGatgGCG
TATTATGATGCGAAAAACGTGCTGAGCTGGGAAGTGCCGGATGTGCTGAACAGCCTGAGC
GTGGCGTGGatgATTCTGCGTGCGATTAGCTTTACCAACACCAGCAACGTGGTGGTGCCG
CTGCTGGCGCTGCTGACCCCGGGCCTGAAATGCCTGAACCTGGATGTGTATCGTATTCTG
CTGCTGatgGTGGGCGTGGGCAGCCTGATTAAAGAAAAACGTTGCAGCGCGGCGAAAAAA
AAAGGCGCGTGCCTGATTTGCCTGGCGCTGGCGAGCACCGGCGTGTTTAACCCGatgATT
CTGGCGGCGGGCCTGatgGCGTGCGATCCGAACCGTAAACGTGGCTGGCCGGCGACCGAA
GTGatgACCGCGGTGGGCCTGatgTTTGCGATTGTGGGCGGCCTGGCGGAACTGGATATT
GATAGCatgGCGATTCCGatgACCATTGCGGGCCTGatgTTTGTGGCGTTTGTGATTAGC
GGCAAAAGCACCGATatgTGGATTGAACGTACCGCGGATATTACCTGGGAAAGCGATGCG
GAAATTACCGGCAGCAGCGAACGTGTGGATGTGCGTCTGGATGATGATGGCAACTTTCAG
CTGATTAACGATCCGGGCGCGCCGTGGAAAATTTGGatgCTGCGTatgGCGTGCCTGGCG
ATTAGCGCGTATACCCCGTGGGCGATTCTGCCGAGCGTGATTGGCTTTTGGATTACCCTG
CAGTATACCAAACGTGGCGGCGTGCTGTGGGATACCCCGAGCCCGCGTGAATATAAAAAA
GGCGATACCACCACCGGCGTGTATCGTATTatgACCCGTGGCCTGCTGGGCAGCTATCAG
GCGGGCGCGGGCGTGatgGTGGAAGGCGTGTTTCATACCCTGTGGCATACCACCAAAGGC
GCGGCGCTGatgAGCGGCGAAGGCCGTCTGGATCCGTATTGGGGCAGCGTGAAAGAAGAT
CGTCTGTGCTATGGCGGCCCGTGGAAACTGCAGCATAAATGGAACGGCCATGATGAAGTG
CAGatgATTGTGGTGGAACCGGGCAAAAACGTGAAAAACGTGCAGACCAAACCGGGCGTG
TTTAAAACCCCGGAAGGCGAAATTGGCGCGGTGACCCTGGATTATCCGACCGGCACCAGC
GGCAGCCCGATTGTGGATAAAAACGGCGATGTGATTGGCCTGTATGGCAACGGCGTGATT
atgCCGAACGGCAGCTATATTAGCGCGATTGTGCAGGGCGAACGTatgGAAGAACCGGCG
CCGGCGGGCTTTGAACCGGAAatgCTGCGTAAAAAACAGATTACCGTGCTGGATCTGCAT
CCGGGCGCGGGCAAAACCCGTAAAATTCTGCCGCAGATTATTAAAGAAGCGATTAACAAA
CGTCTGCGTACCGCGGTGCTGGCGCCGACCCGTGTGGTGGCGGCGGAAatgAGCGAAGCG
CTGCGTGGCCTGCCGATTCGTTATCAGACCAGCGCGGTGCATCGTGAACATAGCGGCAAC
GAAATTGTGGATGTGatgTGCCATGCGACCCTGACCCATCGTCTGatgAGCCCGCATCGT
GTGCCGAACTATAACCTGTTTATTatgGATGAAGCGCATTTTACCGATCCGGCGAGCATT
GCGGCGCGTGGCTATATTGCGACCAAAGTGGAACTGGGCGAAGCGGCGGCGATTTTTatg
ACCGCGACCCCGCCGGGCACCAGCGATCCGTTTCCGGAAAGCAACGCGCCGATTAGCGAT
atgCAGACCGAAATTCCGGATCGTGCGTGGAACACCGGCTATGAATGGATTACCGAATAT
GTGGGCAAAACCGTGTGGTTTGTGCCGAGCGTGAAAatgGGCAACGAAATTGCGCTGTGC
CTGCAGCGTGCGGGCAAAAAAGTGATTCAGCTGAACCGTAAAAGCTATGAAACCGAATAT
CCGAAATGCAAAAACGATGATTGGGATTTTGTGATTACCACCGATATTAGCGAAatgGGC
GCGAACTTTAAAGCGAGCCGTGTGATTGATAGCCGTAAAAGCGTGAAACCGACCATTATT
GAAGAAGGCGATGGCCGTGTGATTCTGGGCGAACCGAGCGCGATTACCGCGGCGAGCGCG
GCGCAGCGTCGTGGCCGTATTGGCCGTAACCCGAGCCAGGTGGGCGATGAATATTGCTAT
GGCGGCCATACCAACGAAGATGATAGCAACTTTGCGCATTGGACCGAAGCGCGTATTatg
CTGGATAACATTAACatgCCGAACGGCCTGGTGGCGCAGCTGTATCAGCCGGAACGTGAA
AAAGTGTATACCatgGATGGCGAATATCGTCTGCGTGGCGAAGAACGTAAAAACTTTCTG
GAATTTCTGCGTACCGCGGATCTGCCGGTGTGGCTGGCGTATAAAGTGGCGGCGGCGGGC
ATTAGCTATCATGATCGTAAATGGTGCTTTGATGGCCCGCGTACCAACACCATTCTGGAA
GATAACAACGAAGTGGAAGTGATTACCAAACTGGGCGAACGTAAAATTCTGCGTCCGCGT
TGGGCGGATGCGCGTGTGTATAGCGATCATCAGGCGCTGAAAAGCTTTAAAGATTTTGCG
AGCGGCAAACGTAGCCAGATTGGCCTGGTGGAAGTGCTGGGCCGTatgCCGGAACATTTT
atgGGCAAAACCTGGGAAGCGCTGGATACCatgTATGTGGTGGCGACCGCGGAAAAAGGC
GGCCGTGCGCATCGTatgGCGCTGGAAGAACTGCCGGATGCGCTGCAGACCATTGCGCTG
ATTGCGCTGCTGAGCGTGatgAGCCTGGGCGTGTTTTTTCTGCTGatgCAGCGTAAAGGC
ATTGGCAAAATTGGCCTGGGCGGCGTGATTCTGGGCGCGGCGACCTTTTTTTGCTGGatg
GCGGAAGTGCCGGGCACCAAAATTGCGGGCatgCTGCTGCTGAGCCTGCTGCTGatgATT
GTGCTGATTCCGGAACCGGAAAAACAGCGTAGCCAGACCGATAACCAGCTGGCGGTGTTT
CTGATTTGCGTGCTGACCCTGGTGAGCGCGGTGGCGGCGAACGAAatgGGCTGGCTGGAT
AAAACCAAAAACGATATTAGCAGCCTGCTGGGCCATAAACCGGAAACCCGTGAAACCACC
CTGGGCGTGGAAAACTTTCTGCTGGATCTGCGTCCGGCGACCGCGTGGAGCCTGTATGCG
GTGACCACCGCGGTGCTGACCCCGCTGCTGAAACATCTGATTACCAGCGATTATATTAAC
ACCAGCCTGACCAGCATTAACGTGCAGGCGAGCGCGCTGTTTACCCTGGCGCGTGGCTTT
CCGTTTGTGGATGTGGGCGTGAGCGCGCTGCTGCTGGCGGCGGGCTGCTGGGGCCAGGTG
ACCCTGACCGTGACCGTGACCGCGGCGGCGCTGCTGTTTTGCCATTATGCGTATatgGTG
CCGGGCTGGCAGGCGGAAGCGatgCGTAGCGCGCAGCGTCGTACCGCGGCGGGCATTatg
AAAAACGCGGTGGTGGATGGCATTGTGGCGACCGATGTGCCGGAACTGGAACGTACCACC
CCGGTGatgCAGAAAAAAGTGGGCCAGATTatgCTGATTCTGGTGAGCatgGCGGCGGTG
GTGGTGAACCCGAGCGTGCGTACCGTGCGTGAAGCGGGCATTCTGACCACCGCGGCGGCG
GTGACCCTGTGGGAAAACGGCGCGAGCAGCGTGTGGAACGCGACCACCGCGATTGGCCTG
TGCCATATTatgCGTGGCGGCTGGCTGAGCTGCCTGAGCATTACCTGGACCCTGATTAAA
AACatgGAAAAACCGGGCCTGAAACGTGGCGGCGCGAAAGGCCGTACCCTGGGCGAAGTG
TGGAAAGAACGTCTGAACCATatgACCAAAGAAGAATTTACCCGTTATCGTAAAGAAGCG
ATTACCGAAGTGGATCGTAGCGCGGCGAAACATGCGCGTCGTGAAGGCAACATTACCGGC
GGCCATCCGGTGAGCCGTGGCACCGCGAAACTGCGTTGGCTGGTGGAACGTCGTTTTCTG
GAACCGGTGGGCAAAGTGGTGGATCTGGGCTGCGGCCGTGGCGGCTGGTGCTATTATatg
GCGACCCAGAAACGTGTGCAGGAAGTGAAAGGCTATACCAAAGGCGGCCCGGGCCATGAA
GAACCGCAGCTGGTGCAGAGCTATGGCTGGAACATTGTGACCatgAAAAGCGGCGTGGAT
GTGTTTTATCGTCCGAGCGAAGCGAGCGATACCCTGCTGTGCGATATTGGCGAAAGCAGC
AGCAGCGCGGAAGTGGAAGAACATCGTACCGTGCGTGTGCTGGAAatgGTGGAAGATTGG
CTGCATCGTGGCCCGAAAGAATTTTGCATTAAAGTGCTGTGCCCGTATatgCCGCGTGTG
ATTGAAAAAatgGAAACCCTGCAGCGTCGTTATGGCGGCGGCCTGGTGCGTAACCCGCTG
AGCCGTAACAGCACCCATGAAatgTATTGGGTGAGCCATGCGAGCGGCAACATTGTGCAT
AGCGTGAACatgACCAGCCAGGTGCTGCTGGGCCGTatgGAAAAAAAAACCTGGAAAGGC
CCGCAGTTTGAAGAAGATGTGAACCTGGGCAGCGGCACCCGTGCGGTGGGCAAACCGCTG
CTGAACAGCGATATTAGCAAAATTAAAAACCGTATTGAACGTCTGAAAAAAGAATATAGC
AGCACCTGGCATCAGGATACCAACCATCCGTATCGTACCTGGAACTATCATGGCAGCTAT
GAAGTGAAACCGACCGGCAGCGCGAGCAGCCTGGTGAACGGCGTGGTGCGTCTGCTGAGC
AAACCGTGGGATACCATTACCAACGTGACCACCatgGCGatgACCGATACCACCCCGTTT
GGCCAGCAGCGTGTGTTTAAAGAAAAAGTGGATACCAAAGCGCCGGAACCGCCGGAAGGC
GTGAAATATGTGCTGAACGAAACCACCAACTGGCTGTGGGCGTTTCTGGCGCGTGATAAA
AAACCGCGTatgTGCAGCCGTGAAGAATTTATTGGCAAAGTGAACAGCAACGCGGCGCTG
GGCGCGatgTTTGAAGAACAGAACCAGTGGAAAAACGCGCGTGAAGCGGTGGAAGATCCG
AAATTTTGGGAAatgGTGGATGAAGAACGTGAAGCGCATCTGCGTGGCGAATGCAACACC
TGCATTTATAACatgatgGGCAAACGTGAAAAAAAACCGGGCGAATTTGGCAAAGCGAAA
GGCAGCCGTGCGATTTGGTTTatgTGGCTGGGCGCGCGTTTTCTGGAATTTGAAGCGCTG
GGCTTTCTGAACGAAGATCATTGGCTGGGCCGTAAAAACAGCGGCGGCGGCGTGGAAGGC
CTGGGCCTGCAGAAACTGGGCTATATTCTGAAAGAAGTGGGCACCAAACCGGGCGGCAAA
ATTTATGCGGATGATACCGCGGGCTGGGATACCCGTATTACCAAAGCGGATCTGGAAAAC
GAAGCGAAAGTGCTGGAACTGCTGGATGGCGAACATCGTCGTCTGGCGCGTAGCATTATT
GAACTGACCTATCGTCATAAAGTGGTGAAAGTGatgCGTCCGGCGGCGGATGGCAAAACC
GTGatgGATGTGATTAGCCGTGAAGATCAGCGTGGCAGCGGCCAGGTGGTGACCTATGCG
CTGAACACCTTTACCAACCTGGCGGTGCAGCTGGTGCGTatgatgGAAGGCGAAGGCGTG
ATTGGCCCGGATGATGTGGAAAAACTGGGCAAAGGCAAAGGCCCGAAAGTGCGTACCTGG
CTGTTTGAAAACGGCGAAGAACGTCTGAGCCGTatgGCGGTGAGCGGCGATGATTGCGTG
GTGAAACCGCTGGATGATCGTTTTGCGACCAGCCTGCATTTTCTGAACGCGatgAGCAAA
GTGCGTAAAGATATTCAGGAATGGAAACCGAGCACCGGCTGGTATGATTGGCAGCAGGTG
CCGTTTTGCAGCAACCATTTTACCGAACTGATTatgAAAGATGGCCGTACCCTGGTGGTG
CCGTGCCGTGGCCAGGATGAACTGATTGGCCGTGCGCGTATTAGCCCGGGCGCGGGCTGG
AACGTGCGTGATACCGCGTGCCTGGCGAAAAGCTATGCGCAGatgTGGCTGCTGCTGTAT
TTTCATCGTCGTGATCTGCGTCTGatgGCGAACGCGATTTGCAGCGCGGTGCCGGTGAAC
TGGGTGCCGACCGGCCGTACCACCTGGAGCATTCATGCGAAAGGCGAATGGatgACCACC
GAAGATatgCTGGCGGTGTGGAACCGTGTGTGGATTGAAGAAAACGAATGGatgGAAGAT
AAAACCCCGGTGGAACGTTGGAGCGATGTGCCGTATAGCGGCAAACGTGAAGATATTTGG
TGCGGCAGCCTGATTGGCACCCGTACCCGTGCGACCTGGGCGGAAAACATTCATGTGGCG
ATTAACCAGGTGCGTAGCGTGATTGGCGAAGAAAAATATGTGGATTATatgAGCAGCCTG
CGTCGTTATGAAGATACCATTGTGGTGGAAGATACCGTGCTGTAA
>KF823806_Homosapiens_Mantova_Lombardi_Italy@15/10/2013
atgAGCAAAAAACCGGGCGGCCCGGGCAAAAACCGTGCGGTGAACatgCTGAAACGTGGC
atgCCGCGTGGCCTGAGCCTGATTGGCCTGAAACGTGCGatgCTGAGCCTGATTGATGGC
AAAGGCCCGATTCGTTTTGTGCTGGCGCTGCTGGCGTTTTTTCGTTTTACCGCGATTGCG
CCGACCCGTGCGGTGCTGGATCGTTGGCGTGGCGTGAACAAACAGACCGCGatgAAACAT
CTGCTGAGCTTTAAAAAAGAACTGGGCACCCTGACCAGCGCGATTAACCGTCGTAGCACC
AAACAGAAAAAACGTGGCGGCACCGCGGGCTTTACCATTCTGCTGGGCCTGATTGCGTGC
GCGGGCGCGGTGACCCTGAGCAACTTTCAGGGCAAAGTGatgatgACCGTGAACGCGACC
GATGTGACCGATGTGATTACCATTCCGACCGCGGCGGGCAAAAACCTGTGCATTGTGCGT
GCGatgGATGTGGGCTATCTGTGCGAAGATACCATTACCTATGAATGCCCGGTGCTGGCG
GCGGGCAACGATCCGGAAGATATTGATTGCTGGTGCACCAAAAGCAGCGTGTATGTGCGT
TATGGCCGTTGCACCAAAACCCGTCATAGCCGTCGTAGCCGTCGTAGCCTGACCGTGCAG
ACCCATGGCGAAAGCACCCTGGCGAACAAAAAAGGCGCGTGGCTGGATAGCACCAAAGCG
ACCCGTTATCTGGTGAAAACCGAAAGCTGGATTCTGCGTAACCCGGGCTATGCGCTGGTG
GCGGCGGTGATTGGCTGGatgCTGGGCAGCAACACCatgCAGCGTGTGGTGTTTGCGATT
CTGCTGCTGCTGGTGGCGCCGGCGTATAGCTTTAACTGCCTGGGCatgAGCAACCGTGAT
TTTCTGGAAGGCGTGAGCGGCGCGACCTGGGTGGATCTGGTGCTGGAAGGCGATAGCTGC
GTGACCATTatgAGCAAAGATAAACCGACCATTGATGTGAAAatgatgAACatgGAAGCG
GCGAACCTGGCGGATGTGCGTAGCTATTGCTATCTGGCGAGCGTGAGCGATCTGAGCACC
CGTGCGGCGTGCCCGACCatgGGCGAAGCGCATAACGAAAAACGTGCGGATCCGGCGTTT
GTGTGCAAACAGGGCGTGGTGGATCGTGGCTGGGGCAACGGCTGCGGCCTGTTTGGCAAA
GGCAGCATTGATACCTGCGCGAAATTTGCGTGCACCACCAAAGCGACCGGCTGGATTATT
CAGAAAGAAAACATTAAATATGAAGTGGCGATTTTTGTGCATGGCCCGACCACCGTGGAA
AGCCATGGCAACTATAGCACCCAGACCGGCGCGACCCAGGCGGGCCGTTTTAGCATTACC
CCGAGCGCGCCGAGCTATACCCTGAAACTGGGCGAATATGGCGAAGTGACCGTGGATTGC
GAACCGCGTAGCGGCATTGATACCAGCGCGTATTATGTGatgAGCGTGGGCGCGAAAAGC
TTTCTGGTGCATCGTGAATGGTTTatgGATCTGAACCTGCCGTGGAGCAGCGCGGGCAGC
ACCACCTGGCGTAACCGTGAAACCCTGatgGAATTTGAAGAACCGCATGCGACCAAACAG
AGCGTGGTGGCGCTGGGCAGCCAGGAAGGCGCGCTGCATCAGGCGCTGGCGGGCGCGATT
CCGGTGGAATTTAGCAGCAACACCGTGAAACTGACCAGCGGCCATCTGAAATGCCGTGTG
AAAatgGAAAAACTGCAGCTGAAAGGCACCACCTATGGCGTGTGCAGCAAAGCGTTTAAA
TTTGCGGGCACCCCGGCGGATACCGGCCATGGCACCGTGGTGCTGGAACTGCAGTATACC
GGCACCGATGGCCCGTGCAAAGTGCCGATTAGCAGCGTGGCGAGCCTGAACGATCTGACC
CCGGTGGGCCGTCTGGTGACCGTGAACCCGTTTGTGAGCGTGGCGACCGCGAACAGCAAA
GTGCTGATTGAACTGGAACCGCCGTTTGGCGATAGCTATATTGTGGTGGGCCGTGGCGAA
CAGCAGATTAACCATCATTGGCATAAAAGCGGCAGCAGCATTGGCAAAGCGTTTACCACC
ACCCTGCGTGGCGCGCAGCGTCTGGCGGCGCTGGGCGATACCGCGTGGGATTTTGGCAGC
GTGGGCGGCGTGTTTACCAGCGTGGGCAAAGCGATTCATCAGGTGTTTGGCGGCGCGTTT
CGTAGCCTGTTTGGCGGCatgAGCTGGATTACCCAGGGCCTGCTGGGCGCGCTGCTGCTG
TGGatgGGCATTAACGCGCGTGATCGTAGCATTGCGatgACCTTTCTGGCGGTGGGCGGC
GTGCTGCTGTTTCTGAGCGTGAACGTGCATGCGGATACCGGCTGCGCGATTGATATTGGC
CGTCAGGAACTGCGTTGCGGCAGCGGCGTGTTTATTCATAACGATGTGGAAGCGTGGatg
GATCGTTATAAATTTCATCCGGAAACCCCGCAGGGCCTGGCGCGTATTATTCAGAAAGCG
CATGCGGAAGGCGTGTGCGGCCTGCGTAGCGTGAGCCGTCTGGAACATCAGatgTGGGAA
GCGATTAAAGATGAACTGAACACCCTGCTGAAAGAAAACGGCGTGGATCTGAGCGTGGTG
GTGGAAAAACAGAACGGCatgTATAAAGCGGCGCCGAAACGTCTGGCGGCGACCACCGAA
AAACTGGAAatgGGCTGGAAAGCGTGGGGCAAAAGCATTATTTTTGCGCCGGAACTGGCG
AACAACACCTTTGTGATTGATGGCCCGGAAACCGAAGAATGCCCGACCGCGAACCGTGCG
TGGAACAGCatgGAAGTGGAAGATTTTGGCTTTGGCCTGACCAGCACCCGTatgTTTCTG
CGTATTCGTGAAACCAACACCACCGAATGCGATAGCAAAATTATTGGCACCGCGGTGAAA
AACAACatgGCGGTGCATAGCGATCTGAGCTATTGGATTGAAAGCGGCCTGAACGATACC
TGGAAACTGGAACGTGCGGTGCTGGGCGAAGTGAAAAGCTGCACCTGGCCGGAAACCCAT
ACCCTGTGGGGCGATGGCGTGCTGGAAAGCGATCTGATTATTCCGATTACCCTGGCGGGC
CCGCGTAGCAACCATAACCGTCGTCCGGGCTATAAAACCCAGAACCAGGGCCCGTGGGAT
GAAGGCCGTGTGGAAATTGATTTTGATTATTGCCCGGGCACCACCGTGACCATTAGCGAT
AGCTGCGGCCATCGTGGCCCGGCGGCGCGTACCACCACCGAAAGCGGCAAACTGATTACC
GATTGGTGCTGCCGTAGCTGCACCCTGCCGCCGCTGCGTTTTCAGACCGAAAACGGCTGC
TGGTATGGCatgGAAATTCGTCCGACCCGTCATGATGAAAAAACCCTGGTGCAGAGCCGT
GTGAACGCGTATAACGCGGATatgATTGATCCGTTTCAGCTGGGCCTGCTGGTGGTGTTT
CTGGCGACCCAGGAAGTGCTGCGTAAACGTTGGACCGCGAAAATTAGCATTCCGGCGATT
atgCTGGCGCTGCTGGTGCTGGTGTTTGGCGGCATTACCTATACCGATGTGCTGCGTTAT
GTGATTCTGGTGGGCGCGGCGTTTGCGGAAGCGAACAGCGGCGGCGATGTGGTGCATCTG
GCGCTGatgGCGACCTTTAAAATTCAGCCGGTGTTTCTGGTGGCGAGCTTTCTGAAAGCG
CGTTGGACCAACCAGGAAAGCATTCTGCTGatgCTGGCGGCGGCGTTTTTTCAGatgGCG
TATTATGATGCGAAAAACGTGCTGAGCTGGGAAGTGCCGGATGTGCTGAACAGCCTGAGC
GTGGCGTGGatgATTCTGCGTGCGATTAGCTTTACCAACACCAGCAACGTGGTGGTGCCG
CTGCTGGCGCTGCTGACCCCGGGCCTGAAATGCCTGAACCTGGATGTGTATCGTATTCTG
CTGCTGatgGTGGGCGTGGGCAGCCTGATTAAAGAAAAACGTTGCAGCGCGGCGAAAAAA
AAAGGCGCGTGCCTGATTTGCCTGGCGCTGGCGAGCACCGGCGTGTTTAACCCGatgATT
CTGGCGGCGGGCCTGatgGCGTGCGATCCGAACCGTAAACGTGGCTGGCCGGCGACCGAA
GTGatgACCGCGGTGGGCCTGatgTTTGCGATTGTGGGCGGCCTGGCGGAACTGGATATT
GATAGCatgGCGATTCCGatgACCATTGCGGGCCTGatgTTTGTGGCGTTTGTGATTAGC
GGCAAAAGCACCGATatgTGGATTGAACGTACCGCGGATATTACCTGGGAAAGCGATGCG
GAAATTACCGGCAGCAGCGAACGTGTGGATGTGCGTCTGGATGATGATGGCAACTTTCAG
CTGATTAACGATCCGGGCGCGCCGTGGAAAATTTGGatgCTGCGTatgGCGTGCCTGGCG
ATTAGCGCGTATACCCCGTGGGCGATTCTGCCGAGCGTGATTGGCTTTTGGATTACCCTG
CAGTATACCAAACGTGGCGGCGTGCTGTGGGATACCCCGAGCCCGCGTGAATATAAAAAA
GGCGATACCACCACCGGCGTGTATCGTATTatgACCCGTGGCCTGCTGGGCAGCTATCAG
GCGGGCGCGGGCGTGatgGTGGAAGGCGTGTTTCATACCCTGTGGCATACCACCAAAGGC
GCGGCGCTGatgAGCGGCGAAGGCCGTCTGGATCCGTATTGGGGCAGCGTGAAAGAAGAT
CGTCTGTGCTATGGCGGCCCGTGGAAACTGCAGCATAAATGGAACGGCCATGATGAAGTG
CAGatgATTGTGGTGGAACCGGGCAAAAACGTGAAAAACGTGCAGACCAAACCGGGCGTG
TTTAAAACCCCGGAAGGCGAAATTGGCGCGGTGACCCTGGATTATCCGACCGGCACCAGC
GGCAGCCCGATTGTGGATAAAAACGGCGATGTGATTGGCCTGTATGGCAACGGCGTGATT
atgCCGAACGGCAGCTATATTAGCGCGATTGTGCAGGGCGAACGTatgGAAGAACCGGCG
CCGGCGGGCTTTGAACCGGAAatgCTGCGTAAAAAACAGATTACCGTGCTGGATCTGCAT
CCGGGCGCGGGCAAAACCCGTAAAATTCTGCCGCAGATTATTAAAGAAGCGATTAACAAA
CGTCTGCGTACCGCGGTGCTGGCGCCGACCCGTGTGGTGGCGGCGGAAatgAGCGAAGCG
CTGCGTGGCCTGCCGATTCGTTATCAGACCAGCGCGGTGCATCGTGAACATAGCGGCAAC
GAAATTGTGGATGTGatgTGCCATGCGACCCTGACCCATCGTCTGatgAGCCCGCATCGT
GTGCCGAACTATAACCTGTTTATTatgGATGAAGCGCATTTTACCGATCCGGCGAGCATT
GCGGCGCGTGGCTATATTGCGACCAAAGTGGAACTGGGCGAAGCGGCGGCGATTTTTatg
ACCGCGACCCCGCCGGGCACCAGCGATCCGTTTCCGGAAAGCAACGCGCCGATTAGCGAT
atgCAGACCGAAATTCCGGATCGTGCGTGGAACACCGGCTATGAATGGATTACCGAATAT
GTGGGCAAAACCGTGTGGTTTGTGCCGAGCGTGAAAatgGGCAACGAAATTGCGCTGTGC
CTGCAGCGTGCGGGCAAAAAAGTGATTCAGCTGAACCGTAAAAGCTATGAAACCGAATAT
CCGAAATGCAAAAACGATGATTGGGATTTTGTGATTACCACCGATATTAGCGAAatgGGC
GCGAACTTTAAAGCGAGCCGTGTGATTGATAGCCGTAAAAGCGTGAAACCGACCATTATT
GAAGAAGGCGATGGCCGTGTGATTCTGGGCGAACCGAGCGCGATTACCGCGGCGAGCGCG
GCGCAGCGTCGTGGCCGTATTGGCCGTAACCCGAGCCAGGTGGGCGATGAATATTGCTAT
GGCGGCCATACCAACGAAGATGATAGCAACTTTGCGCATTGGACCGAAGCGCGTATTatg
CTGGATAACATTAACatgCCGAACGGCCTGGTGGCGCAGCTGTATCAGCCGGAACGTGAA
AAAGTGTATACCatgGATGGCGAATATCGTCTGCGTGGCGAAGAACGTAAAAACTTTCTG
GAATTTCTGCGTACCGCGGATCTGCCGGTGTGGCTGGCGTATAAAGTGGCGGCGGCGGGC
ATTAGCTATCATGATCGTAAATGGTGCTTTGATGGCCCGCGTACCAACACCATTCTGGAA
GATAACAACGAAGTGGAAGTGATTACCAAACTGGGCGAACGTAAAATTCTGCGTCCGCGT
TGGGCGGATGCGCGTGTGTATAGCGATCATCAGGCGCTGAAAAGCTTTAAAGATTTTGCG
AGCGGCAAACGTAGCCAGATTGGCCTGGTGGAAGTGCTGGGCCGTatgCCGGAACATTTT
atgGGCAAAACCTGGGAAGCGCTGGATACCatgTATGTGGTGGCGACCGCGGAAAAAGGC
GGCCGTGCGCATCGTatgGCGCTGGAAGAACTGCCGGATGCGCTGCAGACCATTGCGCTG
ATTGCGCTGCTGAGCGTGatgAGCCTGGGCGTGTTTTTTCTGCTGatgCAGCGTAAAGGC
ATTGGCAAAATTGGCCTGGGCGGCGTGATTCTGGGCGCGGCGACCTTTTTTTGCTGGatg
GCGGAAGTGCCGGGCACCAAAATTGCGGGCatgCTGCTGCTGAGCCTGCTGCTGatgATT
GTGCTGATTCCGGAACCGGAAAAACAGCGTAGCCAGACCGATAACCAGCTGGCGGTGTTT
CTGATTTGCGTGCTGACCCTGGTGAGCGCGGTGGCGGCGAACGAAatgGGCTGGCTGGAT
AAAACCAAAAACGATATTAGCAGCCTGCTGGGCCATAAACCGGAAACCCGTGAAACCACC
CTGGGCGTGGAAAACTTTCTGCTGGATCTGCGTCCGGCGACCGCGTGGAGCCTGTATGCG
GTGACCACCGCGGTGCTGACCCCGCTGCTGAAACATCTGATTACCAGCGATTATATTAAC
ACCAGCCTGACCAGCATTAACGTGCAGGCGAGCGCGCTGTTTACCCTGGCGCGTGGCTTT
CCGTTTGTGGATGTGGGCGTGAGCGCGCTGCTGCTGGCGGCGGGCTGCTGGGGCCAGGTG
ACCCTGACCGTGACCGTGACCGCGGCGGCGCTGCTGTTTTGCCATTATGCGTATatgGTG
CCGGGCTGGCAGGCGGAAGCGatgCGTAGCGCGCAGCGTCGTACCGCGGCGGGCATTatg
AAAAACGCGGTGGTGGATGGCATTGTGGCGACCGATGTGCCGGAACTGGAACGTACCACC
CCGGTGatgCAGAAAAAAGTGGGCCAGATTatgCTGATTCTGGTGAGCatgGCGGCGGTG
GTGGTGAACCCGAGCGTGCGTACCGTGCGTGAAGCGGGCATTCTGACCACCGCGGCGGCG
GTGACCCTGTGGGAAAACGGCGCGAGCAGCGTGTGGAACGCGACCACCGCGATTGGCCTG
TGCCATATTatgCGTGGCGGCTGGCTGAGCTGCCTGAGCATTACCTGGACCCTGATTAAA
AACatgGAAAAACCGGGCCTGAAACGTGGCGGCGCGAAAGGCCGTACCCTGGGCGAAGTG
TGGAAAGAACGTCTGAACCATatgACCAAAGAAGAATTTACCCGTTATCGTAAAGAAGCG
ATTACCGAAGTGGATCGTAGCGCGGCGAAACATGCGCGTCGTGAAGGCAACATTACCGGC
GGCCATCCGGTGAGCCGTGGCACCGCGAAACTGCGTTGGCTGGTGGAACGTCGTTTTCTG
GAACCGGTGGGCAAAGTGGTGGATCTGGGCTGCGGCCGTGGCGGCTGGTGCTATTATatg
GCGACCCAGAAACGTGTGCAGGAAGTGAAAGGCTATACCAAAGGCGGCCCGGGCCATGAA
GAACCGCAGCTGGTGCAGAGCTATGGCTGGAACATTGTGACCatgAAAAGCGGCGTGGAT
GTGTTTTATCGTCCGAGCGAAGCGAGCGATACCCTGCTGTGCGATATTGGCGAAAGCAGC
AGCAGCGCGGAAGTGGAAGAACATCGTACCGTGCGTGTGCTGGAAatgGTGGAAGATTGG
CTGCATCGTGGCCCGAAAGAATTTTGCATTAAAGTGCTGTGCCCGTATatgCCGCGTGTG
ATTGAAAAAatgGAAACCCTGCAGCGTCGTTATGGCGGCGGCCTGGTGCGTAACCCGCTG
AGCCGTAACAGCACCCATGAAatgTATTGGGTGAGCCATGCGAGCGGCAACATTGTGCAT
AGCGTGAACatgACCAGCCAGGTGCTGCTGGGCCGTatgGAAAAAAAAACCTGGAAAGGC
CCGCAGTTTGAAGAAGATGTGAACCTGGGCAGCGGCACCCGTGCGGTGGGCAAACCGCTG
CTGAACAGCGATACCAGCCGTATTAAAAACCGTATTGAACGTCTGAAAAAAGAATATAGC
AGCACCTGGCATCAGGATACCAACCATCCGTATCGTACCTGGAACTATCATGGCAGCTAT
GAAGTGAAACCGACCGGCAGCGCGAGCAGCCTGGTGAACGGCGTGGTGCGTCTGCTGAGC
AAACCGTGGGATACCATTACCAACGTGACCACCatgGCGatgACCGATACCACCCCGTTT
GGCCAGCAGCGTGTGTTTAAAGAAAAAGTGGATACCAAAGCGCCGGAACCGCCGGAAGGC
GTGAAATATGTGCTGAACGAAACCACCAACTGGCTGTGGGCGTTTCTGGCGCGTGATAAA
AAACCGCGTatgTGCAGCCGTGAAGAATTTATTGGCAAAGTGAACAGCAACGCGGCGCTG
GGCGCGatgTTTGAAGAACAGAACCAGTGGAAAAACGCGCGTGAAGCGGTGGAAGATCCG
AAATTTTGGGAAatgGTGGATGAAGAACGTGAAGCGCATCTGCGTGGCGAATGCAACACC
TGCATTTATAACatgatgGGCAAACGTGAAAAAAAACCGGGCGAATTTGGCAAAGCGAAA
GGCAGCCGTGCGATTTGGTTTatgTGGCTGGGCGCGCGTTTTCTGGAATTTGAAGCGCTG
GGCTTTCTGAACGAAGATCATTGGCTGGGCCGTAAAAACAGCGGCGGCGGCGTGGAAGGC
CTGGGCCTGCAGAAACTGGGCTATATTCTGAAAGAAGTGGGCACCAAACCGGGCGGCAAA
ATTTATGCGGATGATACCGCGGGCTGGGATACCCGTATTACCAAAGCGGATCTGGAAAAC
GAAGCGAAAGTGCTGGAACTGCTGGATGGCGAACATCGTCGTCTGGCGCGTAGCATTATT
GAACTGACCTATCGTCATAAAGTGGTGAAAGTGatgCGTCCGGCGGCGGATGGCAAAACC
GTGatgGATGTGATTAGCCGTGAAGATCAGCGTGGCAGCGGCCAGGTGGTGACCTATGCG
CTGAACACCTTTACCAACCTGGCGGTGCAGCTGGTGCGTatgatgGAAGGCGAAGGCGTG
ATTGGCCCGGATGATGTGGAAAAACTGGGCAAAGGCAAAGGCCCGAAAGTGCGTACCTGG
CTGTTTGAAAACGGCGAAGAACGTCTGAGCCGTatgGCGGTGAGCGGCGATGATTGCGTG
GTGAAACCGCTGGATGATCGTTTTGCGACCAGCCTGCATTTTCTGAACGCGatgAGCAAA
GTGCGTAAAGATATTCAGGAATGGAAACCGAGCACCGGCTGGTATGATTGGCAGCAGGTG
CCGTTTTGCAGCAACCATTTTACCGAACTGATTatgAAAGATGGCCGTACCCTGGTGGTG
CCGTGCCGTGGCCAGGATGAACTGATTGGCCGTGCGCGTATTAGCCCGGGCGCGGGCTGG
AACGTGCGTGATACCGCGTGCCTGGCGAAAAGCTATGCGCAGatgTGGCTGCTGCTGTAT
TTTCATCGTCGTGATCTGCGTCTGatgGCGAACGCGATTTGCAGCGCGGTGCCGGTGAAC
TGGGTGCCGACCGGCCGTACCACCTGGAGCATTCATGCGAAAGGCGAATGGatgACCACC
GAAGATatgCTGGCGGTGTGGAACCGTGTGTGGATTGAAGAAAACGAATGGatgGAAGAT
AAAACCCCGGTGGAACGTTGGAGCGATGTGCCGTATAGCGGCAAACGTGAAGATATTTGG
TGCGGCAGCCTGATTGGCACCCGTACCCGTGCGACCTGGGCGGAAAACATTCATGTGGCG
ATTAACCAGGTGCGTAGCGTGATTGGCGAAGAAAAATATGTGGATTATatgAGCAGCCTG
CGTCGTTATGAAGATACCATTGTGGTGGAAGATACCGTGCTGTAA
>KP789953_Homosapiens_Pavia_Veneto_Italy@15/06/2014
atgAGCAAAAAACCGGGCGGCCCGGGCAAAAACCGTGCGGTGAACatgCTGAAACGTGGC
atgCCGCGTGGCCTGAGCCTGATTGGCCTGAAACGTGCGatgCTGAGCCTGATTGATGGC
AAAGGCCCGATTCGTTTTGTGCTGGCGCTGCTGGCGTTTTTTCGTTTTACCGCGATTGCG
CCGACCCGTGCGGTGCTGGATCGTTGGCGTGGCGTGAACAAACAGACCGCGatgAAACAT
CTGCTGAGCTTTAAAAAAGAACTGGGCACCCTGACCAGCGCGATTAACCGTCGTAGCACC
AAACAGAAAAAACGTGGCGGCACCGCGGGCTTTACCATTCTGCTGGGCCTGATTGCGTGC
GCGGGCGCGGTGACCCTGAGCAACTTTCAGGGCAAAGTGatgatgACCGTGAACGCGACC
GATGTGACCGATGTGATTACCATTCCGACCGCGGCGGGCAAAAACCTGTGCAGCGTGCGT
GCGatgGATGTGGGCTATCTGTGCGAAGATACCATTACCTATGAATGCCCGGTGCTGGCG
GCGGGCAACGATCCGGAAGATATTGATTGCTGGTGCACCAAAAGCAGCGTGTATGTGCGT
TATGGCCGTTGCACCAAAACCCGTCATAGCCGTCGTAGCCGTCGTAGCCTGACCGTGCAG
ACCCATGGCGAAAGCACCCTGGCGAACAAAAAAGGCGCGTGGCTGGATAGCACCAAAGCG
ACCCGTTATCTGGTGAAAACCGAAAGCTGGATTCTGCGTAACCCGGGCTATGCGCTGGTG
GCGGCGGTGATTGGCTGGatgCTGGGCAGCAACACCatgCAGCGTGTGGTGTTTGCGATT
CTGCTGCTGCTGGTGGCGCCGGCGTATAGCTTTAACTGCCTGGGCatgAGCAACCGTGAT
TTTCTGGAAGGCGTGAGCGGCGCGACCTGGGTGGATCTGGTGCTGGAAGGCGATAGCTGC
GTGACCATTatgAGCAAAGATAAACCGACCATTGATGTGAAAatgatgAACatgGAAGCG
GCGAACCTGGCGGATGTGCGTAGCTATTGCTATCTGGCGAGCGTGAGCGATCTGAGCACC
CGTGCGGCGTGCCCGACCatgGGCGAAGCGCATAACGAAAAACGTGCGGATCCGGCGTTT
GTGTGCAAACAGGGCGTGGTGGATCGTGGCTGGGGCAACGGCTGCGGCCTGTTTGGCAAA
GGCAGCATTGATACCTGCGCGAAATTTGCGTGCACCACCAAAGCGACCGGCTGGATTATT
CAGAAAGAAAACATTAAATATGAAGTGGCGATTTTTGTGCATGGCCCGACCACCGTGGAA
AGCCATGGCAACTATAGCACCCAGACCGGCGCGACCCAGGCGGGCCGTTTTAGCATTACC
CCGAGCGCGCCGAGCTATACCCTGAAACTGGGCGAATATGGCGAAGTGACCGTGGATTGC
GAACCGCGTAGCGGCATTGATACCAGCGCGTATTATGTGatgAGCGTGGGCGCGAAAAGC
TTTCTGGTGCATCGTGAATGGTTTatgGATCTGAACCTGCCGTGGAGCAGCGCGGGCAGC
ACCACCTGGCGTAACCGTGAAACCCTGatgGAATTTGAAGAACCGCATGCGACCAAACAG
AGCGTGGTGGCGCTGGGCAGCCAGGAAGGCGCGCTGCATCAGGCGCTGGCGGGCGCGATT
CCGGTGGAATTTAGCAGCAACACCGTGAAACTGACCAGCGGCCATCTGAAATGCCGTGTG
AAAatgGAAAAACTGCAGCTGAAAGGCACCACCTATGGCGTGTGCAGCAAAGCGTTTAAA
TTTGCGGGCACCCCGGCGGATACCGGCCATGGCACCGTGGTGCTGGAACTGCAGTATACC
GGCACCGATGGCCCGTGCAAAGTGCCGATTAGCAGCGTGGCGAGCCTGAACGATCTGACC
CCGGTGGGCCGTCTGGTGACCGTGAACCCGTTTGTGAGCGTGGCGACCGCGAACAGCAAA
GTGCTGATTGAACTGGAACCGCCGTTTGGCGATAGCTATATTGTGGTGGGCCGTGGCGAA
CAGCAGATTAACCATCATTGGCATAAAAGCGGCAGCAGCATTGGCAAAGCGTTTACCACC
ACCCTGCGTGGCGCGCAGCGTCTGGCGGCGCTGGGCGATACCGCGTGGGATTTTGGCAGC
GTGGGCGGCGTGTTTACCAGCGTGGGCAAAGCGATTCATCAGGTGTTTGGCGGCGCGTTT
CGTAGCCTGTTTGGCGGCatgAGCTGGATTACCCAGGGCCTGCTGGGCGCGCTGCTGCTG
TGGatgGGCATTAACGCGCGTGATCGTAGCATTGCGatgACCTTTCTGGCGGTGGGCGGC
GTGCTGCTGTTTCTGAGCGTGAACGTGCATGCGGATACCGGCTGCGCGATTGATATTGGC
CGTCAGGAACTGCGTTGCGGCAGCGGCGTGTTTATTCATAACGATGTGGAAGCGTGGatg
GATCGTTATAAATTTCATCCGGAAACCCCGCAGGGCCTGGCGCGTATTATTCAGAAAGCG
CATGCGGAAGGCGTGTGCGGCCTGCGTAGCGTGAGCCGTCTGGAACATCAGatgTGGGAA
GCGATTAAAGATGAACTGAACACCCTGCTGAAAGAAAACGGCGTGGATCTGAGCGTGGTG
GTGGAAAAACAGAACGGCatgTATAAAGCGGCGCCGAAACGTCTGGCGGCGACCACCGAA
AAACTGGAAatgGGCTGGAAAGCGTGGGGCAAAAGCATTATTTTTGCGCCGGAACTGGCG
AACAACACCTTTGTGATTGATGGCCCGGAAACCGAAGAATGCCCGACCGCGAACCGTGCG
TGGAACAGCatgGAAGTGGAAGATTTTGGCTTTGGCCTGACCAGCACCCGTatgTTTCTG
CGTATTCGTGAAACCAACACCACCGAATGCGATAGCAAAATTATTGGCACCGCGGTGAAA
AACAACatgGCGGTGCATAGCGATCTGAGCTATTGGATTGAAAGCGGCCTGAACGATACC
TGGAAACTGGAACGTGCGGTGCTGGGCGAAGTGAAAAGCTGCACCTGGCCGGAAACCCAT
ACCCTGTGGGGCGATGGCGTGCTGGAAAGCGATCTGATTATTCCGATTACCCTGGCGGGC
CCGCGTAGCAACCATAACCGTCGTCCGGGCTATAAAACCCAGAACCAGGGCCCGTGGGAT
GAAGGCCGTGTGGAAATTGATTTTGATTATTGCCCGGGCACCACCGTGACCATTAGCGAT
AGCTGCGGCCATCGTGGCCCGGCGGCGCGTACCACCACCGAAAGCGGCAAACTGATTACC
GATTGGTGCTGCCGTAGCTGCACCCTGCCGCCGCTGCGTTTTCAGACCGAAAACGGCTGC
TGGTATGGCatgGAAATTCGTCCGACCCGTCATGATGAAAAAACCCTGGTGCAGAGCCGT
GTGAACGCGTATAACGCGGATatgATTGATCCGTTTCAGCTGGGCCTGCTGGTGGTGTTT
CTGGCGACCCAGGAAGTGCTGCGTAAACGTTGGACCGCGAAAATTAGCATTCCGGCGATT
atgCTGGCGCTGCTGGTGCTGGTGTTTGGCGGCATTACCTATACCGATGTGCTGCGTTAT
GTGATTCTGGTGGGCGCGGCGTTTGCGGAAGCGAACAGCGGCGGCGATGTGGTGCATCTG
GCGCTGatgGCGACCTTTAAAATTCAGCCGGTGTTTCTGGTGGCGAGCTTTCTGAAAGCG
CGTTGGACCAACCAGGAAAGCATTCTGCTGatgCTGGCGGCGGCGTTTTTTCAGatgGCG
TATTATGATGCGAAAAACGTGCTGAGCTGGGAAGTGCCGGATGTGCTGAACAGCCTGAGC
GTGGCGTGGatgATTCTGCGTGCGATTAGCTTTACCAACACCAGCAACGTGGTGGTGCCG
CTGCTGGCGCTGCTGACCCCGGGCCTGAAATGCCTGAACCTGGATGTGTATCGTATTCTG
CTGCTGatgGTGGGCGTGGGCAGCCTGATTAAAGAAAAACGTTGCAGCGCGGCGAAAAAA
AAAGGCGCGTGCCTGATTTGCCTGGCGCTGGCGAGCACCGGCGTGTTTAACCCGatgATT
CTGGCGGCGGGCCTGatgGCGTGCGATCCGAACCGTAAACGTGGCTGGCCGGCGACCGAA
GTGatgACCGCGGTGGGCCTGatgTTTGCGATTGTGGGCGGCCTGGCGGAACTGGATATT
GATAGCatgGCGATTCCGatgACCATTGCGGGCCTGatgTTTGTGGCGTTTGTGATTAGC
GGCAAAAGCACCGATatgTGGATTGAACGTACCGCGGATATTACCTGGGAAAGCGATGCG
GAAATTACCGGCAGCAGCGAACGTGTGGATGTGCGTCTGGATGATGATGGCAACTTTCAG
CTGATTAACGATCCGGGCGCGCCGTGGAAAATTTGGatgCTGCGTatgGCGTGCCTGGCG
ATTAGCGCGTATACCCCGTGGGCGATTCTGCCGAGCGTGATTGGCTTTTGGATTACCCTG
CAGTATACCAAACGTGGCGGCGTGCTGTGGGATACCCCGAGCCCGCGTGAATATAAAAAA
GGCGATACCACCACCGGCGTGTATCGTATTatgACCCGTGGCCTGCTGGGCAGCTATCAG
GCGGGCGCGGGCGTGatgGTGGAAGGCGTGTTTCATACCCTGTGGCATACCACCAAAGGC
GCGGCGCTGatgAGCGGCGAAGGCCGTCTGGATCCGTATTGGGGCAGCGTGAAAGAAGAT
CGTCTGTGCTATGGCGGCCCGTGGAAACTGCAGCATAAATGGAACGGCCATGATGAAGTG
CAGatgATTGTGGTGGAACCGGGCAAAAACGTGAAAAACGTGCAGACCAAACCGGGCGTG
TTTAAAACCCCGGAAGGCGAAATTGGCGCGGTGACCCTGGATTATCCGACCGGCACCAGC
GGCAGCCCGATTGTGGATAAAAACGGCGATGTGATTGGCCTGTATGGCAACGGCGTGATT
atgCCGAACGGCAGCTATATTAGCGCGATTGTGCAGGGCGAACGTatgGAAGAACCGGCG
CCGGCGGGCTTTGAACCGGAAatgCTGCGTAAAAAACAGATTACCGTGCTGGATCTGCAT
CCGGGCGCGGGCAAAACCCGTAAAATTCTGCCGCAGATTATTAAAGAAGCGATTAACAAA
CGTCTGCGTACCGCGGTGCTGGCGCCGACCCGTGTGGTGGCGGCGGAAatgAGCGAAGCG
CTGCGTGGCCTGCCGATTCGTTATCAGACCAGCGCGGTGCATCGTGAACATAGCGGCAAC
GAAATTGTGGATGTGatgTGCCATGCGACCCTGACCCATCGTCTGatgAGCCCGCATCGT
GTGCCGAACTATAACCTGTTTATTatgGATGAAGCGCATTTTACCGATCCGGCGAGCATT
GCGGCGCGTGGCTATATTGCGACCAAAGTGGAACTGGGCGAAGCGGCGGCGATTTTTatg
ACCGCGACCCCGCCGGGCACCAGCGATCCGTTTCCGGAAAGCAACGCGCCGATTAGCGAT
atgCAGACCGAAATTCCGGATCGTGCGTGGAACACCGGCTATGAATGGATTACCGAATAT
GTGGGCAAAACCGTGTGGTTTGTGCCGAGCGTGAAAatgGGCAACGAAATTGCGCTGTGC
CTGCAGCGTGCGGGCAAAAAAGTGATTCAGCTGAACCGTAAAAGCTATGAAACCGAATAT
CCGAAATGCAAAAACGATGATTGGGATTTTGTGATTACCACCGATATTAGCGAAatgGGC
GCGAACTTTAAAGCGAGCCGTGTGATTGATAGCCGTAAAAGCGTGAAACCGACCATTATT
GAAGAAGGCGATGGCCGTGTGATTCTGGGCGAACCGAGCGCGATTACCGCGGCGAGCGCG
GCGCAGCGTCGTGGCCGTATTGGCCGTAACCCGAGCCAGGTGGGCGATGAATATTGCTAT
GGCGGCCATACCAACGAAGATGATAGCAACTTTGCGCATTGGACCGAAGCGCGTATTatg
CTGGATAACATTAACatgCCGAACGGCCTGGTGGCGCAGCTGTATCAGCCGGAACGTGAA
AAAGTGTATACCatgGATGGCGAATATCGTCTGCGTGGCGAAGAACGTAAAAACTTTCTG
GAATTTCTGCGTACCGCGGATCTGCCGGTGTGGCTGGCGTATAAAGTGGCGGCGGCGGGC
ATTAGCTATCATGATCGTAAATGGTGCTTTGATGGCCCGCGTACCAACACCATTCTGGAA
GATAACAACGAAGTGGAAGTGATTACCAAACTGGGCGAACGTAAAATTCTGCGTCCGCGT
TGGGCGGATGCGCGTGTGTATAGCGATCATCAGGCGCTGAAAAGCTTTAAAGATTTTGCG
AGCGGCAAACGTAGCCAGATTGGCCTGGTGGAAGTGCTGGGCCGTatgCCGGAACATTTT
atgGGCAAAACCTGGGAAGCGCTGGATACCatgTATGTGGTGGCGACCGCGGAAAAAGGC
GGCCGTGCGCATCGTatgGCGCTGGAAGAACTGCCGGATGCGCTGCAGACCATTGCGCTG
ATTGCGCTGCTGAGCGTGatgAGCCTGGGCGTGTTTTTTCTGCTGatgCAGCGTAAAGGC
ATTGGCAAAATTGGCCTGGGCGGCGTGATTCTGGGCGCGGCGACCTTTTTTTGCTGGatg
GCGGAAGTGCCGGGCACCAAAATTGCGGGCatgCTGCTGCTGAGCCTGCTGCTGatgATT
GTGCTGATTCCGGAACCGGAAAAACAGCGTAGCCAGACCGATAACCAGCTGGCGGTGTTT
CTGATTTGCGTGCTGACCCTGGTGAGCGCGGTGGCGGCGAACGAAatgGGCTGGCTGGAT
AAAACCAAAAACGATATTAGCAGCCTGCTGGGCCATAAACCGGAAACCCGTGAAACCACC
CTGGGCGTGGAAAACTTTCTGCTGGATCTGCGTCCGGCGACCGCGTGGAGCCTGTATGCG
GTGACCACCGCGGTGCTGACCCCGCTGCTGAAACATCTGATTACCAGCGATTATATTAAC
ACCAGCCTGACCAGCATTAACGTGCAGGCGAGCGCGCTGTTTACCCTGGCGCGTGGCTTT
CCGTTTGTGGATGTGGGCGTGAGCGCGCTGCTGCTGGCGGCGGGCTGCTGGGGCCAGGTG
ACCCTGACCGTGACCGTGACCGCGGCGGCGCTGCTGTTTTGCCATTATGCGTATatgGTG
CCGGGCTGGCAGGCGGAAGCGatgCGTAGCGCGCAGCGTCGTACCGCGGCGGGCATTatg
AAAAACGCGGTGGTGGATGGCATTGTGGCGACCGATGTGCCGGAACTGGAACGTACCACC
CCGGTGatgCAGAAAAAAGTGGGCCAGATTatgCTGATTCTGGTGAGCatgGCGGCGGTG
GTGGTGAACCCGAGCGTGCGTACCGTGCGTGAAGCGGGCATTCTGACCACCGCGGCGGCG
GTGACCCTGTGGGAAAACGGCGCGAGCAGCGTGTGGAACGCGACCACCGCGATTGGCCTG
TGCCATATTatgCGTGGCGGCTGGCTGAGCTGCCTGAGCATTACCTGGACCCTGATTAAA
AACatgGAAAAACCGGGCCTGAAACGTGGCGGCGCGAAAGGCCGTACCCTGGGCGAAGTG
TGGAAAGAACGTCTGAACCATatgACCAAAGAAGAATTTACCCGTTATCGTAAAGAAGCG
ATTACCGAAGTGGATCGTAGCGCGGCGAAACATGCGCGTCGTGAAGGCAACATTACCGGC
GGCCATCCGGTGAGCCGTGGCACCGCGAAACTGCGTTGGCTGGTGGAACGTCGTTTTCTG
GAACCGGTGGGCAAAGTGGTGGATCTGGGCTGCGGCCGTGGCGGCTGGTGCTATTATatg
GCGACCCAGAAACGTGTGCAGGAAGTGAAAGGCTATACCAAAGGCGGCCCGGGCCATGAA
GAACCGCAGCTGGTGCAGAGCTATGGCTGGAACATTGTGACCatgAAAAGCGGCGTGGAT
GTGTTTTATCGTCCGAGCGAAGCGAGCGATACCCTGCTGTGCGATATTGGCGAAAGCAGC
AGCAGCGCGGAAGTGGAAGAACATCGTACCGTGCGTGTGCTGGAAatgGTGGAAGATTGG
CTGCATCGTGGCCCGAAAGAATTTTGCATTAAAGTGCTGTGCCCGTATatgCCGCGTGTG
ATTGAAAAAatgGAAACCCTGCAGCGTCGTTATGGCGGCGGCCTGGTGCGTAACCCGCTG
AGCCGTAACAGCACCCATGAAatgTATTGGGTGAGCCATGCGAGCGGCAACATTGTGCAT
AGCGTGAACatgACCAGCCAGGTGCTGCTGGGCCGTatgGAAAAAAAAACCTGGAAAGGC
CCGCAGTTTGAAGAAGATGTGAACCTGGGCAGCGGCACCCGTGCGGTGGGCAAACCGCTG
CTGAACAGCGATACCAGCAAAATTAAAAACCGTATTGAACGTCTGAAAAAAGAATATAGC
AGCACCTGGCATCAGGATACCAACCATCCGTATCGTACCTGGAACTATCATGGCAGCTAT
GAAGTGAAACCGACCGGCAGCGCGAGCAGCCTGGTGAACGGCGTGGTGCGTCTGCTGAGC
AAACCGTGGGATACCATTACCAACGTGACCACCatgGCGatgACCGATACCACCCCGTTT
GGCCAGCAGCGTGTGTTTAAAGAAAAAGTGGATACCAAAGCGCCGGAACCGCCGGAAGGC
GTGAAATATGTGCTGAACGAAACCACCAACTGGCTGTGGGCGTTTCTGGCGCGTGATAAA
AAACCGCGTatgTGCAGCCGTGAAGAATTTATTGGCAAAGTGAACAGCAACGCGGCGCTG
GGCGCGatgTTTGAAGAACAGAACCAGTGGAAAAACGCGCGTGAAGCGGTGGAAGATCCG
AAATTTTGGGAAatgGTGGATGAAGAACGTGAAGCGCATCTGCGTGGCGAATGCAACACC
TGCATTTATAACatgatgGGCAAACGTGAAAAAAAACCGGGCGAATTTGGCAAAGCGAAA
GGCAGCCGTGCGATTTGGTTTatgTGGCTGGGCGCGCGTTTTCTGGAATTTGAAGCGCTG
GGCTTTCTGAACGAAGATCATTGGCTGGGCCGTAAAAACAGCGGCGGCGGCGTGGAAGGC
CTGGGCCTGCAGAAACTGGGCTATATTCTGAAAGAAGTGGGCACCAAACCGGGCGGCAAA
ATTTATGCGGATGATACCGCGGGCTGGGATACCCGTATTACCAAAGCGGATCTGGAAAAC
GAAGCGAAAGTGCTGGAACTGCTGGATGGCGAACATCGTCGTCTGGCGCGTAGCATTATT
GAACTGACCTATCGTCATAAAGTGGTGAAAGTGatgCGTCCGGCGGCGGATGGCAAAACC
GTGatgGATGTGATTAGCCGTGAAGATCAGCGTGGCAGCGGCCAGGTGGTGACCTATGCG
CTGAACACCTTTACCAACCTGGCGGTGCAGCTGGTGCGTatgatgGAAGGCGAAGGCGTG
ATTGGCCCGGATGATGTGGAAAAACTGGGCAAAGGCAAAGGCCCGAAAGTGCGTACCTGG
CTGTTTGAAAACGGCGAAGAACGTCTGAGCCGTatgGCGGTGAGCGGCGATGATTGCGTG
GTGAAACCGCTGGATGATCGTTTTGCGACCAGCCTGCATTTTCTGAACGCGatgAGCAAA
GTGCGTAAAGATATTCAGGAATGGAAACCGAGCACCGGCTGGTATGATTGGCAGCAGGTG
CCGTTTTGCAGCAACCATTTTACCGAACTGATTatgAAAGATGGCCGTACCCTGGTGGTG
CCGTGCCGTGGCCAGGATGAACTGATTGGCCGTGCGCGTATTAGCCCGGGCGCGGGCTGG
AACGTGCGTGATACCGCGTGCCTGGCGAAAAGCTATGCGCAGatgTGGCTGCTGCTGTAT
TTTCATCGTCGTGATCTGCGTCTGatgGCGAACGCGATTTGCAGCGCGGTGCCGGTGAAC
TGGGTGCCGACCGGCCGTACCACCTGGAGCATTCATGCGAAAGGCGAATGGatgACCACC
GAAGATatgCTGGCGGTGTGGAACCGTGTGTGGATTGAAGAAAACGAATGGatgGAAGAT
AAAACCCCGGTGGAACGTTGGAGCGATGTGCCGTATAGCGGCAAACGTGAAGATATTTGG
TGCGGCAGCCTGATTGGCACCCGTACCCGTGCGACCTGGGCGGAAAACATTCATGTGGCG
ATTAACCAGGTGCGTAGCGTGATTGGCGAAGAAAAATATGTGGATTATatgAGCAGCCTG
CGTCGTTATGAAGATACCATTGTGGTGGAAGATACCGTGCTGTAA
>KP789954_Homosapiens_Cremona_Lombardi_Italy@15/06/2014
atgAGCAAAAAACCGGGCGGCCCGGGCAAAAACCGTGCGGTGAACatgCTGAAACGTGGC
atgCCGCGTGGCCTGAGCCTGATTGGCCTGAAACGTGCGatgCTGAGCCTGATTGATGGC
AAAGGCCCGATTCGTTTTGTGCTGGCGCTGCTGGCGTTTTTTCGTTTTACCGCGATTGCG
CCGACCCGTGCGGTGCTGGATCGTTGGCGTGGCGTGAACAAACAGACCGCGatgAAACAT
CTGCTGAGCTTTAAAAAAGAACTGGGCACCCTGACCAGCGCGATTAACCGTCGTAGCACC
AAACAGAAAAAACGTGGCGGCACCGCGGGCTTTACCATTCTGCTGGGCCTGATTGCGTGC
GCGGGCGCGGTGACCCTGAGCAACTTTCAGGGCAAAGTGatgatgACCGTGAACGCGACC
GATGTGACCGATGTGATTACCATTCCGACCGCGGCGGGCAAAAACCTGTGCATTGTGCGT
GCGatgGATGTGGGCTATCTGTGCGAAGATACCATTACCTATGAATGCCCGGTGCTGGCG
GCGGGCAACGATCCGGAAGATATTGATTGCTGGTGCACCAAAAGCAGCGTGTATGTGCGT
TATGGCCGTTGCACCAAAACCCGTCATAGCCGTCGTAGCCGTCGTAGCCTGACCGTGCAG
ACCCATGGCGAAAGCACCCTGGCGAACAAAAAAGGCGCGTGGCTGGATAGCACCAAAGCG
ACCCGTTATCTGGTGAAAACCGAAAGCTGGATTCTGCGTAACCCGGGCTATGCGCTGGTG
GCGGCGGTGATTGGCTGGatgCTGGGCAGCAACACCatgCAGCGTGTGGTGTTTGCGATT
CTGCTGCTGCTGGTGGCGCCGGCGTATAGCTTTAACTGCCTGGGCatgAGCAACCGTGAT
TTTCTGGAAGGCGTGAGCGGCGCGACCTGGGTGGATCTGGTGCTGGAAGGCGATAGCTGC
GTGACCATTatgAGCAAAGATAAACCGACCATTGATGTGAAAatgatgAACatgGAAGCG
GCGAACCTGGCGGATGTGCGTAGCTATTGCTATCTGGCGAGCGTGAGCGATCTGAGCACC
CGTGCGGCGTGCCCGACCatgGGCGAAGCGCATAACGAAAAACGTGCGGATCCGGCGTTT
GTGTGCAAACAGGGCGTGGTGGATCGTGGCTGGGGCAACGGCTGCGGCCTGTTTGGCAAA
GGCAGCATTGATACCTGCGCGAAATTTGCGTGCACCACCAAAGCGACCGGCTGGATTATT
CAGAAAGAAAACATTAAATATGAAGTGGCGATTTTTGTGCATGGCCCGACCACCGTGGAA
AGCCATGGCAACTATAGCACCCAGACCGGCGCGACCCAGGCGGGCCGTTTTAGCATTACC
CCGAGCGCGCCGAGCTATACCCTGAAACTGGGCGAATATGGCGAAGTGACCGTGGATTGC
GAACCGCGTAGCGGCATTGATACCAGCGCGTATTATGTGatgAGCGTGGGCGCGAAAAGC
TTTCTGGTGCATCGTGAATGGTTTatgGATCTGAACCTGCCGTGGAGCAGCGCGGGCAGC
ACCACCTGGCGTAACCGTGAAACCCTGatgGAATTTGAAGAACCGCATGCGACCAAACAG
AGCGTGGTGGCGCTGGGCAGCCAGGAAGGCGCGCTGCATCAGGCGCTGGCGGGCGCGATT
CCGGTGGAATTTAGCAGCAACACCGTGAAACTGACCAGCGGCCATCTGAAATGCCGTGTG
AAAatgGAAAAACTGCAGCTGAAAGGCACCACCTATGGCGTGTGCAGCAAAGCGTTTAAA
TTTGCGGGCACCCCGGCGGATACCGGCCATGGCACCGTGGTGCTGGAACTGCAGTATACC
GGCACCGATGGCCCGTGCAAAGTGCCGATTAGCAGCGTGGCGAGCCTGAACGATCTGACC
CCGGTGGGCCGTCTGGTGACCGTGAACCCGTTTGTGAGCGTGGCGACCGCGAACAGCAAA
GTGCTGATTGAACTGGAACCGCCGTTTGGCGATAGCTATATTGTGGTGGGCCGTGGCGAA
CAGCAGATTAACCATCATTGGCATAAAAGCGGCAGCAGCATTGGCAAAGCGTTTACCACC
ACCCTGCGTGGCGCGCAGCGTCTGGCGGCGCTGGGCGATACCGCGTGGGATTTTGGCAGC
GTGGGCGGCGTGTTTACCAGCGTGGGCAAAGCGATTCATCAGGTGTTTGGCGGCGCGTTT
CGTAGCCTGTTTGGCGGCatgAGCTGGATTACCCAGGGCCTGCTGGGCGCGCTGCTGCTG
TGGatgGGCATTAACGCGCGTGATCGTAGCATTGCGatgACCTTTCTGGCGGTGGGCGGC
GTGCTGCTGTTTCTGAGCGTGAACGTGCATGCGGATACCGGCTGCGCGATTGATATTGGC
CGTCAGGAACTGCGTTGCGGCAGCGGCGTGTTTATTCATAACGATGTGGAAGCGTGGatg
GATCGTTATAAATTTCATCCGGAAACCCCGCAGGGCCTGGCGCGTATTATTCAGAAAGCG
CATGCGGAAGGCGTGTGCGGCCTGCGTAGCGTGAGCCGTCTGGAACATCAGatgTGGGAA
GCGATTAAAGATGAACTGAACACCCTGCTGAAAGAAAACGGCGTGGATCTGAGCGTGGTG
GTGGAAAAACAGAACGGCatgTATAAAGCGGCGCCGAAACGTCTGGCGGCGACCACCGAA
AAACTGGAAatgGGCTGGAAAGCGTGGGGCAAAAGCATTATTTTTGCGCCGGAACTGGCG
AACAACACCTTTGTGATTGATGGCCCGGAAACCGAAGAATGCCCGACCGCGAACCGTGCG
TGGAACAGCatgGAAGTGGAAGATTTTGGCTTTGGCCTGACCAGCACCCGTatgTTTCTG
CGTATTCGTGAAACCAACACCACCGAATGCGATAGCAAAATTATTGGCACCGCGGTGAAA
AACAACatgGCGGTGCATAGCGATCTGAGCTATTGGATTGAAAGCGGCCTGAACGATACC
TGGAAACTGGAACGTGCGGTGCTGGGCGAAGTGAAAAGCTGCACCTGGCCGGAAACCCAT
ACCCTGTGGGGCGATGGCGTGCTGGAAAGCGATCTGATTATTCCGATTACCCTGGCGGGC
CCGCGTAGCAACCATAACCGTCGTCCGGGCTATAAAACCCAGAACCAGGGCCCGTGGGAT
GAAGGCCGTGTGGAAATTGATTTTGATTATTGCCCGGGCACCACCGTGACCATTAGCGAT
AGCTGCGGCCATCGTGGCCCGGCGGCGCGTACCACCACCGAAAGCGGCAAACTGATTACC
GATTGGTGCTGCCGTAGCTGCACCCTGCCGCCGCTGCGTTTTCAGACCGAAAACGGCTGC
TGGTATGGCatgGAAATTCGTCCGACCCGTCATGATGAAAAAACCCTGGTGCAGAGCCGT
GTGAACGCGTATAACGCGGATatgATTGATCCGTTTCAGCTGGGCCTGCTGGTGGTGTTT
CTGGCGACCCAGGAAGTGCTGCGTAAACGTTGGACCGCGAAAATTAGCATTCCGGCGATT
atgCTGGCGCTGCTGGTGCTGGTGTTTGGCGGCATTACCTATACCGATGTGCTGCGTTAT
GTGATTCTGGTGGGCGCGGCGTTTGCGGAAGCGAACAGCGGCGGCGATGTGGTGCATCTG
GCGCTGatgGCGACCTTTAAAATTCAGCCGGTGTTTCTGGTGGCGAGCTTTCTGAAAGCG
CGTTGGACCAACCAGGAAAGCATTCTGCTGatgCTGGCGGCGGCGTTTTTTCAGatgGCG
TATTATGATGCGAAAAACGTGCTGAGCTGGGAAGTGCCGGATGTGCTGAACAGCCTGAGC
GTGGCGTGGatgATTCTGCGTGCGATTAGCTTTACCAACACCAGCAACGTGGTGGTGCCG
CTGCTGGCGCTGCTGACCCCGGGCCTGAAATGCCTGAACCTGGATGTGTATCGTATTCTG
CTGCTGatgGTGGGCGTGGGCAGCCTGATTAAAGAAAAACGTTGCAGCGCGGCGAAAAAA
AAAGGCGCGTGCCTGATTTGCCTGGCGCTGGCGAGCACCGGCGTGTTTAACCCGatgACC
CTGGCGGCGGGCCTGatgGCGTGCGATCCGAACCGTAAACGTGGCTGGCCGGCGACCGAA
GTGatgACCGCGGTGGGCCTGatgTTTGCGATTGTGGGCGGCCTGGCGGAACTGGATATT
GATAGCatgGCGATTCCGatgACCATTGCGGGCCTGatgTTTGTGGCGTTTGTGATTAGC
GGCAAAAGCACCGATatgTGGATTGAACGTACCGCGGATATTACCTGGGAAAGCGATGCG
GAAATTACCGGCAGCAGCGAACGTGTGGATGTGCGTCTGGATGATGATGGCAACTTTCAG
CTGATTAACGATCCGGGCGCGCCGTGGAAAATTTGGatgCTGCGTatgGCGTGCCTGGCG
ATTAGCGCGTATACCCCGTGGGCGATTCTGCCGAGCGTGATTGGCTTTTGGATTACCCTG
CAGTATACCAAACGTGGCGGCGTGCTGTGGGATACCCCGAGCCCGCGTGAATATAAAAAA
GGCGATACCACCACCGGCGTGTATCGTATTatgACCCGTGGCCTGCTGGGCAGCTATCAG
GCGGGCGCGGGCGTGatgGTGGAAGGCGTGTTTCATACCCTGTGGCATACCACCAAAGGC
GCGGCGCTGatgAGCGGCGAAGGCCGTCTGGATCCGTATTGGGGCAGCGTGAAAGAAGAT
CGTCTGTGCTATGGCGGCCCGTGGAAACTGCAGCATAAATGGAACGGCCATGATGAAGTG
CAGatgATTGTGGTGGAACCGGGCAAAAACGTGAAAAACGTGCAGACCAAACCGGGCGTG
TTTAAAACCCCGGAAGGCGAAATTGGCGCGGTGACCCTGGATTATCCGACCGGCACCAGC
GGCAGCCCGATTGTGGATAAAAACGGCGATGTGATTGGCCTGTATGGCAACGGCGTGATT
atgCCGAACGGCAGCTATATTAGCGCGATTGTGCAGGGCGAACGTatgGAAGAACCGGCG
CCGGCGGGCTTTGAACCGGAAatgCTGCGTAAAAAACAGATTACCGTGCTGGATCTGCAT
CCGGGCGCGGGCAAAACCCGTAAAATTCTGCCGCAGATTATTAAAGAAGCGATTAACAAA
CGTCTGCGTACCGCGGTGCTGGCGCCGACCCGTGTGGTGGCGGCGGAAatgAGCGAAGCG
CTGCGTGGCCTGCCGATTCGTTATCATACCAGCGCGGTGCATCGTGAACATAGCGGCAAC
GAAATTGTGGATGTGatgTGCCATGCGACCCTGACCCATCGTCTGatgAGCCCGCATCGT
GTGCCGAACTATAACCTGTTTATTatgGATGAAGCGCATTTTACCGATCCGGCGAGCATT
GCGGCGCGTGGCTATATTGCGACCAAAGTGGAACTGGGCGAAGCGGCGGCGATTTTTatg
ACCGCGACCCCGCCGGGCACCAGCGATCCGTTTCCGGAAAGCAACGCGCCGATTAGCGAT
atgCAGACCGAAATTCCGGATCGTGCGTGGAACACCGGCTATGAATGGATTACCGAATAT
GTGGGCAAAACCGTGTGGTTTGTGCCGAGCGTGAAAatgGGCAACGAAATTGCGCTGTGC
CTGCAGCGTGCGGGCAAAAAAGTGATTCAGCTGAACCGTAAAAGCTATGAAACCGAATAT
CCGAAATGCAAAAACGATGATTGGGATTTTGTGATTACCACCGATATTAGCGAAatgGGC
GCGAACTTTAAAGCGAGCCGTGTGATTGATAGCCGTAAAAGCGTGAAACCGACCATTATT
GAAGAAGGCGATGGCCGTGTGATTCTGGGCGAACCGAGCGCGATTACCGCGGCGAGCGCG
GCGCAGCGTCGTGGCCGTATTGGCCGTAACCCGAGCCAGGTGGGCGATGAATATTGCTAT
GGCGGCCATACCAACGAAGATGATAGCAACTTTGCGCATTGGACCGAAGCGCGTATTatg
CTGGATAACATTAACatgCCGAACGGCCTGGTGGCGCAGCTGTATCAGCCGGAACGTGAA
AAAGTGTATACCatgGATGGCGAATATCGTCTGCGTGGCGAAGAACGTAAAAACTTTCTG
GAATTTCTGCGTACCGCGGATCTGCCGGTGTGGCTGGCGTATAAAGTGGCGGCGGCGGGC
ATTAGCTATCATGATCGTAAATGGTGCTTTGATGGCCCGCGTACCAACACCATTCTGGAA
GATAACAACGAAGTGGAAGTGATTACCAAACTGGGCGAACGTAAAATTCTGCGTCCGCGT
TGGGCGGATGCGCGTGTGTATAGCGATCATCAGGCGCTGAAAAGCTTTAAAGATTTTGCG
AGCGGCAAACGTAGCCAGATTGGCCTGGTGGAAGTGCTGGGCCGTatgCCGGAACATTTT
atgGGCAAAACCTGGGAAGCGCTGGATACCatgTATGTGGTGGCGACCGCGGAAAAAGGC
GGCCGTGCGCATCGTatgGCGCTGGAAGAACTGCCGGATGCGCTGCAGACCATTGCGCTG
ATTGCGCTGCTGAGCGTGatgAGCCTGGGCGTGTTTTTTCTGCTGatgCAGCGTAAAGGC
ATTGGCAAAATTGGCCTGGGCGGCGTGATTCTGGGCGCGGCGACCTTTTTTTGCTGGatg
GCGGAAGTGCCGGGCACCAAAATTGCGGGCatgCTGCTGCTGAGCCTGCTGCTGatgATT
GTGCTGATTCCGGAACCGGAAAAACAGCGTAGCCAGACCGATAACCAGCTGGCGGTGTTT
CTGATTTGCGTGCTGACCCTGGTGAGCGCGGTGGCGGCGAACGAAatgGGCTGGCTGGAT
AAAACCAAAAACGATATTAGCAGCCTGCTGGGCCATAAACCGGAAACCCGTGAAACCACC
CTGGGCGTGGAAAACTTTCTGCTGGATCTGCGTCCGGCGACCGCGTGGAGCCTGTATGCG
GTGACCACCGCGGTGCTGACCCCGCTGCTGAAACATCTGATTACCAGCGATTATATTAAC
ACCAGCCTGACCAGCATTAACGTGCAGGCGAGCGCGCTGTTTACCCTGGCGCGTGGCTTT
CCGTTTGTGGATGTGGGCGTGAGCGCGCTGCTGCTGGCGGCGGGCTGCTGGGGCCAGGTG
ACCCTGACCGTGACCGTGACCGCGGCGGCGCTGCTGTTTTGCCATTATGCGTATatgGTG
CCGGGCTGGCAGGCGGAAGCGatgCGTAGCGCGCAGCGTCGTACCGCGGCGGGCATTatg
AAAAACGCGGTGGTGGATGGCATTGTGGCGACCGATGTGCCGGAACTGGAACGTACCACC
CCGGTGatgCAGAAAAAAGTGGGCCAGATTatgCTGATTCTGGTGAGCatgGCGGCGGTG
GTGGTGAACCCGAGCGTGCGTACCGTGCGTGAAGCGGGCATTCTGACCACCGCGGCGGCG
GTGACCCTGTGGGAAAACGGCGCGAGCAGCGTGTGGAACGCGACCACCGCGATTGGCCTG
TGCCATATTatgCGTGGCGGCTGGCTGAGCTGCCTGAGCATTACCTGGACCCTGATTAAA
AACatgGAAAAACCGGGCCTGAAACGTGGCGGCGCGAAAGGCCGTACCCTGGGCGAAGTG
TGGAAAGAACGTCTGAACCATatgACCAAAGAAGAATTTACCCGTTATCGTAAAGAAGCG
ATTACCGAAGTGGATCGTAGCGCGGCGAAACATGCGCGTCGTGAAGGCAACATTACCGGC
GGCCATCCGGTGAGCCGTGGCACCGCGAAACTGCGTTGGCTGGTGGAACGTCGTTTTCTG
GAACCGGTGGGCAAAGTGGTGGATCTGGGCTGCGGCCGTGGCGGCTGGTGCTATTATatg
GCGACCCAGAAACGTGTGCAGGAAGTGAAAGGCTATACCAAAGGCGGCCCGGGCCATGAA
GAACCGCAGCTGGTGCAGAGCTATGGCTGGAACATTGTGACCatgAAAAGCGGCGTGGAT
GTGTTTTATCGTCCGAGCGAAGCGAGCGATACCCTGCTGTGCGATATTGGCGAAAGCAGC
AGCAGCGCGGAAGTGGAAGAACATCGTACCGTGCGTGTGCTGGAAatgGTGGAAGATTGG
CTGCATCGTGGCCCGAAAGAATTTTGCATTAAAGTGCTGTGCCCGTATatgCCGCGTGTG
ATTGAAAAAatgGAAACCCTGCAGCGTCGTTATGGCGGCGGCCTGGTGCGTAACCCGCTG
AGCCGTAACAGCACCCATGAAatgTATTGGGTGAGCCATGCGAGCGGCAACATTGTGCAT
AGCGTGAACatgACCAGCCAGGTGCTGCTGGGCCGTatgGAAAAAAAAACCTGGAAAGGC
CCGCAGTTTGAAGAAGATGTGAACCTGGGCAGCGGCACCCGTGCGGTGGGCAAACCGCTG
CTGAACAGCGATACCAGCAAAATTAAAAACCGTATTGAACGTCTGAAAAAAGAATATAGC
AGCACCTGGCATCAGGATACCAACCATCCGTATCGTACCTGGAACTATCATGGCAGCTAT
GAAGTGAAACCGACCGGCAGCGCGAGCAGCCTGGTGAACGGCGTGGTGCGTCTGCTGAGC
AAACCGTGGGATACCATTACCAACGTGACCACCatgGCGatgACCGATACCACCCCGTTT
GGCCAGCAGCGTGTGTTTAAAGAAAAAGTGGATACCAAAGCGCCGGAACCGCCGGAAGGC
GTGAAATATGTGCTGAACGAAACCACCAACTGGCTGTGGGCGTTTCTGGCGCGTGATAAA
AAACCGCGTatgTGCAGCCGTGAAGAATTTATTGGCAAAGTGAACAGCAACGCGGCGCTG
GGCGCGatgTTTGAAGAACAGAACCAGTGGAAAAACGCGCGTGAAGCGGTGGAAGATCCG
AAATTTTGGGAAatgGTGGATGAAGAACGTGAAGCGCATCTGCGTGGCGAATGCAACACC
TGCATTTATAACatgatgGGCAAACGTGAAAAAAAACCGGGCGAATTTGGCAAAGCGAAA
GGCAGCCGTGCGATTTGGTTTatgTGGCTGGGCGCGCGTTTTCTGGAATTTGAAGCGCTG
GGCTTTCTGAACGAAGATCATTGGCTGGGCCGTAAAAACAGCGGCGGCGGCGTGGAAGGC
CTGGGCCTGCAGAAACTGGGCTATATTCTGAAAGAAGTGGGCACCAAACCGGGCGGCAAA
ATTTATGCGGATGATACCGCGGGCTGGGATACCCGTATTACCAAAGCGGATCTGGAAAAC
GAAGCGAAAGTGCTGGAACTGCTGGATGGCGAACATCGTCGTCTGGCGCGTAGCATTATT
GAACTGACCTATCGTCATAAAGTGGTGAAAGTGatgCGTCCGGCGGCGGATGGCAAAACC
GTGatgGATGTGATTAGCCGTGAAGATCAGCGTGGCAGCGGCCAGGTGGTGACCTATGCG
CTGAACACCTTTACCAACCTGGCGGTGCAGCTGGTGCGTatgatgGAAGGCGAAGGCGTG
ATTGGCCCGGATGATGTGGAAAAACTGGGCAAAGGCAAAGGCCCGAAAGTGCGTACCTGG
CTGTTTGAAAACGGCGAAGAACGTCTGAGCCGTatgGCGGTGAGCGGCGATGATTGCGTG
GTGAAACCGCTGGATGATCGTTTTGCGACCAGCCTGCATTTTCTGAACGCGatgAGCAAA
GTGCGTAAAGATATTCAGGAATGGAAACCGAGCACCGGCTGGTATGATTGGCAGCAGGTG
CCGTTTTGCAGCAACCATTTTACCGAACTGATTatgAAAGATGGCCGTACCCTGGTGGTG
CCGTGCCGTGGCCAGGATGAACTGATTGGCCGTGCGCGTATTAGCCCGGGCGCGGGCTGG
AACGTGCGTGATACCGCGTGCCTGGCGAAAAGCTATGCGCAGatgTGGCTGCTGCTGTAT
TTTCATCGTCGTGATCTGCGTCTGatgGCGAACGCGATTTGCAGCGCGGTGCCGGTGAAC
TGGGTGCCGACCGGCCGTACCACCTGGAGCATTCATGCGAAAGGCGAATGGatgACCACC
GAAGATatgCTGGCGGTGTGGAACCGTGTGTGGATTGAAGAAAACGAATGGatgGAAGAT
AAAACCCCGGTGGAACGTTGGAGCGATGTGCCGTATAGCGGCAAACGTGAAGATATTTGG
TGCGGCAGCCTGATTGGCACCCGTACCCGTGCGACCTGGGCGGAAAACATTCATGTGGCG
ATTAACCAGGTGCGTAGCGTGATTGGCGAAGAAAAATATGTGGATTATatgAGCAGCCTG
CGTCGTTATGAAGATACCATTGTGGTGGAAGATACCGTGCTGTAA
>KT207792_mosquito_Italy@18/08/2014
atgAGCAAAAAACCGGGCGGCCCGGGCAAAAACCGTGCGGTGAACatgCTGAAACGTGGC
atgCCGCGTGGCCTGAGCCTGATTGGCCTGAAACGTGCGatgCTGAGCCTGATTGATGGC
AAAGGCCCGATTCGTTTTGTGCTGGCGCTGCTGGCGTTTTTTCGTTTTACCGCGATTGCG
CCGACCCGTGCGGTGCTGGATCGTTGGCGTGGCGTGAACAAACAGACCGCGatgAAACAT
CTGCTGAGCTTTAAAAAAGAACTGGGCACCCTGACCAGCGCGATTAACCGTCGTAGCACC
AAACAGAAAAAACGTGGCGGCACCACCGGCTTTACCATTCTGCTGGGCCTGATTGCGTGC
GCGGGCGCGGTGACCCTGAGCAACTTTCAGGGCAAAGTGatgatgACCGTGAACGCGACC
GATGTGACCGATGTGATTACCATTCCGACCGCGGCGGGCAAAAACCTGTGCATTGTGCGT
GCGatgGATGTGGGCTATCTGTGCGAAGATACCATTACCTATGAATGCCCGGTGCTGGCG
GCGGGCAACGATCCGGAAGATATTGATTGCTGGTGCACCAAAAGCAGCGTGTATGTGCGT
TATGGCCGTTGCACCAAAACCCGTCATAGCCGTCGTAGCCGTCGTAGCCTGACCGTGCAG
ACCCATGGCGAAAGCACCCTGGCGAACAAAAAAGGCGCGTGGCTGGATAGCACCAAAGCG
ACCCGTTATCTGGTGAAAACCGAAAGCTGGATTCTGCGTAACCCGGGCTATGCGCTGGTG
GCGGCGGTGATTGGCTGGatgCTGGGCAGCAACACCatgCAGCGTGTGGTGTTTGCGATT
CTGCTGCTGCTGGTGGCGCCGGCGTATAGCTTTAACTGCCTGGGCatgAGCAACCGTGAT
TTTCTGGAAGGCGTGAGCGGCGCGACCTGGGTGGATCTGGTGCTGGAAGGCGATAGCTGC
GTGACCATTatgAGCAAAGATAAACCGACCATTGATGTGAAAatgatgAACatgGAAGCG
GCGAACCTGGCGGATGTGCGTAGCTATTGCTATCTGGCGAGCGTGAGCGATCTGAGCACC
CGTGCGGCGTGCCCGACCatgGGCGAAGCGCATAACGAAAAACGTGCGGATCCGGCGTTT
GTGTGCAAACAGGGCGTGGTGGATCGTGGCTGGGGCAACGGCTGCGGCCTGTTTGGCAAA
GGCAGCATTGATACCTGCGCGAAATTTGCGTGCACCACCAAAGCGACCGGCTGGATTATT
CAGAAAGAAAACATTAAATATGAAGTGGCGATTTTTGTGCATGGCCCGACCACCGTGGAA
AGCCATGGCAACTATAGCACCCAGACCGGCGCGACCCAGGCGGGCCGTTTTAGCATTACC
CCGAGCGCGCCGAGCTATACCCTGAAACTGGGCGAATATGGCGAAGTGACCGTGGATTGC
GAACCGCGTAGCGGCATTGATACCAGCGCGTATTATGTGatgAGCGTGGGCGCGAAAAGC
TTTCTGGTGCATCGTGAATGGTTTatgGATCTGAACCTGCCGTGGAGCAGCGCGGGCAGC
ACCACCTGGCGTAACCGTGAAACCCTGatgGAATTTGAAGAACCGCATGCGACCAAACAG
AGCGTGGTGGCGCTGGGCAGCCAGGAAGGCGCGCTGCATCAGGCGCTGGCGGGCGCGATT
CCGGTGGAATTTAGCAGCAACACCGTGAAACTGACCAGCGGCCATCTGAAATGCCGTGTG
AAAatgGAAAAACTGCAGCTGAAAGGCACCACCTATGGCGTGTGCAGCAAAGCGTTTAAA
TTTGCGGGCACCCCGGCGGATACCGGCCATGGCACCGTGGTGCTGGAACTGCAGTATACC
GGCACCGATGGCCCGTGCAAAGTGCCGATTAGCAGCGTGGCGAGCCTGAACGATCTGACC
CCGGTGGGCCGTCTGGTGACCGTGAACCCGTTTGTGAGCGTGGCGACCGCGAACAGCAAA
GTGCTGATTGAACTGGAACCGCCGTTTGGCGATAGCTATATTGTGGTGGGCCGTGGCGAA
CAGCAGATTAACCATCATTGGCATAAAAGCGGCAGCAGCATTGGCAAAGCGTTTACCACC
ACCCTGCGTGGCGCGCAGCGTCTGGCGGCGCTGGGCGATACCGCGTGGGATTTTGGCAGC
GTGGGCGGCGTGTTTACCAGCGTGGGCAAAGCGATTCATCAGGTGTTTGGCGGCGCGTTT
CGTAGCCTGTTTGGCGGCatgAGCTGGATTACCCAGGGCCTGCTGGGCGCGCTGCTGCTG
TGGatgGGCATTAACGCGCGTGATCGTAGCATTGCGatgACCTTTCTGGCGGTGGGCGGC
GTGCTGCTGTTTCTGAGCGTGAACGTGCATGCGGATACCGGCTGCGCGATTGATATTGGC
CGTCAGGAACTGCGTTGCGGCAGCGGCGTGTTTATTCATAACGATGTGGAAGCGTGGatg
GATCGTTATAAATTTCATCCGGAAACCCCGCAGGGCCTGGCGCGTATTATTCAGAAAGCG
CATGCGGAAGGCGTGTGCGGCCTGCGTAGCGTGAGCCGTCTGGAACATCAGatgTGGGAA
GCGATTAAAGATGAACTGAACACCCTGCTGAAAGAAAACGGCGTGGATCTGAGCGTGGTG
GTGGAAAAACAGAACGGCatgTATAAAGCGGCGCCGAAACGTCTGGCGGCGACCACCGAA
AAACTGGAAatgGGCTGGAAAGCGTGGGGCAAAAGCATTATTTTTGCGCCGGAACTGGCG
AACAACACCTTTGTGATTGATGGCCCGGAAACCGAAGAATGCCCGACCGCGAACCGTGCG
TGGAACAGCatgGAAGTGGAAGATTTTGGCTTTGGCCTGACCAGCACCCGTatgTTTCTG
CGTATTCGTGAAACCAACACCACCGAATGCGATAGCAAAATTATTGGCACCGCGGTGAAA
AACAACatgGCGGTGCATAGCGATCTGAGCTATTGGATTGAAAGCGGCCTGAACGATACC
TGGAAACTGGAACGTGCGGTGCTGGGCGAAGTGAAAAGCTGCACCTGGCCGGAAACCCAT
ACCCTGTGGGGCGATGGCGTGCTGGAAAGCGATCTGATTATTCCGATTACCCTGGCGGGC
CCGCGTAGCAACCATAACCGTCGTCCGGGCTATAAAACCCAGAACCAGGGCCCGTGGGAT
GAAGGCCGTGTGGAAATTGATTTTGATTATTGCCCGGGCACCACCGTGACCATTAGCGAT
AGCTGCGGCCATCGTGGCCCGGCGGCGCGTACCACCACCGAAAGCGGCAAACTGATTACC
GATTGGTGCTGCCGTAGCTGCACCCTGCCGCCGCTGCGTTTTCAGACCGAAAACGGCTGC
TGGTATGGCatgGAAATTCGTCCGACCCGTCATGATGAAAAAACCCTGGTGCAGAGCCGT
GTGAACGCGTATAACGCGGATatgATTGATCCGTTTCAGCTGGGCCTGCTGGTGGTGTTT
CTGGCGACCCAGGAAGTGCTGCGTAAACGTTGGACCGCGAAAATTAGCATTCCGGCGATT
atgCTGGCGCTGCTGGTGCTGGTGTTTGGCGGCATTACCTATACCGATGTGCTGCGTTAT
GTGATTCTGGTGGGCGCGGCGTTTGCGGAAGCGAACAGCGGCGGCGATGTGGTGCATCTG
GCGCTGatgGCGACCTTTAAAATTCAGCCGGTGTTTCTGGTGGCGAGCTTTCTGAAAGCG
CGTTGGACCAACCAGGAAAGCATTCTGCTGatgCTGGCGGCGGCGTTTTTTCAGatgGCG
TATTATGATGCGAAAAACGTGCTGAGCTGGGAAGTGCCGGATGTGCTGAACAGCCTGAGC
GTGGCGTGGatgATTCTGCGTGCGATTAGCTTTACCAACACCAGCAACGTGGTGGTGCCG
CTGCTGGCGCTGCTGACCCCGGGCCTGAAATGCCTGAACCTGGATGTGTATCGTATTCTG
CTGCTGatgGTGGGCGTGGGCAGCCTGATTAAAGAAAAACGTTGCAGCGCGGCGAAAAAA
AAAGGCGCGTGCCTGATTTGCCTGGCGCTGGCGAGCACCGGCGTGTTTAACCCGatgATT
CTGGCGGCGGGCCTGatgGCGTGCGATCCGAACCGTAAACGTGGCTGGCCGGCGACCGAA
GTGatgACCGCGGTGGGCCTGatgTTTGCGATTGTGGGCGGCCTGGCGGAACTGGATATT
GATAGCatgGCGATTCCGatgACCATTGCGGGCCTGatgTTTGTGGCGTTTGTGATTAGC
GGCAAAAGCACCGATatgTGGATTGAACGTACCGCGGATATTACCTGGGAAAGCGATGCG
GAAATTACCGGCAGCAGCGAACGTGTGGATGTGCGTCTGGATGATGATGGCAACTTTCAG
CTGATTAACGATCCGGGCGCGCCGTGGAAAATTTGGatgCTGCGTatgGCGTGCCTGGCG
ATTAGCGCGTATACCCCGTGGGCGATTCTGCCGAGCGTGATTGGCTTTTGGATTACCCTG
CAGTATACCAAACGTGGCGGCGTGCTGTGGGATACCCCGAGCCCGCGTGAATATAAAAAA
GGCGATACCACCACCGGCGTGTATCGTATTatgACCCGTGGCCTGCTGGGCAGCTATCAG
GCGGGCGCGGGCGTGatgGTGGAAGGCGTGTTTCATACCCTGTGGCATACCACCAAAGGC
GCGGCGCTGatgAGCGGCGAAGGCCGTCTGGATCCGTATTGGGGCAGCGTGAAAGAAGAT
CGTCTGTGCTATGGCGGCCCGTGGAAACTGCAGCATAAATGGAACGGCCATGATGAAGTG
CAGatgATTGTGGTGGAACCGGGCAAAAACGTGAAAAACGTGCAGACCAAACCGGGCGTG
TTTAAAACCCCGGAAGGCGAAATTGGCGCGGTGACCCTGGATTATCCGACCGGCACCAGC
GGCAGCCCGATTGTGGATAAAAACGGCGATGTGATTGGCCTGTATGGCAACGGCGTGATT
atgCCGAACGGCAGCTATATTAGCGCGATTGTGCAGGGCGAACGTatgGAAGAACCGGCG
CCGGCGGGCTTTGAACCGGAAatgCTGCGTAAAAAACAGATTACCGTGCTGGATCTGCAT
CCGGGCGCGGGCAAAACCCGTAAAATTCTGCCGCAGATTATTAAAGAAGCGATTAACAAA
CGTCTGCGTACCGCGGTGCTGGCGCCGACCCGTGTGGTGGCGGCGGAAatgAGCGAAGCG
CTGCGTGGCCTGCCGATTCGTTATCAGACCAGCGCGGTGCATCGTGAACATAGCGGCAAC
GAAATTGTGGATGTGatgTGCCATGCGACCCTGACCCATCGTCTGatgAGCCCGCATCGT
GTGCCGAACTATAACCTGTTTATTatgGATGAAGCGCATTTTACCGATCCGGCGAGCATT
GCGGCGCGTGGCTATATTGCGACCAAAGTGGAACTGGGCGAAGCGGCGGCGATTTTTatg
ACCGCGACCCCGCCGGGCACCAGCGATCCGTTTCCGGAAAGCAACGCGCCGATTAGCGAT
atgCAGATTGAAATTCCGGATCGTGCGTGGAACACCGGCTATGAATGGATTACCGAATAT
GTGGGCAAAACCGTGTGGTTTGTGCCGAGCGTGAAAatgGGCAACGAAATTGCGCTGTGC
CTGCAGCGTGCGGGCAAAAAAGTGATTCAGCTGAACCGTAAAAGCTATGAAACCGAATAT
CCGAAATGCAAAAACGATGATTGGGATTTTGTGATTACCACCGATATTAGCGAAatgGGC
GCGAACTTTAAAGCGAGCCGTGTGATTGATAGCCGTAAAAGCGTGAAACCGACCATTATT
GAAGAAGGCGATGGCCGTGTGATTCTGGGCGAACCGAGCGCGATTACCGCGGCGAGCGCG
GCGCAGCGTCGTGGCCGTATTGGCCGTAACCCGAGCCAGGTGGGCGATGAATATTGCTAT
GGCGGCCATACCAACGAAGATGATAGCAACTTTGCGCATTGGACCGAAGCGCGTATTatg
CTGGATAACATTAACatgCCGAACGGCCTGGTGGCGCAGCTGTATCAGCCGGAACGTGAA
AAAGTGTATACCatgGATGGCGAATATCGTCTGCGTGGCGAAGAACGTAAAAACTTTCTG
GAATTTCTGCGTACCGCGGATCTGCCGGTGTGGCTGGCGTATAAAGTGGCGGCGGCGGGC
ATTAGCTATCATGATCGTAAATGGTGCTTTGATGGCCCGCGTACCAACACCATTCTGGAA
GATAACAACGAAGTGGAAGTGATTACCAAACTGGGCGAACGTAAAATTCTGCGTCCGCGT
TGGGCGGATGCGCGTGTGTATAGCGATCATCAGGCGCTGAAAAGCTTTAAAGATTTTGCG
AGCGGCAAACGTAGCCAGATTGGCCTGGTGGAAGTGCTGGGCCGTatgCCGGAACATTTT
atgGGCAAAACCTGGGAAGCGCTGGATACCatgTATGTGGTGGCGACCGCGGAAAAAGGC
GGCCGTGCGCATCGTatgGCGCTGGAAGAACTGCCGGATGCGCTGCAGACCATTGCGCTG
ATTGCGCTGCTGAGCGTGatgAGCCTGGGCGTGTTTTTTCTGCTGatgCAGCGTAAAGGC
ATTGGCAAAATTGGCCTGGGCGGCGTGATTCTGGGCGCGGCGACCTTTTTTTGCTGGatg
GCGGAAGTGCCGGGCACCAAAATTGCGGGCatgCTGCTGCTGAGCCTGCTGCTGatgATT
GTGCTGATTCCGGAACCGGAAAAACAGCGTAGCCAGACCGATAACCAGCTGGCGGTGTTT
CTGATTTGCGTGCTGACCCTGGTGAGCGCGGTGGCGGCGAACGAAatgGGCTGGCTGGAT
AAAACCAAAAACGATATTAGCAGCCTGCTGGGCCATAAACCGGAAACCCGTGAAACCACC
CTGGGCGTGGAAAACTTTCTGCTGGATCTGCGTCCGGCGACCGCGTGGAGCCTGTATGCG
GTGACCACCGCGGTGCTGACCCCGCTGCTGAAACATCTGATTACCAGCGATTATATTAAC
ACCAGCCTGACCAGCATTAACGTGCAGGCGAGCGCGCTGTTTACCCTGGCGCGTGGCTTT
CCGTTTGTGGATGTGGGCGTGAGCGCGCTGCTGCTGGCGGCGGGCTGCTGGGGCCAGGTG
ACCCTGACCGTGACCGTGACCGCGGCGGCGCTGCTGTTTTGCCATTATGCGTATatgGTG
CCGGGCTGGCAGGCGGAAGCGatgCGTAGCGCGCAGCGTCGTACCGCGGCGGGCATTatg
AAAAACGCGGTGGTGGATGGCATTGTGGCGACCGATGTGCCGGAACTGGAACGTACCACC
CCGGTGatgCAGAAAAAAGTGGGCCAGATTatgCTGATTCTGGTGAGCatgGCGGCGGTG
GTGGTGAACCCGAGCGTGCGTACCGTGCGTGAAGCGGGCATTCTGACCACCGCGGCGGCG
GTGACCCTGTGGGAAAACGGCGCGAGCAGCGTGTGGAACGCGACCACCGCGATTGGCCTG
TGCCATATTatgCGTGGCGGCTGGCTGAGCTGCCTGAGCATTACCTGGACCCTGATTAAA
AACatgGAAAAACCGGGCCTGAAACGTGGCGGCGCGAAAGGCCGTACCCTGGGCGAAGTG
TGGAAAGAACGTCTGAACCATatgACCAAAGAAGAATTTACCCGTTATCGTAAAGAAGCG
ATTACCGAAGTGGATCGTAGCGCGGCGAAACATGCGCGTCGTGAAGGCAACATTACCGGC
GGCCATCCGGTGAGCCGTGGCACCGCGAAACTGCGTTGGCTGGTGGAACGTCGTTTTCTG
GAACCGGTGGGCAAAGTGGTGGATCTGGGCTGCGGCCGTGGCGGCTGGTGCTATTATatg
GCGACCCAGAAACGTGTGCAGGAAGTGAAAGGCTATACCAAAGGCGGCCCGGGCCATGAA
GAACCGCAGCTGGTGCAGAGCTATGGCTGGAACATTGTGACCatgAAAAGCGGCGTGGAT
GTGTTTTATCGTCCGAGCGAAGCGAGCGATACCCTGCTGTGCGATATTGGCGAAAGCAGC
AGCAGCGCGGAAGTGGAAGAACATCGTACCGTGCGTGTGCTGGAAatgGTGGAAGATTGG
CTGCATCGTGGCCCGAAAGAATTTTGCATTAAAGTGCTGTGCCCGTATatgCCGCGTGTG
ATTGAAAAAatgGAAACCCTGCAGCGTCGTTATGGCGGCGGCCTGGTGCGTAACCCGCTG
AGCCGTAACAGCACCCATGAAatgTATTGGGTGAGCCATGCGAGCGGCAACATTGTGCAT
AGCGTGAACatgACCAGCCAGGTGCTGCTGGGCCGTatgGAAAAAAAAACCTGGAAAGGC
CCGCAGTTTGAAGAAGATGTGAACCTGGGCAGCGGCACCCGTGCGGTGGGCAAACCGCTG
CTGAACAGCGATACCAGCAAAATTAAAAACCGTATTGAACGTCTGAAAAAAGAATATAGC
AGCACCTGGCATCAGGATACCAACCATCCGTATCGTACCTGGAACTATCATGGCAGCTAT
GAAGTGAAACCGACCGGCAGCGCGAGCAGCCTGGTGAACGGCGTGGTGCGTCTGCTGAGC
AAACCGTGGGATACCATTACCAACGTGACCACCatgGCGatgACCGATACCACCCCGTTT
GGCCAGCAGCGTGTGTTTAAAGAAAAAGTGGATACCAAAGCGCCGGAACCGCCGGAAGGC
GTGAAATATGTGCTGAACGAAACCACCAACTGGCTGTGGGCGTTTCTGGCGCGTGATAAA
AAACCGCGTatgTGCAGCCGTGAAGAATTTATTGGCAAAGTGAACAGCAACGCGGCGCTG
GGCGCGatgTTTGAAGAACAGAACCAGTGGAAAAACGCGCGTGAAGCGGTGGAAGATCCG
AAATTTTGGGAAatgGTGGATGAAGAACGTGAAGCGCATCTGCGTGGCGAATGCAACACC
TGCATTTATAACatgatgGGCAAACGTGAAAAAAAACCGGGCGAATTTGGCAAAGCGAAA
GGCAGCCGTGCGATTTGGTTTatgTGGCTGGGCGCGCGTTTTCTGGAATTTGAAGCGCTG
GGCTTTCTGAACGAAGATCATTGGCTGGGCCGTAAAAACAGCGGCGGCGGCGTGGAAGGC
CTGGGCCTGCAGAAACTGGGCTATATTCTGAAAGAAGTGGGCACCAAACCGGGCGGCAAA
ATTTATGCGGATGATACCGCGGGCTGGGATACCCGTATTACCAAAGCGGATCTGGAAAAC
GAAGCGAAAGTGCTGGAACTGCTGGATGGCGAACATCGTCGTCTGGCGCGTAGCATTATT
GAACTGACCTATCGTCATAAAGTGGTGAAAGTGatgCGTCCGGCGGCGGATGGCAAAACC
GTGatgGATGTGATTAGCCGTGAAGATCAGCGTGGCAGCGGCCAGGTGGTGACCTATGCG
CTGAACACCTTTACCAACCTGGCGGTGCAGCTGGTGCGTatgatgGAAGGCGAAGGCGTG
ATTGGCCCGGATGATGTGGAAAAACTGGGCAAAGGCAAAGGCCCGAAAGTGCGTACCTGG
CTGTTTGAAAACGGCGAAGAACGTCTGAGCCGTatgGCGGTGAGCGGCGATGATTGCGTG
GTGAAACCGCTGGATGATCGTTTTGCGACCAGCCTGCATTTTCTGAACGCGatgAGCAAA
GTGCGTAAAGATATTCAGGAATGGAAACCGAGCACCGGCTGGTATGATTGGCAGCAGGTG
CCGTTTTGCAGCAACCATTTTACCGAACTGATTatgAAAGATGGCCGTACCCTGGTGGTG
CCGTGCCGTGGCCAGGATGAACTGATTGGCCGTGCGCGTATTAGCCCGGGCGCGGGCTGG
AACGTGCGTGATACCGCGTGCCTGGCGAAAAGCTATGCGCAGatgTGGCTGCTGCTGTAT
TTTCATCGTCGTGATCTGCGTCTGatgGCGAACGCGATTTGCAGCGCGGTGCCGGTGAAC
TGGGTGCCGACCGGCCGTACCACCTGGAGCATTCATGCGAAAGGCGAATGGatgACCACC
GAAGATatgCTGGCGGTGTGGAACCGTGTGTGGATTGAAGAAAACGAATGGatgGAAGAT
AAAACCCCGGTGGAACGTTGGAGCGATGTGCCGTATAGCGGCAAACGTGAAGATATTTGG
TGCGGCAGCCTGATTGGCACCCGTACCCGTGCGACCTGGGCGGAAAACATTCATGTGGCG
ATTAACCAGGTGCGTAGCGTGATTGGCGAAGAAAAATATGTGGATTATatgAGCAGCCTG
CGTCGTTATGAAGATACCATTGTGGTGGAAGATACCGTGCTGTAA
>KP789955_Homosapiens_Verona_Veneto_Italy@15/06/2014
atgAGCAAAAAACCGGGCGGCCCGGGCAAAAACCGTGCGGTGAACatgCTGAAACGTGGC
atgCCGCGTGGCCTGAGCCTGATTGGCCTGAAACGTGCGatgCTGAGCCTGATTGATGGC
AAAGGCCCGATTCGTTTTGTGCTGGCGCTGCTGGCGTTTTTTCGTTTTACCGCGATTGCG
CCGACCCGTGCGGTGCTGGATCGTTGGCGTGGCGTGAACAAACAGACCGCGatgAAACAT
CTGCTGAGCTTTAAAAAAGAACTGGGCACCCTGACCAGCGCGATTAACCGTCGTAGCACC
AAACAGAAAAAACGTGGCGGCACCACCGGCTTTACCATTCTGCTGGGCCTGATTGCGTGC
GCGGGCGCGGTGACCCTGAGCAACTTTCAGGGCAAAGTGatgatgACCGTGAACGCGACC
GATGTGACCGATGTGATTACCATTCCGACCGCGGCGGGCAAAAACCTGTGCATTGTGCGT
GCGatgGATGTGGGCTATCTGTGCGAAGATACCATTACCTATGAATGCCCGGTGCTGGCG
GCGGGCAACGATCCGGAAGATATTGATTGCTGGTGCACCAAAAGCAGCGTGTATGTGCGT
TATGGCCGTTGCACCAAAACCCGTCATAGCCGTCGTAGCCGTCGTAGCCTGACCGTGCAG
ACCCATGGCGAAAGCACCCTGGCGAACAAAAAAGGCGCGTGGCTGGATAGCACCAAAGCG
ACCCGTTATCTGGTGAAAACCGAAAGCTGGATTCTGCGTAACCCGGGCTATGCGCTGGTG
GCGGCGGTGATTGGCTGGatgCTGGGCAGCAACACCatgCAGCGTGTGGTGTTTGCGATT
CTGCTGCTGCTGGTGGCGCCGGCGTATAGCTTTAACTGCCTGGGCatgAGCAACCGTGAT
TTTCTGGAAGGCGTGAGCGGCGCGACCTGGGTGGATCTGGTGCTGGAAGGCGATAGCTGC
GTGACCATTatgAGCAAAGATAAACCGACCATTGATGTGAAAatgatgAACatgGAAGCG
GCGAACCTGGCGGATGTGCGTAGCTATTGCTATCTGGCGAGCGTGAGCGATCTGAGCACC
CGTGCGGCGTGCCCGACCatgGGCGAAGCGCATAACGAAAAACGTGCGGATCCGGCGTTT
GTGTGCAAACAGGGCGTGGTGGATCGTGGCTGGGGCAACGGCTGCGGCCTGTTTGGCAAA
GGCAGCATTGATACCTGCGCGAAATTTGCGTGCACCACCAAAGCGACCGGCTGGATTATT
CAGAAAGAAAACATTAAATATGAAGTGGCGATTTTTGTGCATGGCCCGACCACCGTGGAA
AGCCATGGCAACTATAGCACCCAGACCGGCGCGACCCAGGCGGGCCGTTTTAGCATTACC
CCGAGCGCGCCGAGCTATACCCTGAAACTGGGCGAATATGGCGAAGTGACCGTGGATTGC
GAACCGCGTAGCGGCATTGATACCAGCGCGTATTATGTGatgAGCGTGGGCGCGAAAAGC
TTTCTGGTGCATCGTGAATGGTTTatgGATCTGAACCTGCCGTGGAGCAGCGCGGGCAGC
ACCACCTGGCGTAACCGTGAAACCCTGatgGAATTTGAAGAACCGCATGCGACCAAACAG
AGCGTGGTGGCGCTGGGCAGCCAGGAAGGCGCGCTGCATCAGGCGCTGGCGGGCGCGATT
CCGGTGGAATTTAGCAGCAACACCGTGAAACTGACCAGCGGCCATCTGAAATGCCGTGTG
AAAatgGAAAAACTGCAGCTGAAAGGCACCACCTATGGCGTGTGCAGCAAAGCGTTTAAA
TTTGCGGGCACCCCGGCGGATACCGGCCATGGCACCGTGGTGCTGGAACTGCAGTATACC
GGCACCGATGGCCCGTGCAAAGTGCCGATTAGCAGCGTGGCGAGCCTGAACGATCTGACC
CCGGTGGGCCGTCTGGTGACCGTGAACCCGTTTGTGAGCGTGGCGACCGCGAACAGCAAA
GTGCTGATTGAACTGGAACCGCCGTTTGGCGATAGCTATATTGTGGTGGGCCGTGGCGAA
CAGCAGATTAACCATCATTGGCATAAAAGCGGCAGCAGCATTGGCAAAGCGTTTACCACC
ACCCTGCGTGGCGCGCAGCGTCTGGCGGCGCTGGGCGATACCGCGTGGGATTTTGGCAGC
GTGGGCGGCGTGTTTACCAGCGTGGGCAAAGCGATTCATCAGGTGTTTGGCGGCGCGTTT
CGTAGCCTGTTTGGCGGCatgAGCTGGATTACCCAGGGCCTGCTGGGCGCGCTGCTGCTG
TGGatgGGCATTAACGCGCGTGATCGTAGCATTGCGatgACCTTTCTGGCGGTGGGCGGC
GTGCTGCTGTTTCTGAGCGTGAACGTGCATGCGGATACCGGCTGCGCGATTGATATTGGC
CGTCAGGAACTGCGTTGCGGCAGCGGCGTGTTTATTCATAACGATGTGGAAGCGTGGatg
GATCGTTATAAATTTCATCCGGAAACCCCGCAGGGCCTGGCGCGTATTATTCAGAAAGCG
CATGCGGAAGGCGTGTGCGGCCTGCGTAGCGTGAGCCGTCTGGAACATCAGatgTGGGAA
GCGATTAAAGATGAACTGAACACCCTGCTGAAAGAAAACGGCGTGGATCTGAGCGTGGTG
GTGGAAAAACAGAACGGCatgTATAAAGCGGCGCCGAAACGTCTGGCGGCGACCACCGAA
AAACTGGAAatgGGCTGGAAAGCGTGGGGCAAAAGCATTATTTTTGCGCCGGAACTGGCG
AACAACACCTTTGTGATTGATGGCCCGGAAACCGAAGAATGCCCGACCGCGAACCGTGCG
TGGAACAGCatgGAAGTGGAAGATTTTGGCTTTGGCCTGACCAGCACCCGTatgTTTCTG
CGTATTCGTGAAACCAACACCACCGAATGCGATAGCAAAATTATTGGCACCGCGGTGAAA
AACAACatgGCGGTGCATAGCGATCTGAGCTATTGGATTGAAAGCGGCCTGAACGATACC
TGGAAACTGGAACGTGCGGTGCTGGGCGAAGTGAAAAGCTGCACCTGGCCGGAAACCCAT
ACCCTGTGGGGCGATGGCGTGCTGGAAAGCGATCTGATTATTCCGATTACCCTGGCGGGC
CCGCGTAGCAACCATAACCGTCGTCCGGGCTATAAAACCCAGAACCAGGGCCCGTGGGAT
GAAGGCCGTGTGGAAATTGATTTTGATTATTGCCCGGGCACCACCGTGACCATTAGCGAT
AGCTGCGGCCATCGTGGCCCGGCGGCGCGTACCACCACCGAAAGCGGCAAACTGATTACC
GATTGGTGCTGCCGTAGCTGCACCCTGCCGCCGCTGCGTTTTCAGACCGAAAACGGCTGC
TGGTATGGCatgGAAATTCGTCCGACCCGTCATGATGAAAAAACCCTGGTGCAGAGCCGT
GTGAACGCGTATAACGCGGATatgATTGATCCGTTTCAGCTGGGCCTGCTGGTGGTGTTT
CTGGCGACCCAGGAAGTGCTGCGTAAACGTTGGACCGCGAAAATTAGCATTCCGGCGATT
atgCTGGCGCTGCTGGTGCTGGTGTTTGGCGGCATTACCTATACCGATGTGCTGCGTTAT
GTGATTCTGGTGGGCGCGGCGTTTGCGGAAGCGAACAGCGGCGGCGATGTGGTGCATCTG
GCGCTGatgGCGACCTTTAAAATTCAGCCGGTGTTTCTGGTGGCGAGCTTTCTGAAAGCG
CGTTGGACCAACCAGGAAAGCATTCTGCTGatgCTGGCGGCGGCGTTTTTTCAGatgGCG
TATTATGATGCGAAAAACGTGCTGAGCTGGGAAGTGCCGGATGTGCTGAACAGCCTGAGC
GTGGCGTGGatgATTCTGCGTGCGATTAGCTTTACCAACACCAGCAACGTGGTGGTGCCG
CTGCTGGCGCTGCTGACCCCGGGCCTGAAATGCCTGAACCTGGATGTGTATCGTATTCTG
CTGCTGatgGTGGGCGTGGGCAGCCTGATTAAAGAAAAACGTTGCAGCGCGGCGAAAAAA
AAAGGCGCGTGCCTGATTTGCCTGGCGCTGGCGAGCACCGGCGTGTTTAACCCGatgATT
CTGGCGGCGGGCCTGatgGCGTGCGATCCGAACCGTAAACGTGGCTGGCCGGCGACCGAA
GTGatgACCGCGGTGGGCCTGatgTTTGCGATTGTGGGCGGCCTGGCGGAACTGGATATT
GATAGCatgGCGATTCCGatgACCATTGCGGGCCTGatgTTTGTGGCGTTTGTGATTAGC
GGCAAAAGCACCGATatgTGGATTGAACGTACCGCGGATATTACCTGGGAAAGCGATGCG
GAAATTACCGGCAGCAGCGAACGTGTGGATGTGCGTCTGGATGATGATGGCAACTTTCAG
CTGATTAACGATCCGGGCGCGCCGTGGAAAATTTGGatgCTGCGTatgGCGTGCCTGGCG
ATTAGCGCGTATACCCCGTGGGCGATTCTGCCGAGCGTGATTGGCTTTTGGATTACCCTG
CAGTATACCAAACGTGGCGGCGTGCTGTGGGATACCCCGAGCCCGCGTGAATATAAAAAA
GGCGATACCACCACCGGCGTGTATCGTATTatgACCCGTGGCCTGCTGGGCAGCTATCAG
GCGGGCGCGGGCGTGatgGTGGAAGGCGTGTTTCATACCCTGTGGCATACCACCAAAGGC
GCGGCGCTGatgAGCGGCGAAGGCCGTCTGGATCCGTATTGGGGCAGCGTGAAAGAAGAT
CGTCTGTGCTATGGCGGCCCGTGGAAACTGCAGCATAAATGGAACGGCCATGATGAAGTG
CAGatgATTGTGGTGGAACCGGGCAAAAACGTGAAAAACGTGCAGACCAAACCGGGCGTG
TTTAAAACCCCGGAAGGCGAAATTGGCGCGGTGACCCTGGATTATCCGACCGGCACCAGC
GGCAGCCCGATTGTGGATAAAAACGGCGATGTGATTGGCCTGTATGGCAACGGCGTGATT
atgCCGAACGGCAGCTATATTAGCGCGATTGTGCAGGGCGAACGTatgGAAGAACCGGCG
CCGGCGGGCTTTGAACCGGAAatgCTGCGTAAAAAACAGATTACCGTGCTGGATCTGCAT
CCGGGCGCGGGCAAAACCCGTAAAATTCTGCCGCAGATTATTAAAGAAGCGATTAACAAA
CGTCTGCGTACCGCGGTGCTGGCGCCGACCCGTGTGGTGGCGGCGGAAatgAGCGAAGCG
CTGCGTGGCCTGCCGATTCGTTATCAGACCAGCGCGGTGCATCGTGAACATAGCGGCAAC
GAAATTGTGGATGTGatgTGCCATGCGACCCTGACCCATCGTCTGatgAGCCCGCATCGT
GTGCCGAACTATAACCTGTTTATTatgGATGAAGCGCATTTTACCGATCCGGCGAGCATT
GCGGCGCGTGGCTATATTGCGACCAAAGTGGAACTGGGCGAAGCGGCGGCGATTTTTatg
ACCGCGACCCCGCCGGGCACCAGCGATCCGTTTCCGGAAAGCAACGCGCCGATTAGCGAT
atgCAGATTGAAATTCCGGATCGTGCGTGGAACACCGGCTATGAATGGATTACCGAATAT
GTGGGCAAAACCGTGTGGTTTGTGCCGAGCGTGAAAatgGGCAACGAAATTGCGCTGTGC
CTGCAGCGTGCGGGCAAAAAAGTGATTCAGCTGAACCGTAAAAGCTATGAAACCGAATAT
CCGAAATGCAAAAACGATGATTGGGATTTTGTGATTACCACCGATATTAGCGAAatgGGC
GCGAACTTTAAAGCGAGCCGTGTGATTGATAGCCGTAAAAGCGTGAAACCGACCATTATT
GAAGAAGGCGATGGCCGTGTGATTCTGGGCGAACCGAGCGCGATTACCGCGGCGAGCGCG
GCGCAGCGTCGTGGCCGTATTGGCCGTAACCCGAGCCAGGTGGGCGATGAATATTGCTAT
GGCGGCCATACCAACGAAGATGATAGCAACTTTGCGCATTGGACCGAAGCGCGTATTatg
CTGGATAACATTAACatgCCGAACGGCCTGGTGGCGCAGCTGTATCAGCCGGAACGTGAA
AAAGTGTATACCatgGATGGCGAATATCGTCTGCGTGGCGAAGAACGTAAAAACTTTCTG
GAATTTCTGCGTACCGCGGATCTGCCGGTGTGGCTGGCGTATAAAGTGGCGGCGGCGGGC
ATTAGCTATCATGATCGTAAATGGTGCTTTGATGGCCCGCGTACCAACACCATTCTGGAA
GATAACAACGAAGTGGAAGTGATTACCAAACTGGGCGAACGTAAAATTCTGCGTCCGCGT
TGGGCGGATGCGCGTGTGTATAGCGATCATCAGGCGCTGAAAAGCTTTAAAGATTTTGCG
AGCGGCAAACGTAGCCAGATTGGCCTGGTGGAAGTGCTGGGCCGTatgCCGGAACATTTT
atgGGCAAAACCTGGGAAGCGCTGGATACCatgTATGTGGTGGCGACCGCGGAAAAAGGC
GGCCGTGCGCATCGTatgGCGCTGGAAGAACTGCCGGATGCGCTGCAGACCATTGCGCTG
ATTGCGCTGCTGAGCGTGatgAGCCTGGGCGTGTTTTTTCTGCTGatgCAGCGTAAAGGC
ATTGGCAAAATTGGCCTGGGCGGCGTGATTCTGGGCGCGGCGACCTTTTTTTGCTGGatg
GCGGAAGTGCCGGGCACCAAAATTGCGGGCatgCTGCTGCTGAGCCTGCTGCTGatgATT
GTGCTGATTCCGGAACCGGAAAAACAGCGTAGCCAGACCGATAACCAGCTGGCGGTGTTT
CTGATTTGCGTGCTGACCCTGGTGAGCGCGGTGGCGGCGAACGAAatgGGCTGGCTGGAT
AAAACCAAAAACGATATTAGCAGCCTGCTGGGCCATAAACCGGAAACCCGTGAAACCACC
CTGGGCGTGGAAAACTTTCTGCTGGATCTGCGTCCGGCGACCGCGTGGAGCCTGTATGCG
GTGACCACCGCGGTGCTGACCCCGCTGCTGAAACATCTGATTACCAGCGATTATATTAAC
ACCAGCCTGACCAGCATTAACGTGCAGGCGAGCGCGCTGTTTACCCTGGCGCGTGGCTTT
CCGTTTGTGGATGTGGGCGTGAGCGCGCTGCTGCTGGCGGCGGGCTGCTGGGGCCAGGTG
ACCCTGACCGTGACCGTGACCGCGGCGGCGCTGCTGTTTTGCCATTATGCGTATatgGTG
CCGGGCTGGCAGGCGGAAGCGatgCGTAGCGCGCAGCGTCGTACCGCGGCGGGCATTatg
AAAAACGCGGTGGTGGATGGCATTGTGGCGACCGATGTGCCGGAACTGGAACGTACCACC
CCGGTGatgCAGAAAAAAGTGGGCCAGATTatgCTGATTCTGGTGAGCatgGCGGCGGTG
GTGGTGAACCCGAGCGTGCGTACCGTGCGTGAAGCGGGCATTCTGACCACCGCGGCGGCG
GTGACCCTGTGGGAAAACGGCGCGAGCAGCGTGTGGAACGCGACCACCGCGATTGGCCTG
TGCCATATTatgCGTGGCGGCTGGCTGAGCTGCCTGAGCATTACCTGGACCCTGATTAAA
AACatgGAAAAACCGGGCCTGAAACGTGGCGGCGCGAAAGGCCGTACCCTGGGCGAAGTG
TGGAAAGAACGTCTGAACCATatgACCAAAGAAGAATTTACCCGTTATCGTAAAGAAGCG
ATTACCGAAGTGGATCGTAGCGCGGCGAAACATGCGCGTCGTGAAGGCAACATTACCGGC
GGCCATCCGGTGAGCCGTGGCACCGCGAAACTGCGTTGGCTGGTGGAACGTCGTTTTCTG
GAACCGGTGGGCAAAGTGGTGGATCTGGGCTGCGGCCGTGGCGGCTGGTGCTATTATatg
GCGACCCAGAAACGTGTGCAGGAAGTGAAAGGCTATACCAAAGGCGGCCCGGGCCATGAA
GAACCGCAGCTGGTGCAGAGCTATGGCTGGAACATTGTGACCatgAAAAGCGGCGTGGAT
GTGTTTTATCGTCCGAGCGAAGCGAGCGATACCCTGCTGTGCGATATTGGCGAAAGCAGC
AGCAGCGCGGAAGTGGAAGAACATCGTACCGTGCGTGTGCTGGAAatgGTGGAAGATTGG
CTGCATCGTGGCCCGAAAGAATTTTGCATTAAAGTGCTGTGCCCGTATatgCCGCGTGTG
ATTGAAAAAatgGAAACCCTGCAGCGTCGTTATGGCGGCGGCCTGGTGCGTAACCCGCTG
AGCCGTAACAGCACCCATGAAatgTATTGGGTGAGCCATGCGAGCGGCAACATTGTGCAT
AGCGTGAACatgACCAGCCAGGTGCTGCTGGGCCGTatgGAAAAAAAAACCTGGAAAGGC
CCGCAGTTTGAAGAAGATGTGAACCTGGGCAGCGGCACCCGTGCGGTGGGCAAACCGCTG
CTGAACAGCGATACCAGCAAAATTAAAAACCGTATTGAACGTCTGAAAAAAGAATATAGC
AGCACCTGGCATCAGGATACCAACCATCCGTATCGTACCTGGAACTATCATGGCAGCTAT
GAAGTGAAACCGACCGGCAGCGCGAGCAGCCTGGTGAACGGCGTGGTGCGTCTGCTGAGC
AAACCGTGGGATACCATTACCAACGTGACCACCatgGCGatgACCGATACCACCCCGTTT
GGCCAGCAGCGTGTGTTTAAAGAAAAAGTGGATACCAAAGCGCCGGAACCGCCGGAAGGC
GTGAAATATGTGCTGAACGAAACCACCAACTGGCTGTGGGCGTTTCTGGCGCGTGATAAA
AAACCGCGTatgTGCAGCCGTGAAGAATTTATTGGCAAAGTGAACAGCAACGCGGCGCTG
GGCGCGatgTTTGAAGAACAGAACCAGTGGAAAAACGCGCGTGAAGCGGTGGAAGATCCG
AAATTTTGGGAAatgGTGGATGAAGAACGTGAAGCGCATCTGCGTGGCGAATGCAACACC
TGCATTTATAACatgatgGGCAAACGTGAAAAAAAACCGGGCGAATTTGGCAAAGCGAAA
GGCAGCCGTGCGATTTGGTTTatgTGGCTGGGCGCGCGTTTTCTGGAATTTGAAGCGCTG
GGCTTTCTGAACGAAGATCATTGGCTGGGCCGTAAAAACAGCGGCGGCGGCGTGGAAGGC
CTGGGCCTGCAGAAACTGGGCTATATTCTGAAAGAAGTGGGCACCAAACCGGGCGGCAAA
ATTTATGCGGATGATACCGCGGGCTGGGATACCCGTATTACCAAAGCGGATCTGGAAAAC
GAAGCGAAAGTGCTGGAACTGCTGGATGGCGAACATCGTCGTCTGGCGCGTAGCATTATT
GAACTGACCTATCGTCATAAAGTGGTGAAAGTGatgCGTCCGGCGGCGGATGGCAAAACC
GTGatgGATGTGATTAGCCGTGAAGATCAGCGTGGCAGCGGCCAGGTGGTGACCTATGCG
CTGAACACCTTTACCAACCTGGCGGTGCAGCTGGTGCGTatgatgGAAGGCGAAGGCGTG
ATTGGCCCGGATGATGTGGAAAAACTGGGCAAAGGCAAAGGCCCGAAAGTGCGTACCTGG
CTGTTTGAAAACGGCGAAGAACGTCTGAGCCGTatgGCGGTGAGCGGCGATGATTGCGTG
GTGAAACCGCTGGATGATCGTTTTGCGACCAGCCTGCATTTTCTGAACGCGatgAGCAAA
GTGCGTAAAGATATTCAGGAATGGAAACCGAGCACCGGCTGGTATGATTGGCAGCAGGTG
CCGTTTTGCAGCAACCATTTTACCGAACTGATTatgAAAGATGGCCGTACCCTGGTGGTG
CCGTGCCGTGGCCAGGATGAACTGATTGGCCGTGCGCGTATTAGCCCGGGCGCGGGCTGG
AACGTGCGTGATACCGCGTGCCTGGCGAAAAGCTATGCGCAGatgTGGCTGCTGCTGTAT
TTTCATCGTCGTGATCTGCGTCTGatgGCGAACGCGATTTGCAGCGCGGTGCCGGTGAAC
TGGGTGCCGACCGGCCGTACCACCTGGAGCATTCATGCGAAAGGCGAATGGatgACCACC
GAAGATatgCTGGCGGTGTGGAACCGTGTGTGGATTGAAGAAAACGAATGGatgGAAGAT
AAAACCCCGGTGGAACGTTGGAGCGATGTGCCGTATAGCGGCAAACGTGAAGATATTTGG
TGCGGCAGCCTGATTGGCACCCGTACCCGTGCGACCTGGGCGGAAAACATTCATGTGGCG
ATTAACCAGGTGCGTAGCGTGATTGGCGAAGAAAAATATGTGGATTATatgAGCAGCCTG
CGTCGTTATGAAGATACCATTGTGGTGGAAGATACCGTGCTGTAA
>MT863561_Accipitergentilis_France@06/10/2018
atgAGCAAAAAACCGGGCGGCCCGGGCAAAAACCGTGCGGTGAACatgCTGAAACGTGGC
atgCCGCGTGGCCTGAGCCTGATTGGCCTGAAACGTGCGatgCTGAGCCTGATTGATGGC
AAAGGCCCGATTCGTTTTGTGCTGGCGCTGCTGGCGTTTTTTCGTTTTACCGCGATTGCG
CCGACCCGTGCGGTGCTGGATCGTTGGCGTGGCGTGAACAAACAGACCGCGatgAAACAT
CTGCTGAGCTTTAAAAAAGAACTGGGCACCCTGACCAGCGCGATTAACCGTCGTAGCACC
AAACAGAAAAAACGTGGCGGCACCGCGGGCTTTACCATTCTGCTGGGCCTGATTGCGTGC
GCGGGCGCGGTGACCCTGAGCAACTTTCAGGGCAAAGTGatgatgACCGTGAACGCGACC
GATGTGACCGATGTGATTACCATTCCGACCGCGGCGGGCAAAAACCTGTGCATTGTGCGT
GCGatgGATGTGGGCTATCTGTGCGAAGATACCATTACCTATGAATGCCCGGTGCTGGCG
GCGGGCAACGATCCGGAAGATATTGATTGCTGGTGCACCAAAAGCAGCGTGTATGTGCGT
TATGGCCGTTGCACCAAACCGCGTCATAGCCGTCGTAGCCGTCGTAGCCTGACCGTGCAG
ACCCATGGCGAAAGCACCCTGGCGAACAAAAAAGGCGCGTGGCTGGATAGCACCAAAGCG
ACCCGTTATCTGGTGAAAACCGAAAGCTGGATTCTGCGTAACCCGGGCTATGCGCTGGTG
GCGGCGGTGATTGGCTGGatgCTGGGCAGCAACACCatgCAGCGTGTGGTGTTTGCGATT
CTGCTGCTGCTGGTGGCGCCGGCGTATAGCTTTAACTGCCTGGGCatgAGCAACCGTGAT
TTTCTGGAAGGCGTGAGCGGCGCGACCTGGGTGGATCTGGTGCTGGAAGGCGATAGCTGC
GTGACCATTatgAGCAAAGATAAACCGACCATTGATGTGAAAatgatgAACatgGAAGCG
GCGAACCTGGCGGTGGTGCGTAGCTATTGCTATCTGGCGAGCGTGAGCGATCTGAGCACC
CGTGCGGCGTGCCCGACCatgGGCGAAGCGCATAACGAAAAACGTGCGGATCCGGCGTTT
GTGTGCAAACAGGGCGTGGTGGATCGTGGCTGGGGCAACGGCTGCGGCCTGTTTGGCAAA
GGCAGCATTGATACCTGCGCGAAATTTGCGTGCACCACCAAAGCGACCGGCTGGATTATT
CAGAAAGAAAACATTAAATATGAAGTGGCGATTTTTGTGCATGGCCCGACCACCGTGGAA
AGCCATGGCAACTATAGCACCCAGACCGGCGCGACCCAGGCGGGCCGTTTTAGCATTACC
CCGAGCGCGCCGAGCTATACCCTGAAACTGGGCGAATATGGCGAAGTGACCGTGGATTGC
GAACCGCGTAGCGGCATTGATACCAGCGCGTATTATGTGatgAGCGTGGGCGCGAAAAGC
TTTCTGGTGCATCGTGAATGGTTTatgGATCTGAACCTGCCGTGGAGCAGCGCGGGCAGC
ACCACCTGGCGTAACCGTGAAACCCTGatgGAATTTGAAGAACCGCATGCGACCAAACAG
AGCGTGGTGGCGCTGGGCAGCCAGGAAGGCGCGCTGCATCAGGCGCTGGCGGGCGCGATT
CCGGTGGAATTTAGCAGCAACACCGTGAAACTGACCAGCGGCCATCTGAAATGCCGTGTG
AAAatgGAAAAACTGCAGCTGAAAGGCACCACCTATGGCGTGTGCAGCAAAGCGTTTAAA
TTTGCGGGCACCCCGGCGGATACCGGCCATGGCACCGTGGTGCTGGAACTGCAGTATACC
GGCACCGATGGCCCGTGCAAAGTGCCGATTAGCAGCGTGGCGAGCCTGAACGATCTGACC
CCGGTGGGCCGTCTGGTGACCGTGAACCCGTTTGTGAGCGTGGCGACCGCGAACAGCAAA
GTGCTGATTGAACTGGAACCGCCGTTTGGCGATAGCTATATTGTGGTGGGCCGTGGCGAA
CAGCAGATTAACCATCATTGGCATAAAAGCGGCAGCAGCATTGGCAAAGCGTTTACCACC
ACCCTGCGTGGCGCGCAGCGTCTGGCGGCGCTGGGCGATACCGCGTGGGATTTTGGCAGC
GTGGGCGGCGTGTTTACCAGCGTGGGCAAAGCGATTCATCAGGTGTTTGGCGGCGCGTTT
CGTAGCCTGTTTGGCGGCatgAGCTGGATTACCCAGGGCCTGCTGGGCGCGCTGCTGCTG
TGGatgGGCATTAACGCGCGTGATCGTAGCATTGCGatgACCTTTCTGGCGGTGGGCGGC
GTGCTGCTGTTTCTGAGCGTGAACGTGCATGCGGATACCGGCTGCGCGATTGATATTGGC
CGTCAGGAACTGCGTTGCGGCAGCGGCGTGTTTATTCATAACGATGTGGAAGCGTGGatg
GATCGTTATAAATTTCATCCGGAAACCCCGCAGGGCCTGGCGCGTATTATTCAGAAAGCG
CATGCGGAAGGCGTGTGCGGCCTGCGTAGCGTGAGCCGTCTGGAACATCAGatgTGGGAA
GCGATTAAAGATGAACTGAACACCCTGCTGAAAGAAAACGGCGTGGATCTGAGCGTGGTG
GTGGAAGAACAGAACGGCatgTATAAAGCGGCGCCGAAACGTCTGGCGGCGACCACCGAA
AAACTGGAAatgGGCTGGAAAGCGTGGGGCAAAAGCATTATTTTTGCGCCGGAACTGGCG
AACAACACCTTTGTGATTGATGGCCCGGAAACCGAAGAATGCCCGACCGCGAACCGTGCG
TGGAACAGCatgGAAGTGGAAGATTTTGGCTTTGGCCTGACCAGCACCCGTatgTTTCTG
CGTATTCGTGAAACCAACACCACCGAATGCGATAGCAAAATTATTGGCACCGCGGTGAAA
AACAACatgGCGGTGCATAGCGATCTGAGCTATTGGATTGAAAGCGGCCTGAACGATACC
TGGAAACTGGAACGTGCGGTGCTGGGCGAAGTGAAAAGCTGCACCTGGCCGGAAACCCAT
ACCCTGTGGGGCGATGGCGTGCTGGAAAGCGATCTGATTATTCCGATTACCCTGGCGGGC
CCGCGTAGCAACCATAACCGTCGTCCGGGCTATAAAACCCAGAACCAGGGCCCGTGGGAT
GAAGGCCGTGTGGAAATTGATTTTGATTATTGCCCGGGCACCACCGTGACCATTAGCGAT
AGCTGCGGCCATCGTGGCCCGGCGGCGCGTACCACCACCGAAAGCGGCAAACTGATTACC
GATTGGTGCTGCCGTAGCTGCACCCTGCCGCCGCTGCGTTTTCAGACCGAAAACGGCTGC
TGGTATGGCatgGAAATTCGTCCGACCCGTCATGATGAAAAAACCCTGGTGCAGAGCCGT
GTGAACGCGTATAACGCGGATatgATTGATCCGTTTCAGCTGGGCCTGCTGGTGGTGTTT
CTGGCGACCCAGGAAGTGCTGCGTAAACGTTGGACCGCGAAAATTAGCATTCCGGCGATT
atgCTGGCGCTGCTGGTGCTGGTGTTTGGCGGCATTACCTATACCGATGTGCTGCGTTAT
GTGATTCTGGTGGGCGCGGCGTTTGCGGAAGCGAACAGCGGCGGCGATGTGGTGCATCTG
GCGCTGatgGCGACCTTTAAAATTCAGCCGGTGTTTCTGGTGGCGAGCTTTCTGAAAGCG
CGTTGGACCAACCAGGAAAGCATTCTGCTGatgCTGGCGGCGGCGTTTTTTCAGatgGCG
TATTATGATGCGAAAAACGTGCTGAGCTGGGAAGTGCCGGATGTGCTGAACAGCCTGAGC
GTGGCGTGGatgATTCTGCGTGCGATTAGCTTTACCAACACCAGCAACGTGGTGGTGCCG
CTGCTGGCGCTGCTGACCCCGGGCCTGAAATGCCTGAACCTGGATGTGTATCGTATTCTG
CTGCTGatgGTGGGCGTGGGCAGCCTGATTAAAGAAAAACGTTGCAGCGCGGCGAAANNN
AAAGGCGCGTGCCTGATTTGCCTGGCGCTGGCGAGCACCGGCGTGTTTAACCCGatgATT
CTGGCGGCGGGCCTGatgGCGTGCGATCCGAACCGTAAACGTGGCTGGCCGGCGACCGAA
GTGatgACCGCGGTGGGCCTGatgTTTGCGATTGTGGGCGGCCTGGCGGAACTGGATATT
GATAGCatgGCGATTCCGatgACCATTGCGGGCCTGatgTTTGTGGCGTTTGTGATTAGC
GGCAAAAGCACCGATatgTGGATTGAACGTACCGCGGATATTACCTGGGAAAGCGATGCG
GAAATTACCGGCAGCAGCGAACGTGTGGATGTGCGTCTGGATGATGATGGCAACTTTCAG
CTGATTAACGATCCGGGCGCGCCGTGGAAAATTTGGatgCTGCGTatgGCGTGCCTGGCG
ATTAGCGCGTATACCCCGTGGGCGATTCTGCCGAGCGTGATTGGCTTTTGGATTACCCTG
CAGTATACCAAACGTGGCGGCGTGCTGTGGGATACCCCGAGCCCGCGTGAATATAAAAAA
GGCGATACCACCACCGGCGTGTATCGTATTatgACCCGTGGCCTGCTGGGCAGCTATCAG
GCGGGCGCGGGCGTGatgGTGGAAGGCGTGTTTCATACCCTGTGGCATACCACCAAAGGC
GCGGCGCTGatgAGCGGCGAAGGCCGTCTGGATCCGTATTGGGGCAGCGTGAAAGAAGAT
CGTCTGTGCTATGGCGGCCCGTGGAAACTGCAGCATAAATGGAACGGCCATGATGAAGTG
CAGatgATTGTGGTGGAACCGGGCAAAAACGTGAAAAACGTGCAGACCAAACCGGGCGTG
TTTAAAACCCCGGAAGGCGAAATTGGCGCGGTGACCCTGGATTATCCGACCGGCACCAGC
GGCAGCCCGATTGTGGATAAAAACGGCGATGTGATTGGCCTGTATGGCAACGGCGTGATT
atgCCGAACGGCAGCTATATTAGCGCGATTGTGCAGGGCGAACGTatgGAAGAACCGGCG
CCGGCGGGCTTTGAACCGGAAatgCTGCGTAAAAAACAGATTACCGTGCTGGATCTGCAT
CCGGGCGCGGGCAAAACCCGTAAAATTCTGCCGCAGATTATTAAAGAAGCGATTAACAAA
CGTCTGCGTACCGCGATTCTGGCGCCGACCCGTGTGGTGGCGGCGGAAatgAGCGAAGCG
CTGCGTGGCCTGCCGATTCGTTATCAGACCAGCGCGGTGCATCGTGAACATAGCGGCAAC
GAAATTGTGGATGTGatgTGCCATGCGACCCTGACCCATCGTCTGatgAGCCCGCATCGT
GTGCCGAACTATAACCTGTTTATTatgGATGAAGCGCATTTTACCGATCCGGCGAGCATT
GCGGCGCGTGGCTATATTGCGACCAAAGTGGAACTGGGCGAAGCGGCGGCGATTTTTatg
ACCGCGACCCCGCCGGGCACCAGCGATCCGTTTCCGGAAAGCAACGCGCCGATTAGCGAT
atgCAGACCGAAATTCCGGATCGTGCGTGGAACACCGGCTATGAATGGATTACCGAATAT
GTGGGCAAAACCGTGTGGTTTGTGCCGAGCGTGAAAatgGGCAACGAAATTGCGCTGTGC
CTGCAGCGTGCGGGCAAAAAAGTGATTCAGCTGAACCGTAAAAGCTATGAAACCGAATAT
CCGAAATGCAAAAACGATGATTGGGATTTTGTGATTACCACCGATATTAGCGAAatgGGC
GCGAACTTTAAAGCGAGCCGTGTGATTGATAGCCGTAAAAGCGTGAAACCGACCATTATT
GAAGAAGGCGATGGCCGTGTGATTCTGGGCGAACCGAGCGCGATTACCGCGGCGAGCGCG
GCGCAGCGTCGTGGCCGTATTGGCCGTAACCCGAGCCAGGTGGGCGATGAATATTGCTAT
GGCGGCCATACCAACGAAGATGATAGCAACTTTGCGCATTGGACCGAAGCGCGTATTatg
CTGGATAACATTAACatgCCGAACGGCCTGGTGGCGCAGCTGTATCAGCCGGAACGTGAA
AAAGTGTATACCatgGATGGCGAATATCGTCTGCGTGGCGAAGAACGTAAAAACTTTCTG
GAATTTCTGCGTACCGCGGATCTGCCGGTGTGGCTGGCGTATAAAGTGGCGGCGGCGGGC
ATTAGCTATCATGATCGTAAATGGTGCTTTGATGGCCCGCGTACCAACACCATTCTGGAA
GATAACAACGAAGTGGAAGTGATTACCAAACTGGGCGAACGTAAAATTCTGCGTCCGCGT
TGGGCGGATGCGCGTGTGTATAGCGATCATCAGGCGCTGAAAAGCTTTAAAGATTTTGCG
AGCGGCAAACGTAGCCAGATTGGCCTGGTGGAAGTGCTGGGCCGTatgCCGGAACATTTT
atgGGCAAAACCTGGGAAGCGCTGGATACCatgTATGTGGTGGCGACCGCGGAAAAAGGC
GGCCGTGCGCATCGTatgGCGCTGGAAGAACTGCCGGATGCGCTGCAGACCATTGCGCTG
ATTGCGCTGCTGAGCGTGatgAGCCTGGGCGTGTTTTTTCTGCTGatgCAGCGTAAAGGC
ATTGGCAAAATTGGCCTGGGCGGCGTGATTCTGGGCGCGGCGACCTTTTTTTGCTGGatg
GCGGAAGTGCCGGGCACCAAAATTGCGGGCatgCTGCTGCTGAGCCTGCTGCTGatgATT
GTGCTGATTCCGGAACCGGAAAAACAGCGTAGCCAGACCGATAACCAGCTGGCGGTGTTT
CTGATTTGCGTGCTGACCCTGGTGAGCGCGGTGGCGGCGAACGAAatgGGCTGGCTGGAT
AAAACCAAAAACGATATTAGCAGCCTGCTGGGCCATAAACCGGAAACCCGTGAAACCACC
CTGGGCGTGGAAAACTTTCTGCTGGATCTGCGTCCGGCGACCGCGTGGAGCCTGTATGCG
GTGACCACCGCGGTGCTGACCCCGCTGCTGAAACATCTGATTACCAGCGATTATATTAAC
ACCAGCCTGACCAGCATTAACGTGCAGGCGAGCGCGCTGTTTACCCTGGCGCGTGGCTTT
CCGTTTGTGGATGTGGGCGTGAGCGCGCTGCTGCTGGCGGCGGGCTGCTGGGGCCAGGTG
ACCCTGACCGTGACCGTGACCGCGGCGGCGCTGCTGTTTTGCCATTATGCGTATatgGTG
CCGGGCTGGCAGGCGGAAGCGatgCGTAGCGCGCAGCGTCGTACCGCGGCGGGCATTatg
AAAAACGCGGTGGTGGATGGCATTGTGGCGACCGATGTGCCGGAACTGGAACGTACCACC
CCGGTGatgCAGAAAAAAGTGGGCCAGATTatgCTGATTCTGGTGAGCatgGCGGCGGTG
GTGGTGAACCCGAGCGTGCGTACCGTGCGTGAAGCGGGCATTCTGACCACCGCGGCGGCG
GTGACCCTGTGGGAAAACGGCGCGAGCAGCGTGTGGAACGCGACCACCGCGATTGGCCTG
TGCCATATTatgCGTGGCGGCTGGCTGAGCTGCCTGAGCATTACCTGGACCCTGATTAAA
AACatgGAAAAACCGGGCCTGAAACGTGGCGGCGCGAAAGGCCGTACCCTGGGCGAAGTG
TGGAAAGAACGTCTGAACCATatgACCAAAGAAGAATTTACCCGTTATAAAAAAGAAGCG
ATTACCGAAGTGGATCGTAGCGCGGCGAAACATGCGCGTCGTGAAGGCAACATTACCGGC
GGCCATCCGGTGAGCCGTGGCACCGCGAAACTGCGTTGGCTGGTGGAACGTCGTTTTCTG
GAACCGGTGGGCAAAGTGGTGGATCTGGGCTGCGGCCGTGGCGGCTGGTGCTATTATatg
GCGACCCAGAAACGTGTGCAGGAAGTGAAAGGCTATACCAAAGGCGGCCCGGGCCATGAA
GAACCGCAGCTGGTGCAGAGCTATGGCTGGAACATTGTGACCatgAAAAGCGGCGTGGAT
GTGTTTTATCGTCCGAGCGAAGCGAGCGATACCCTGCTGTGCGATATTGGCGAAAGCAGC
AGCAGCGCGGAAGTGGAAGAACATCGTACCGTGCGTGTGCTGGAAatgGTGGAAGATTGG
CTGCATCGTGGCCCGAAAGAATTTTGCATTAAAGTGCTGTGCCCGTATatgCCGCGTGTG
ATTGAAAAAatgGAAACCCTGCAGCGTCGTTATGGCGGCGGCCTGGTGCGTAACCCGCTG
AGCCGTAACAGCACCCATGAAatgTATTGGGTGAGCCATGCGAGCGGCAACATTGTGCAT
AGCGTGAACatgACCAGCCAGGTGCTGCTGGGCCGTatgGAAAAAAAAACCTGGAAAGGC
CCGCAGTTTGAAGAAGATGTGAACCTGGGCAGCGGCACCCGTGCGGTGGGCAAACCGCTG
CTGAACAGCGATACCAGCAAAATTAAAAACCGTATTGAACGTCTGAAAAAAGAATATAGC
AGCACCTGGCATCAGGATACCAACCATCCGTATCGTACCTGGAACTATCATGGCAGCTAT
GAAGTGAAACCGACCGGCAGCGCGAGCAGCCTGGTGAACGGCGTGGTGCGTCTGCTGAGC
AAACCGTGGGATACCATTACCAACGTGACCACCatgGCGatgACCGATACCACCCCGTTT
GGCCAGCAGCGTGTGTTTAAAGAAAAAGTGGATACCAAAGCGCCGGAACCGCCGGAAGGC
GTGAAATATGTGCTGAACGAAACCACCAACTGGCTGTGGGCGTTTCTGGCGCGTGATAAA
AAACCGCGTatgTGCAGCCGTGAAGAATTTATTGGCAAAGTGAACAGCAACGCGGCGCTG
GGCGCGatgTTTGAAGAACAGAACCAGTGGAAAAACGCGCGTGAAGCGGTGGAAGATCCG
AAATTTTGGGAAatgGTGGATGAAGAACGTGAAGCGCATCTGCGTGGCGAATGCAACACC
TGCATTTATAACatgatgGGCAAACGTGAAAAAAAACCGGGCGAATTTGGCAAAGCGAAA
GGCAGCCGTGCGATTTGGTTTatgTGGCTGGGCGCGCGTTTTCTGGAATTTGAAGCGCTG
GGCTTTCTGAACGAAGATCATTGGCTGGGCCGTAAAAACAGCGGCGGCGGCGTGGAAGGC
CTGGGCCTGCAGAAACTGGGCTATATTCTGAAAGAAGTGGGCACCAAACCGGGCGGCAAA
ATTTATGCGGATGATACCGCGGGCTGGGATACCCGTATTACCAAAGCGGATCTGGAAAAC
GAAGCGAAAGTGCTGGAACTGCTGGATGGCGAACATCGTCGTCTGGCGCGTAGCATTATT
GAACTGACCTATCGTCATAAAGTGGTGAAAGTGatgCGTCCGGCGGCGGATGGCAAAACC
GTGatgGATGTGATTAGCCGTGAAGATCAGCGTGGCAGCGGCCAGGTGGTGACCTATGCG
CTGAACACCTTTACCAACCTGGCGGTGCAGCTGGTGCGTatgatgGAAGGCGAAGGCGTG
ATTGGCCCGGATGATGTGGAAAAACTGGGCAAAGGCAAAGGCCCGAAAGTGCGTACCTGG
CTGTTTGAAAACGGCGAAGAACGTCTGAGCCGTatgGCGGTGAGCGGCGATGATTGCGTG
GTGAAACCGCTGGATGATCGTTTTGCGACCAGCCTGCATTTTCTGAACGCGatgAGCAAA
GTGCGTAAAGATATTCAGGAATGGAAACCGAGCACCGGCTGGTATGATTGGCAGCAGGTG
CCGTTTTGCAGCAACCATTTTACCGAACTGATTatgAAAGATGGCCGTACCCTGGTGGTG
CCGTGCCGTGGCCAGGATGAACTGATTGGCCGTGCGCGTATTAGCCCGGGCGCGGGCTGG
AACGTGCGTGATACCGCGTGCCTGGCGAAAAGCTATGCGCAGatgTGGCTGCTGCTGTAT
TTTCATCGTCGTGATCTGCGTCTGatgGCGAACGCGATTTGCAGCGCGGTGCCGGTGAAC
TGGGCGCCGACCGGCCGTACCACCTGGAGCATTCATGCGAAAGGCGAATGGatgACCACC
GAAGATatgCTGGCGGTGTGGAACCGTGTGTGGATTGAAGAAAACGAATGGatgGAAGAT
AAAACCCCGGTGGAACGTTGGAGCGATGTGCCGTATAGCGGCAAACGTGAAGATATTTGG
TGCGGCAGCCTGATTGGCACCCGTACCCGTGCGACCTGGGCGGAAAACATTCATGTGGCG
ATTAACCAGGTGCGTAGCGTGATTGGCGAAGAAAAATATGTGGATTATatgAGCAGCCTG
CGTCGTTATGAAGATACCATTGTGGTGGAAGATACCGTGCTGTAA
>KF588365_Homosapiens_Rovigo_Veneto@15/08/2013
atgAGCAAAAAACCGGGCGGCCCGGGCAAAAACCGTGCGGTGAACatgCTGAAACGTGGC
atgCCGCGTGGCCTGAGCCTGATTGGCCTGAAACGTGCGatgCTGAGCCTGATTGATGGC
AAAGGCCCGATTCGTTTTGTGCTGGCGCTGCTGGCGTTTTTTCGTTTTACCGCGATTGCG
CCGACCCGTGCGGTGCTGGATCGTTGGCGTGGCGTGAACAAACAGACCGCGatgAAACAT
CTGCTGAGCTTTAAAAAAGAACTGGGCACCCTGACCAGCGCGATTAACCGTCGTAGCACC
AAACAGAAAAAACGTGGCGGCACCGCGGGCTTTACCATTCTGCTGGGCCTGATTGCGTGC
GCGGGCGCGGTGACCCTGAGCAACTTTCAGGGCAAAGTGatgatgACCGTGAACGCGACC
GATGTGGCGGATGTGATTACCATTCCGACCGCGGCGGGCAAAAACCTGTGCATTGTGCGT
GCGatgGATGTGGGCTATCTGTGCGAAGATACCATTACCTATGAATGCCCGGTGCTGGCG
GCGGGCAACGATCCGGAAGATATTGATTGCTGGTGCACCAAAAGCAGCGTGTATGTGCGT
TATGGCCGTTGCACCAAAACCCGTCATAGCCGTCGTAGCCGTCGTAGCCTGACCGTGCAG
ACCCATGGCGAAAGCACCCTGGCGAACAAAAAAGGCGCGTGGCTGGATAGCACCAAAGCG
ACCCGTTATCTGGTGAAAACCGAAAGCTGGATTCTGCGTAACCCGGGCTATGCGCTGGTG
GCGGCGGTGATTGGCTGGatgCTGGGCAGCAACACCatgCAGCGTGTGGTGTTTGCGATT
CTGCTGCTGCTGGTGGCGCCGGCGTATAGCTTTAACTGCCTGGGCatgAGCAACCGTGAT
TTTCTGGAAGGCGTGAGCGGCGCGACCTGGGTGGATCTGGTGCTGGAAGGCGATAGCTGC
GTGACCATTatgAGCAAAGATAAACCGACCATTGATGTGAAAatgatgAACatgGAAGCG
GCGAACCTGGCGGATGTGCGTAGCTATTGCTATCTGGCGAGCGTGAGCGATCTGAGCACC
CGTGCGGCGTGCCCGACCatgGGCGAAGCGCATAACGAAAAACGTGCGGATCCGGCGTTT
GTGTGCAAACAGGGCGTGGTGGATCGTGGCTGGGGCAACGGCTGCGGCCTGTTTGGCAAA
GGCAGCATTGATACCTGCGCGAAATTTGCGTGCACCACCAAAGCGACCGGCTGGATTATT
CAGAAAGAAAACATTAAATATGAAGTGGCGATTTTTGTGCATGGCCCGACCACCGTGGAA
AGCCATGGCAACTATAGCACCCAGACCGGCGCGACCCAGGCGGGCCGTTTTAGCATTACC
CCGAGCGCGCCGAGCTATACCCTGAAACTGGGCGAATATGGCGAAGTGACCGTGGATTGC
GAACCGCGTAGCGGCATTGATACCAGCGCGTATTATGTGatgAGCGTGGGCGCGAAAAGC
TTTCTGGTGCATCGTGAATGGTTTatgGATCTGAACCTGCCGTGGAGCAGCGCGGGCAGC
ACCACCTGGCGTAACCGTGAAACCCTGatgGAATTTGAAGAACCGCATGCGACCAAACAG
AGCGTGGTGGCGCTGGGCAGCCAGGAAGGCGCGCTGCATCAGGCGCTGGCGGGCGCGATT
CCGGTGGAATTTAGCAGCAACACCGTGAAACTGACCAGCGGCCATCTGAAATGCCGTGTG
AAAatgGAAAAACTGCAGCTGAAAGGCACCACCTATGGCGTGTGCAGCAAAGCGTTTAAA
TTTGCGGGCACCCCGGCGGATACCGGCCATGGCACCGTGGTGCTGGAACTGCAGTATACC
GGCACCGATGGCCCGTGCAAAGTGCCGATTAGCAGCGTGGCGAGCCTGAACGATCTGACC
CCGGTGGGCCGTCTGGTGACCGTGAACCCGTTTGTGAGCGTGGCGACCGCGAACAGCAAA
GTGCTGATTGAACTGGAACCGCCGTTTGGCGATAGCTATATTGTGGTGGGCCGTGGCGAA
CAGCAGATTAACCATCATTGGCATAAAAGCGGCAGCAGCATTGGCAAAGCGTTTACCACC
ACCCTGCGTGGCGCGCAGCGTCTGGCGGCGCTGGGCGATACCGCGTGGGATTTTGGCAGC
GTGGGCGGCGTGTTTACCAGCGTGGGCAAAGCGATTCATCAGGTGTTTGGCGGCGCGTTT
CGTAGCCTGTTTGGCGGCatgAGCTGGATTACCCAGGGCCTGCTGGGCGCGCTGCTGCTG
TGGatgGGCATTAACGCGCGTGATCGTAGCATTGCGatgACCTTTCTGGCGGTGGGCGGC
GTGCTGCTGTTTCTGAGCGTGAACGTGCATGCGGATACCGGCTGCGCGATTGATATTGGC
CGTCAGGAACTGCGTTGCGGCAGCGGCGTGTTTATTCATAACGATGTGGAAGCGTGGatg
GATCGTTATAAATTTTATCCGGAAACCCCGCAGGGCCTGGCGCGTATTATTCAGAAAGCG
CATGCGGAAGGCGTGTGCGGCCTGCGTAGCGTGAGCCGTCTGGAACATCAGatgTGGGAA
GCGATTAAAGATGAACTGAACACCCTGCTGAAAGAAAACGGCGTGGATCTGAGCGTGGTG
GTGGAAAAACAGAACGGCatgTATAAAGCGGCGCCGAAACGTCTGGCGGCGACCACCGAA
AAACTGGAAatgGGCTGGAAAGCGTGGGGCAAAAGCATTATTTTTGCGCCGGAACTGGCG
AACAACACCTTTGTGATTGATGGCCCGGAAACCGAAGAATGCCCGACCGTGAACCGTGCG
TGGAACAGCatgGAAGTGGAAGATTTTGGCTTTGGCCTGACCAGCACCCGTatgTTTCTG
CGTATTCGTGAAACCAACACCACCGAATGCGATAGCAAAATTATTGGCACCGCGGTGAAA
AACAACatgGCGGTGCATAGCGATCTGAGCTATTGGATTGAAAGCGGCCTGAACGATACC
TGGAAACTGGAACGTGCGGTGCTGGGCGAAGTGAAAAGCTGCACCTGGCCGGAAACCCAT
ACCCTGTGGGGCGATGGCGTGCTGGAAAGCGATCTGATTATTCCGATTACCCTGGCGGGC
CCGCGTAGCAACCATAACCGTCGTCCGGGCTATAAAACCCAGAACCAGGGCCCGTGGGAT
GAAGGCCGTGTGGAAATTGATTTTGATTATTGCCCGGGCACCACCGTGACCATTAGCGAT
AGCTGCGGCCATCGTGGCCCGGCGGCGCGTACCACCACCGAAAGCGGCAAACTGATTACC
GATTGGTGCTGCCGTAGCTGCACCCTGCCGCCGCTGCGTTTTCAGACCGAAAACGGCTGC
TGGTATGGCatgGAAATTCGTCCGACCCGTCATGATGAAAAAACCCTGGTGCAGAGCCGT
GTGAACGCGTATAACGCGGATatgATTGATCCGTTTCAGCTGGGCCTGCTGGTGGTGTTT
CTGGCGACCCAGGAAGTGCTGCGTAAACGTTGGACCGCGAAAATTAGCATTCCGGCGATT
atgCTGGCGCTGCTGGTGCTGGTGTTTGGCGGCATTACCTATACCGATGTGCTGCGTTAT
GTGATTCTGGTGGGCGCGGCGTTTGCGGAAGCGAACAGCGGCGGCGATGTGGTGCATCTG
GCGCTGatgGCGACCTTTAAAATTCAGCCGGTGTTTCTGGTGGCGAGCTTTCTGAAAGCG
CGTTGGACCAACCAGGAAAGCATTCTGCTGatgCTGGCGGCGGCGTTTTTTCAGatgGCG
TATTATGATGCGAAAAACGTGCTGAGCTGGGAAGTGCCGGATGTGCTGAACAGCCTGAGC
GTGGCGTGGatgATTCTGCGTGCGATTAGCTTTACCAACACCAGCAACGTGGTGGTGCCG
CTGCTGGCGCTGCTGACCCCGGGCCTGAAATGCCTGAACCTGGATGTGTATCGTATTCTG
CTGCTGatgGTGGGCGTGGGCAGCCTGATTAAAGAAAAACGTTGCAGCGCGGCGAAAAAA
AAAGGCGCGTGCCTGATTTGCCTGGCGCTGGCGAGCACCGGCGTGTTTAACCCGatgATT
CTGGCGGCGGGCCTGatgGCGTGCGATCCGAACCGTAAACGTGGCTGGCCGGCGACCGAA
GTGatgACCGCGGTGGGCCTGatgTTTGCGATTGTGGGCGGCCTGGCGGAACTGGATATT
GATAGCatgGCGATTCCGatgACCATTGCGGGCCTGatgTTTGTGGCGTTTGTGATTAGC
GGCAAAAGCACCGATatgTGGATTGAACGTACCGCGGATATTACCTGGGAAAGCGATGCG
GAAATTACCGGCAGCAGCGAACGTGTGGATGTGCGTCTGGATGATGATGGCAACTTTCAG
CTGATTAACGATCCGGGCGCGCCGTGGAAAATTTGGatgCTGCGTatgGCGTGCCTGGCG
ATTAGCGCGTATACCCCGTGGGCGATTCTGCCGAGCGTGATTGGCTTTTGGATTACCCTG
CAGTATACCAAACGTGGCGGCGTGCTGTGGGATACCCCGAGCCCGCGTGAATATAAAAAA
GGCGATACCACCACCGGCGTGTATCGTATTatgACCCGTGGCCTGCTGGGCAGCTATCAG
GCGGGCGCGGGCGTGatgGTGGAAGGCGTGTTTCATACCCTGTGGCATACCACCAAAGGC
GCGGCGCTGatgAGCGGCGAAGGCCGTCTGGATCCGTATTGGGGCAGCGTGAAAGAAGAT
CGTCTGTGCTATGGCGGCCCGTGGAAACTGCAGCATAAATGGAACGGCCATGATGAAGTG
CAGatgATTGTGGTGGAACCGGGCAAAAACGTGAAAAACGTGCAGACCAAACCGGGCGTG
TTTAAAACCCCGGAAGGCGAAATTGGCGCGGTGACCCTGGATTATCCGACCGGCACCAGC
GGCAGCCCGATTGTGGATAAAAACGGCGATGTGATTGGCCTGTATGGCAACGGCGTGATT
atgCCGAACGGCAGCTATATTAGCGCGATTGTGCAGGGCGAACGTatgGAAGAACCGGCG
CCGGCGGGCTTTGAACCGGAAatgCTGCGTAAAAAACAGATTACCGTGCTGGATCTGCAT
CCGGGCGCGGGCAAAACCCGTAAAATTCTGCCGCAGATTATTAAAGAAGCGATTAACAAA
CGTCTGCGTACCGCGGTGCTGGCGCCGACCCGTGTGGTGGCGGCGGAAatgAGCGAAGCG
CTGCGTGGCCTGCCGATTCGTTATCAGACCAGCGCGGTGCATCGTGAACATAGCGGCAAC
GAAATTGTGGATGTGatgTGCCATGCGACCCTGACCCATCGTCTGatgAGCCCGCATCGT
GTGCCGAACTATAACCTGTTTATTatgGATGAAGCGCATTTTACCGATCCGGCGAGCATT
GCGGCGCGTGGCTATATTGCGACCAAAGTGGAACTGGGCGAAGCGGCGGCGATTTTTatg
ACCGCGACCCCGCCGGGCACCAGCGATCCGTTTCCGGAAAGCAACGCGCCGATTAGCGAT
atgCAGACCGAAATTCCGGATCGTGCGTGGAACACCGGCTATGAATGGATTACCGAATAT
GTGGGCAAAACCGTGTGGTTTGTGCCGAGCGTGAAAatgGGCAACGAAATTGCGCTGTGC
CTGCAGCGTGCGGGCAAAAAAGTGATTCAGCTGAACCGTAAAAGCTATGAAACCGAATAT
CCGAAATGCAAAAACGATGATTGGGATTTTGTGATTACCACCGATATTAGCGAAatgGGC
GCGAACTTTAAAGCGAGCCGTGTGATTGATAGCCGTAAAAGCGTGAAACCGACCATTATT
GAAGAAGGCGATGGCCGTGTGATTCTGGGCGAACCGAGCGCGATTACCGCGGCGAGCGCG
GCGCAGCGTCGTGGCCGTATTGGCCGTAACCCGAGCCAGGTGGGCGATGAATATTGCTAT
GGCGGCCATACCAACGAAGATGATAGCAACTTTGCGCATTGGACCGAAGCGCGTATTatg
CTGGATAACATTAACatgCCGAACGGCCTGGTGGCGCAGCTGTATCAGCCGGAACGTGAA
AAAGTGTATACCatgGATGGCGAATATCGTCTGCGTGGCGAAGAACGTAAAAACTTTCTG
GAATTTCTGCGTACCGCGGATCTGCCGGTGTGGCTGGCGTATAAAGTGGCGGCGGCGGGC
ATTAGCTATCATGATCGTAAATGGTGCTTTGATGGCCCGCGTACCAACACCATTCTGGAA
GATAACAACGAAGTGGAAGTGATTACCAAACTGGGCGAACGTAAAATTCTGCGTCCGCGT
TGGGCGGATGCGCGTGTGTATAGCGATCATCAGGCGCTGAAAAGCTTTAAAGATTTTGCG
AGCGGCAAACGTAGCCAGATTGGCCTGGTGGAAGTGCTGGGCCGTatgCCGGAACATTTT
atgGGCAAAACCTGGGAAGCGCTGGATACCatgTATGTGGTGGCGACCGCGGAAAAAGGC
GGCCGTGCGCATCGTatgGCGCTGGAAGAACTGCCGGATGCGCTGCAGACCATTGCGCTG
ATTGCGCTGCTGAGCGTGatgAGCCTGGGCGTGTTTTTTCTGCTGatgCAGCGTAAAGGC
ATTGGCAAAATTGGCCTGGGCGGCGTGATTCTGGGCGCGGCGACCTTTTTTTGCTGGatg
GCGGAAGTGCCGGGCACCAAAATTGCGGGCatgCTGCTGCTGAGCCTGCTGCTGatgATT
GTGCTGATTCCGGAACCGGAAAAACAGCGTAGCCAGACCGATAACCAGCTGGCGGTGTTT
CTGATTTGCGTGCTGACCCTGGTGAGCGCGGTGGCGGCGAACGAAatgGGCTGGCTGGAT
AAAACCAAAAACGATATTAGCAGCCTGCTGGGCCATAAACCGGAAACCCGTGAAACCACC
CTGGGCGTGGAAAACTTTCTGCTGGATCTGCGTCCGGCGACCGCGTGGAGCCTGTATGCG
GTGACCACCGCGGTGCTGACCCCGCTGCTGAAACATCTGATTACCAGCGATTATATTAAC
ACCAGCCTGACCAGCATTAACGTGCAGGCGAGCGCGCTGTTTACCCTGGCGCGTGGCTTT
CCGTTTGTGGATGTGGGCGTGAGCGCGCTGCTGCTGGCGGCGGGCTGCTGGGGCCAGGTG
ACCCTGACCGTGACCGTGACCGCGGCGGCGCTGCTGTTTTGCCATTATGCGTATatgGTG
CCGGGCTGGCAGGCGGAAGCGatgCGTAGCGCGCAGCGTCGTACCGCGGCGGGCATTatg
AAAAACGCGGTGGTGGATGGCATTGTGGCGACCGATGTGCCGGAACTGGAACGTACCACC
CCGGTGatgCAGAAAAAAGTGGGCCAGATTatgCTGATTCTGGTGAGCatgGCGGCGGTG
GTGGTGAACCCGAGCGTGCGTACCGTGCGTGAAGCGGGCATTCTGACCACCGCGGCGGCG
GTGACCCTGTGGGAAAACGGCGCGAGCAGCGTGTGGAACGCGACCACCGCGATTGGCCTG
TGCCATATTatgCGTGGCGGCTGGCTGAGCTGCCTGAGCATTACCTGGACCCTGATTAAA
AACatgGAAAAACCGGGCCTGAAACGTGGCGGCGCGAAAGGCCGTACCCTGGGCGAAGTG
TGGAAAGAACGTCTGAACCATatgACCAAAGAAGAATTTACCCGTTATCGTAAAGAAGCG
ATTACCGAAGTGGATCGTAGCGCGGCGAAACATGCGCGTCGTGAAGGCAACATTACCGGC
GGCCATCCGGTGAGCCGTGGCACCGCGAAACTGCGTTGGCTGGTGGAACGTCGTTTTCTG
GAACCGGTGGGCAAAGTGGTGGATCTGGGCTGCGGCCGTGGCGGCTGGTGCTATTATatg
GCGACCCAGAAACGTGTGCAGGAAGTGAAAGGCTATACCAAAGGCGGCCCGGGCCATGAA
GAACCGCAGCTGGTGCAGAGCTATGGCTGGAACATTGTGACCatgAAAAGCGGCGTGGAT
GTGTTTTATCGTCCGAGCGAAGCGAGCGATACCCTGCTGTGCGATATTGGCGAAAGCAGC
AGCAGCGCGGAAGTGGAAGAACATCGTACCGTGCGTGTGCTGGAAatgGTGGAAGATTGG
CTGCATCGTGGCCCGAAAGAATTTTGCATTAAAGTGCTGTGCCCGTATatgCCGCGTGTG
ATTGAAAAAatgGAAACCCTGCAGCGTCGTCATGGCGGCGGCCTGGTGCGTAACCCGCTG
AGCCGTAACAGCACCCATGAAatgTATTGGGTGAGCCATGCGAGCGGCAACATTGTGCAT
AGCGTGAACatgACCAGCCAGGTGCTGCTGGGCCGTatgGAAAAAAAAACCTGGAAAGGC
CCGCAGTTTGAAGAAGATGTGAACCTGGGCAGCGGCACCCGTGCGGTGGGCAAACCGCTG
CTGAACAGCGATACCAGCAAAATTAAAAACCGTATTGAACGTCTGAAAAAAGAATATAGC
AGCACCTGGCATCAGGATACCAACCATCCGTATCGTACCTGGAACTATCATGGCAGCTAT
GAAGTGAAACCGACCGGCAGCGCGAGCAGCCTGGTGAACGGCGTGGTGCGTCTGCTGAGC
AAACCGTGGGATACCATTACCAGCGTGACCACCatgGCGatgACCGATACCACCCCGTTT
GGCCAGCAGCGTGTGTTTAAAGAAAAAGTGGATACCAAAGCGCCGGAACCGCCGGAAGGC
GTGAAATATGTGCTGAACGAAACCACCAACTGGCTGTGGGCGTTTCTGGCGCGTGATAAA
AAACCGCGTatgTGCAGCCGTGAAGAATTTATTGGCAAAGTGAACAGCAACGCGGCGCTG
GGCGCGatgTTTGAAGAACAGAACCAGTGGAAAAACGCGCGTGAAGCGGTGGAAGATCCG
AAATTTTGGGAAatgGTGGATGAAGAACGTGAAGCGCATCTGCGTGGCGAATGCAACACC
TGCATTTATAACatgatgGGCAAACGTGAAAAAAAACCGGGCGAATTTGGCAAAGCGAAA
GGCAGCCGTGCGATTTGGTTTatgTGGCTGGGCGCGCGTTTTCTGGAATTTGAAGCGCTG
GGCTTTCTGAACGAAGATCATTGGCTGGGCCGTAAAAACAGCGGCGGCGGCGTGGAAGGC
CTGGGCCTGCAGAAACTGGGCTATATTCTGAAAGAAGTGGGCACCAAACCGGGCGGCAAA
ATTTATGCGGATGATACCGCGGGCTGGGATACCCGTATTACCAAAGCGGATCTGGAAAAC
GAAGCGAAAGTGCTGGAACTGCTGGATGGCGAACATCGTCGTCTGGCGCGTAGCATTATT
GAACTGACCTATCGTCATAAAGTGGTGAAAGTGatgCGTCCGGCGGCGGATGGCAAAACC
GTGatgGATGTGATTAGCCGTGAAGATCAGCGTGGCAGCGGCCAGGTGGTGACCTATGCG
CTGAACACCTTTACCAACCTGGCGGTGCAGCTGGTGCGTatgatgGAAGGCGAAGGCGTG
ATTGGCCCGGATGATGTGAAAAAACTGGGCAAAGGCAAAGGCCCGAAAGTGCGTACCTGG
CTGTTTGAAAACGGCGAAGAACGTCTGAGCCGTatgGCGGTGAGCGGCGATGATTGCGTG
GTGAAACCGCTGGATGATCGTTTTGCGACCAGCCTGCATTTTCTGAACGCGatgAGCAAA
GTGCGTAAAGATATTCAGGAATGGAAACCGAGCACCGGCTGGTATGATTGGCAGCAGGTG
CCGTTTTGCAGCAACCATTTTACCGAACTGATTatgAAAGATGGCCGTACCCTGGTGGTG
CCGTGCCGTGGCCAGGATGAACTGATTGGCCGTGCGCGTATTAGCCCGGGCGCGGGCTGG
AACGTGCGTGATACCGCGTGCCTGGCGAAAAGCTATGCGCAGatgTGGCTGCTGCTGTAT
TTTCATCGTCGTGATCTGCGTCTGatgGCGAACGCGATTTGCAGCGCGGTGCCGGTGAAC
TGGGTGCCGACCGGCCGTACCACCTGGAGCATTCATGCGAAAGGCGAATGGatgACCACC
GAAGATatgCTGGCGGTGTGGAACCGTGTGTGGATTGAAGAAAACGAATGGatgGAAGAT
AAAACCCCGGTGGAACGTTGGAGCGATGTGCCGTATAGCGGCAAACGTGAAGATATTTGG
TGCGGCAGCCTGATTGGCACCCGTACCCGTGCGACCTGGGCGGAAAACATTCATGTGGCG
ATTAACCAGGTGCGTAGCGTGATTGGCGAAGAAAAATATGCGGATTATatgAGCAGCCTG
CGTCGTTATGAAGATACCATTGTGGTGGAAGATACCGTGCTGTAA
>KP789960_Homosapiens_Mantova_Lombardi_Italy@15/06/2013
atgAGCAAAAAACCGGGCGGCCCGGGCAAAAACCGTGCGGTGAACatgCTGAAACGTGGC
atgCCGCGTGGCCTGAGCCTGATTGGCCTGAAACGTGCGatgCTGAGCCTGATTGATGGC
AAAGGCCCGATTCGTTTTGTGCTGGCGCTGCTGGCGTTTTTTCGTTTTACCGCGATTGCG
CCGACCCGTGCGGTGCTGGATCGTTGGCGTGGCGTGAACAAACAGACCGCGatgAAACAT
CTGCTGAGCTTTAAAAAAGAACTGGGCACCCTGACCAGCGCGATTAACCGTCGTAGCACC
AAACAGAAAAAACGTGGCGGCACCGCGGGCTTTACCATTCTGCTGGGCCTGATTGCGTGC
GCGGGCGCGGTGACCCTGAGCAACTTTCAGGGCAAAGTGatgatgACCGTGAACGCGACC
GATGTGGCGGATGTGATTACCATTCCGACCGCGGCGGGCAAAAACCTGTGCATTGTGCGT
GCGatgGATGTGGGCTATCTGTGCGAAGATACCNNNACCTATGAATGCCCGGTGCTGGCG
GCGGGCAACGATCCGGAAGATATTGATTGCTGGTGCACCAAAAGCAGCGTGTATGTGCGT
TATGGCCGTTGCACCAAAACCCGTCATAGCCGTCGTAGCCGTCGTAGCCTGACCGTGCAG
ACCCATGGCGAAAGCACCCTGGCGAACAAAAAAGGCGCGTGGCTGGATAGCACCAAAGCG
ACCCGTTATCTGGTGAAAACCGAAAGCTGGATTCTGCGTAACCCGGGCTATGCGCTGGTG
GCGGCGGTGATTGGCTGGatgCTGGGCAGCAACACCatgCAGCGTGTGGTGTTTGCGATT
CTGCTGCTGCTGGTGGCGCCGGCGTATAGCTTTAACTGCCTGGGCatgAGCAACCGTGAT
TTTCTGGAAGGCGTGAGCGGCGCGACCTGGGTGGATCTGGTGCTGGAAGGCGATAGCTGC
GTGACCATTatgAGCAAAGATAAACCGACCATTGATGTGAAAatgatgAACatgGAAGCG
GCGAACCTGGCGGATGTGCGTAGCTATTGCTATCTGGCGAGCGTGAGCGATCTGAGCACC
CGTGCGGCGTGCCCGACCatgGGCGAAGCGCATAACGAAAAACGTGCGGATCCGGCGTTT
GTGTGCAAACAGGGCGTGGTGGATCGTGGCTGGGGCAACGGCTGCGGCCTGTTTGGCAAA
GGCAGCATTGATACCTGCGCGAAATTTGCGTGCACCACCAAAGCGACCGGCTGGATTATT
CAGAAAGAAAACATTAAATATGAAGTGGCGATTTTTGTGCATGGCCCGACCACCGTGGAA
AGCCATGGCAACTATAGCACCCAGACCGGCGCGACCCAGGCGGGCCGTTTTAGCATTACC
CCGAGCGCGCCGAGCTATACCCTGAAACTGGGCGAATATGGCGAAGTGACCGTGGATTGC
GAACCGCGTAGCGGCATTGATACCAGCGCGTATTATGTGatgAGCGTGGGCGCGAAAAGC
TTTCTGGTGCATCGTGAATGGTTTatgGATCTGAACCTGCCGTGGAGCAGCGCGGGCAGC
ACCACCTGGCGTAACCGTGAAACCCTGatgGAATTTGAAGAACCGCATGCGACCAAACAG
AGCGTGGTGGCGCTGGGCAGCCAGGAAGGCGCGCTGCATCAGGCGCTGGCGGGCGCGATT
CCGGTGGAATTTAGCAGCAACACCGTGAAACTGACCAGCGGCCATCTGAAATGCCGTGTG
AAAatgGAAAAACTGCAGCTGAAAGGCACCACCTATGGCGTGTGCAGCAAAGCGTTTAAA
TTTGCGGGCACCCCGGCGGATACCGGCCATGGCACCGTGGTGCTGGAACTGCAGTATACC
GGCACCGATGGCCCGTGCAAAGTGCCGATTAGCAGCGTGGCGAGCCTGAACGATCTGACC
CCGGTGGGCCGTCTGGTGACCGTGAACCCGTTTGTGAGCGTGGCGACCGCGAACAGCAAA
GTGCTGATTGAACTGGAACCGCCGTTTGGCGATAGCTATATTGTGGTGGGCCGTGGCGAA
CAGCAGATTAACCATCATTGGCATAAAAGCGGCAGCAGCATTGGCAAAGCGTTTACCACC
ACCCTGCGTGGCGCGCAGCGTCTGGCGGCGCTGGGCGATACCGCGTGGGATTTTGGCAGC
GTGGGCGGCGTGTTTACCAGCGTGGGCAAAGCGATTCATCAGGTGTTTGGCGGCGCGTTT
CGTAGCCTGTTTGGCGGCatgAGCTGGATTACCCAGGGCCTGCTGGGCGCGCTGCTGCTG
TGGatgGGCATTAACGCGCGTGATCGTAGCATTGCGatgACCTTTCTGGCGGTGGGCGGC
GTGCTGCTGTTTCTGAGCGTGAACGTGCATGCGGATACCGGCTGCGCGATTGATATTGGC
CGTCAGGAACTGCGTTGCGGCAGCGGCGTGTTTATTCATAACGATGTGGAAGCGTGGatg
GATCGTTATAAATTTTATCCGGAAACCCCGCAGGGCCTGGCGCGTATTATTCAGAAAGCG
CATGCGGAAGGCGTGTGCGGCCTGCGTAGCGTGAGCCGTCTGGAACATCAGatgTGGGAA
GCGATTAAAGATGAACTGAACACCCTGCTGAAAGAAAACGGCGTGGATCTGAGCGTGGTG
GTGGAAAAACAGAACGGCatgTATAAAGCGGCGCCGAAACGTCTGGCGGCGACCACCGAA
AAACTGGAAatgGGCTGGAAAGCGTGGGGCAAAAGCATTATTTTTGCGCCGGAACTGGCG
AACAACACCTTTGTGATTGATGGCCCGGAAACCGAAGAATGCCCGACCGTGAACCGTGCG
TGGAACAGCatgGAAGTGGAAGATTTTGGCTTTGGCCTGACCAGCACCCGTatgTTTCTG
CGTATTCGTGAAACCAACACCACCGAATGCGATAGCAAAATTATTGGCACCGCGGTGAAA
AACAACatgGCGGTGCATAGCGATCTGAGCTATTGGATTGAAAGCGGCCTGAACGATACC
TGGAAACTGGAACGTGCGGTGCTGGGCGAAGTGAAAAGCTGCACCTGGCCGGAAACCCAT
ACCCTGTGGGGCGATGGCGTGCTGGAAAGCGATCTGATTATTCCGATTACCCTGGCGGGC
CCGCGTAGCAACCATAACCGTCGTCCGGGCTATAAAACCCAGAACCAGGGCCCGTGGGAT
GAAGGCCGTGTGGAAATTGATTTTGATTATTGCCCGGGCACCACCGTGACCATTAGCGAT
AGCTGCGGCCATCGTGGCCCGGCGGCGCGTACCACCACCGAAAGCGGCAAACTGATTACC
GATTGGTGCTGCCGTAGCTGCACCCTGCCGCCGCTGCGTTTTCAGACCGAAAACGGCTGC
TGGTATGGCatgGAAATTCGTCCGACCCGTCATGATGAAAAAACCCTGGTGCAGAGCCGT
GTGAACGCGTATAACGCGGATatgATTGATCCGTTTCAGCTGGGCCTGCTGGTGGTGTTT
CTGGCGACCCAGGAAGTGCTGCGTAAACGTTGGACCGCGAAAATTAGCATTCCGGCGATT
atgCTGGCGCTGCTGGTGCTGGTGTTTGGCGGCATTACCTATACCGATGTGCTGCGTTAT
GTGATTCTGGTGGGCGCGGCGTTTGCGGAAGCGAACAGCGGCGGCGATGTGGTGCATCTG
GCGCTGatgGCGACCTTTAAAATTCAGCCGGTGTTTCTGGTGGCGAGCTTTCTGAAAGCG
CGTTGGACCAACCAGGAAAGCATTCTGCTGatgCTGGCGGCGGCGTTTTTTCAGatgGCG
TATTATGATGCGAAAAACGTGCTGAGCTGGGAAGTGCCGGATGTGCTGAACAGCCTGAGC
GTGGCGTGGatgATTCTGCGTGCGATTAGCTTTACCAACACCAGCAACGTGGTGGTGCCG
CTGCTGGCGCTGCTGACCCCGGGCCTGAAATGCCTGAACCTGGATGTGTATCGTATTCTG
CTGCTGatgGTGGGCGTGGGCAGCCTGATTAAAGAAAAACGTTGCAGCGCGGCGAAAAAA
AAAGGCGCGTGCCTGATTTGCCTGGCGCTGGCGAGCACCGGCGTGTTTAACCCGatgATT
CTGGCGGCGGGCCTGatgGCGTGCGATCCGAACCGTAAACGTGGCTGGCCGGCGACCGAA
GTGatgACCGCGGTGGGCCTGatgTTTGCGATTGTGGGCGGCCTGGCGGAACTGGATATT
GATAGCatgGCGATTCCGatgACCATTGCGGGCCTGatgTTTGTGGCGTTTGTGATTAGC
GGCAAAAGCACCGATatgTGGATTGAACGTACCGCGGATATTACCTGGGAAAGCGATGCG
GAAATTACCGGCAGCAGCGAACGTGTGGATGTGCGTCTGGATGATGATGGCAACTTTCAG
CTGATTAACGATCCGGGCGCGCCGTGGAAAATTTGGatgCTGCGTatgGCGTGCCTGGCG
ATTAGCGCGTATACCCCGTGGGCGATTCTGCCGAGCGTGATTGGCTTTTGGATTACCCTG
CAGTATACCAAACGTGGCGGCGTGCTGTGGGATACCCCGAGCCCGCGTGAATATAAAAAA
GGCGATACCACCACCGGCGTGTATCGTATTatgACCCGTGGCCTGCTGGGCAGCTATCAG
GCGGGCGCGGGCGTGatgGTGGAAGGCGTGTTTCATACCCTGTGGCATACCACCAAAGGC
GCGGCGCTGatgAGCGGCGAAGGCCGTCTGGATCCGTATTGGGGCAGCGTGAAAGAAGAT
CGTCTGTGCTATGGCGGCCCGTGGAAACTGCAGCATAAATGGAACGGCCATGATGAAGTG
CAGatgATTGTGGTGGAACCGGGCAAAAACGTGAAAAACGTGCAGACCAAACCGGGCGTG
TTTAAAACCCCGGAAGGCGAAATTGGCGCGGTGACCCTGGATTATCCGACCGGCACCAGC
GGCAGCCCGATTGTGGATAAAAACGGCGATGTGATTGGCCTGTATGGCAACGGCGTGATT
atgCCGAACGGCAGCTATATTAGCGCGATTGTGCAGGGCGAACGTatgGAAGAACCGGCG
CCGGCGGGCTTTGAACCGGAAatgCTGCGTAAAAAACAGATTACCGTGCTGGATCTGCAT
CCGGGCGCGGGCAAAACCCGTAAAATTCTGCCGCAGATTATTAAAGAAGCGATTAACAAA
CGTCTGCGTACCGCGGTGCTGGCGCCGACCCGTGTGGTGGCGGCGGAAatgAGCGAAGCG
CTGCGTGGCCTGCCGATTCGTTATCAGACCAGCGCGGTGCATCGTGAACATAGCGGCAAC
GAAATTGTGGATGTGatgTGCCATGCGACCCTGACCCATCGTCTGatgAGCCCGCATCGT
GTGCCGAACTATAACCTGTTTATTatgGATGAAGCGCATTTTACCGATCCGGCGAGCATT
GCGGCGCGTGGCTATATTGCGACCAAAGTGGAACTGGGCGAAGCGGCGGCGATTTTTatg
ACCGCGACCCCGCCGGGCACCAGCGATCCGTTTCCGGAAAGCAACGCGCCGATTAGCGAT
atgCAGACCGAAATTCCGGATCGTGCGTGGAACACCGGCTATGAATGGATTACCGAATAT
GTGGGCAAAACCGTGTGGTTTGTGCCGAGCGTGAAAatgGGCAACGAAATTGCGCTGTGC
CTGCAGCGTGCGGGCAAAAAAGTGATTCAGCTGAACCGTAAAAGCTATGAAACCGAATAT
CCGAAATGCAAAAACGATGATTGGGATTTTGTGATTACCACCGATATTAGCGAAatgGGC
GCGAACTTTAAAGCGAGCCGTGTGATTGATAGCCGTAAAAGCGTGAAACCGACCATTATT
GAAGAAGGCGATGGCCGTGTGATTCTGGGCGAACCGAGCGCGATTACCGCGGCGAGCGCG
GCGCAGCGTCGTGGCCGTATTGGCCGTAACCCGAGCCAGGTGGGCGATGAATATTGCTAT
GGCGGCCATACCAACGAAGATGATAGCAACTTTGCGCATTGGACCGAAGCGCGTATTatg
CTGGATAACATTAACatgCCGAACGGCCTGGTGGCGCAGCTGTATCAGCCGGAACGTGAA
AAAGTGTATACCatgGATGGCGAATATCGTCTGCGTGGCGAAGAACGTAAAAACTTTCTG
GAATTTCTGCGTACCGCGGATCTGCCGGTGTGGCTGGCGTATAAAGTGGCGGCGGCGGGC
ATTAGCTATCATGATCGTAAATGGTGCTTTGATGGCCCGCGTACCAACACCATTCTGGAA
GATAACAACGAAGTGGAAGTGATTACCAAACTGGGCGAACGTAAAATTCTGCGTCCGCGT
TGGGCGGATGCGCGTGTGTATAGCGATCATCAGGCGCTGAAAAGCTTTAAAGATTTTGCG
AGCGGCAAACGTAGCCAGATTGGCCTGGTGGAAGTGCTGGGCCGTatgCCGGAACATTTT
atgGGCAAAACCTGGGAAGCGCTGGATACCatgTATGTGGTGGCGACCGCGGAAAAAGGC
GGCCGTGCGCATCGTatgGCGCTGGAAGAACTGCCGGATGCGCTGCAGACCATTGCGCTG
ATTGCGCTGCTGAGCGTGatgAGCCTGGGCGTGTTTTTTCTGCTGatgCAGCGTAAAGGC
ATTGGCAAAATTGGCCTGGGCGGCGTGATTCTGGGCGCGGCGACCTTTTTTTGCTGGatg
GCGGAAGTGCCGGGCACCAAAATTGCGGGCatgCTGCTGCTGAGCCTGCTGCTGatgATT
GTGCTGATTCCGGAACCGGAAAAACAGCGTAGCCAGACCGATAACCAGCTGGCGGTGTTT
CTGATTTGCGTGCTGACCCTGGTGAGCGCGGTGGCGGCGAACGAAatgGGCTGGCTGGAT
AAAACCAAAAACGATATTAGCAGCCTGCTGGGCCATAAACCGGAAACCCGTGAAACCACC
CTGGGCGTGGAAAACTTTCTGCTGGATCTGCGTCCGGCGACCGCGTGGAGCCTGTATGCG
GTGACCACCGCGGTGCTGACCCCGCTGCTGAAACATCTGATTACCAGCGATTATATTAAC
ACCAGCCTGACCAGCATTAACGTGCAGGCGAGCGCGCTGTTTACCCTGGCGCGTGGCTTT
CCGTTTGTGGATGTGGGCGTGAGCGCGCTGCTGCTGGCGGCGGGCTGCTGGGGCCAGGTG
ACCCTGACCGTGACCGTGACCGCGGCGGCGCTGCTGTTTTGCCATTATGCGTATatgGTG
CCGGGCTGGCAGGCGGAAGCGatgCGTAGCGCGCAGCGTCGTACCGCGGCGGGCATTatg
AAAAACGCGGTGGTGGATGGCATTGTGGCGACCGATGTGCCGGAACTGGAACGTACCACC
CCGGTGatgCAGAAAAAAGTGGGCCAGATTatgCTGATTCTGGTGAGCatgGCGGCGGTG
GTGGTGAACCCGAGCGTGCGTACCGTGCGTGAAGCGGGCATTCTGACCACCGCGGCGGCG
GTGACCCTGTGGGAAAACGGCGCGAGCAGCGTGTGGAACGCGACCACCGCGATTGGCCTG
TGCCATATTatgCGTGGCGGCTGGCTGAGCTGCCTGAGCATTACCTGGACCCTGATTAAA
AACatgGAAAAACCGGGCCTGAAACGTGGCGGCGCGAAAGGCCGTACCCTGGGCGAAGTG
TGGAAAGAACGTCTGAACCATatgACCAAAGAAGAATTTACCCGTTATCGTAAAGAAGCG
ATTACCGAAGTGGATCGTAGCGCGGCGAAACATGCGCGTCGTGAAGGCAACATTACCGGC
GGCCATCCGGTGAGCCGTGGCACCGCGAAACTGCGTTGGCTGGTGGAACGTCGTTTTCTG
GAACCGGTGGGCAAAGTGGTGGATCTGGGCTGCGGCCGTGGCGGCTGGTGCTATTATatg
GCGACCCAGAAACGTGTGCAGGAAGTGAAAGGCTATACCAAAGGCGGCCCGGGCCATGAA
GAACCGCAGCTGGTGCAGAGCTATGGCTGGAACATTGTGACCatgAAAAGCGGCGTGGAT
GTGTTTTATCGTCCGAGCGAAGCGAGCGATACCCTGCTGTGCGATATTGGCGAAAGCAGC
AGCAGCGCGGAAGTGGAAGAACATCGTACCGTGCGTGTGCTGGAAatgGTGGAAGATTGG
CTGCATCGTGGCCCGAAAGAATTTTGCATTAAAGTGCTGTGCCCGTATatgCCGCGTGTG
ATTGAAAAAatgGAAACCCTGCAGCGTCGTCATGGCGGCGGCCTGGTGCGTAACCCGCTG
AGCCGTAACAGCACCCATGAAatgTATTGGGTGAGCCATGCGAGCGGCAACATTGTGCAT
AGCGTGAACatgACCAGCCAGGTGCTGCTGGGCCGTatgGAAAAAAAAACCTGGAAAGGC
CCGCAGTTTGAAGAAGATGTGAACCTGGGCAGCGGCACCCGTGCGGTGGGCAAACCGCTG
CTGAACAGCGATACCAGCAAAATTAAAAACCGTATTGAACGTCTGAAAAAAGAATATAGC
AGCACCTGGCATCAGGATACCAACCATCCGTATCGTACCTGGAACTATCATGGCAGCTAT
GAAGTGAAACCGACCGGCAGCGCGAGCAGCCTGGTGAACGGCGTGGTGCGTCTGCTGAGC
AAACCGTGGGATACCATTACCAGCGTGACCACCatgGCGatgACCGATACCACCCCGTTT
GGCCAGCAGCGTGTGTTTAAAGAAAAAGTGGATACCAAAGCGCCGGAACCGCCGGAAGGC
GTGAAATATGTGCTGAACGAAACCACCAACTGGCTGTGGGCGTTTCTGGCGCGTGATAAA
AAACCGCGTatgTGCAGCCGTGAAGAATTTATTGGCAAAGTGAACAGCAACGCGGCGCTG
GGCGCGatgTTTGAAGAACAGAACCAGTGGAAAAACGCGCGTGAAGCGGTGGAAGATCCG
AAATTTTGGGAAatgGTGGATGAAGAACGTGAAGCGCATCTGCGTGGCGAATGCAACACC
TGCATTTATAACatgatgGGCAAACGTGAAAAAAAACCGGGCGAATTTGGCAAAGCGAAA
GGCAGCCGTGCGATTTGGTTTatgTGGCTGGGCGCGCGTTTTCTGGAATTTGAAGCGCTG
GGCTTTCTGAACGAAGATCATTGGCTGGGCCGTAAAAACAGCGGCGGCGGCGTGGAAGGC
CTGGGCCTGCAGAAACTGGGCTATATTCTGAAAGAAGTGGGCACCAAACCGGGCGGCAAA
ATTTATGCGGATGATACCGCGGGCTGGGATACCCGTATTACCAAAGCGGATCTGGAAAAC
GAAGCGAAAGTGCTGGAACTGCTGGATGGCGAACATCGTCGTCTGGCGCGTAGCATTATT
GAACTGACCTATCGTCATAAAGTGGTGAAAGTGatgCGTCCGGCGGCGGATGGCAAAACC
GTGatgGATGTGATTAGCCGTGAAGATCAGCGTGGCAGCGGCCAGGTGGTGACCTATGCG
CTGAACACCTTTACCAACCTGGCGGTGCAGCTGGTGCGTatgatgGAAGGCGAAGGCGTG
ATTGGCCCGGATGATGTGGAAAAACTGGGCAAAGGCAAAGGCCCGAAAGTGCGTACCTGG
CTGTTTGAAAACGGCGAAGAACGTCTGAGCCGTatgGCGGTGAGCGGCGATGATTGCGTG
GTGAAACCGCTGGATGATCGTTTTGCGACCAGCCTGCATTTTCTGAACGCGatgAGCAAA
GTGCGTAAAGATATTCAGGAATGGAAACCGAGCACCGGCTGGTATGATTGGCAGCAGGTG
CCGTTTTGCAGCAACCATTTTACCGAACTGATTatgAAAGATGGCCGTACCCTGGTGGTG
CCGTGCCGTGGCCAGGATGAACTGATTGGCCGTGCGCGTATTAGCCCGGGCGCGGGCTGG
AACGTGCGTGATACCGCGTGCCTGGCGAAAAGCTATGCGCAGatgTGGCTGCTGCTGTAT
TTTCATCGTCGTGATCTGCGTCTGatgGCGAACGCGATTTGCAGCGCGGTGCCGGTGAAC
TGGGTGCCGACCGGCCGTACCACCTGGAGCATTCATGCGAAAGGCGAATGGatgACCACC
GAAGATatgCTGGCGGTGTGGAACCGTGTGTGGATTGAAGAAAACGAATGGatgGAAGAT
AAAACCCCGGTGGAACGTTGGAGCGATGTGCCGTATAGCGGCAAACGTGAAGATATTTGG
TGCGGCAGCCTGATTGGCACCCGTACCCGTGCGACCTGGGCGGAAAACATTCATGTGGCG
ATTAACCAGGTGCGTAGCGTGATTGGCGAAGAAAAATATGCGGATTATatgAGCAGCCTG
CGTCGTTATGAAGATACCATTGTGGTGGAAGATACCGTGCTGTAA
>KF647251_Homosapiens_Padova_Veneto_Italy@15/08/2013
atgAGCAAAAAACCGGGCGGCCCGGGCAAAAACCGTGCGGTGAACatgCTGAAACGTGGC
atgCCGCGTGGCCTGAGCCTGATTGGCCTGAAACGTGCGatgCTGAGCCTGATTGATGGC
AAAGGCCCGATTCGTTTTGTGCTGGCGCTGCTGGCGTTTTTTCGTTTTACCGCGATTGCG
CCGACCCGTGCGGTGCTGGATCGTTGGCGTGGCGTGAACAAACAGACCGCGatgAAACAT
CTGCTGAGCTTTAAAAAAGAACTGGGCACCCTGACCAGCGCGATTAACCGTCGTAGCACC
AAACAGAAAAAACGTGGCGGCACCGCGGGCTTTACCATTCTGCTGGGCCTGATTGCGTGC
GCGGGCGCGGTGACCCTGAGCAACTTTCAGGGCAAAGTGatgatgACCGTGAACGCGACC
GATGTGGCGGATGTGATTACCATTCCGACCGCGGCGGGCAAAAACCTGTGCATTGTGCGT
GCGatgGATGTGGGCTATCTGTGCGAAGATACCATTACCTATGAATGCCCGGTGCTGGCG
GCGGGCAACGATCCGGAAGATATTGATTGCTGGTGCACCAAAAGCAGCGTGTATGTGCGT
TATGGCCGTTGCACCAAAACCCGTCATAGCCGTCGTAGCCGTCGTAGCCTGACCGTGCAG
ACCCATGGCGAAAGCACCCTGGCGAACAAAAAAGGCGCGTGGCTGGATAGCACCAAAGCG
ACCCGTTATCTGGTGAAAACCGAAAGCTGGATTCTGCGTAACCCGGGCTATGCGCTGGTG
GCGGCGGTGatgGGCTGGatgCTGGGCAGCAACACCatgCAGCGTGTGGTGTTTGCGATT
CTGCTGCTGCTGGTGGCGCCGGCGTATAGCTTTAACTGCCTGGGCatgAGCAACCGTGAT
TTTCTGGAAGGCGTGAGCGGCGCGACCTGGGTGGATCTGGTGCTGGAAGGCGATAGCTGC
GTGACCATTatgAGCAAAGATAAACCGACCATTGATGTGAAAatgatgAACatgGAAGCG
GCGAACCTGGCGGATGTGCGTAGCTATTGCTATCTGGCGAGCGTGAGCGATCTGAGCACC
CGTGCGGCGTGCCCGACCatgGGCGAAGCGCATAACGAAAAACGTGCGGATCCGGCGTTT
GTGTGCAAACAGGGCGTGGTGGATCGTGGCTGGGGCAACGGCTGCGGCCTGTTTGGCAAA
GGCAGCATTGATACCTGCGCGAAATTTGCGTGCACCACCAAAGCGACCGGCTGGATTATT
CAGAAAGAAAACATTAAATATGAAGTGGCGATTTTTGTGCATGGCCCGACCACCGTGGAA
AGCCATGGCAACTATAGCACCCAGACCGGCGCGACCCAGGCGGGCCGTTTTAGCATTACC
CCGAGCGCGCCGAGCTATACCCTGAAACTGGGCGAATATGGCGAAGTGACCGTGGATTGC
GAACCGCGTAGCGGCATTGATACCAGCGCGTATTATGTGatgAGCGTGGGCGCGAAAAGC
TTTCTGGTGCATCGTGAATGGTTTatgGATCTGAACCTGCCGTGGAGCAGCGCGGGCAGC
ACCACCTGGCGTAACCGTGAAACCCTGatgGAATTTGAAGAACCGCATGCGACCAAACAG
AGCGTGGTGGCGCTGGGCAGCCAGGAAGGCGCGCTGCATCAGGCGCTGGCGGGCGCGATT
CCGGTGGAATTTAGCAGCAACACCGTGAAACTGACCAGCGGCCATCTGAAATGCCGTGGC
AAAatgGAAAAACTGCAGCTGAAAGGCACCACCTATGGCGTGTGCAGCAAAGCGTTTAAA
TTTGCGGGCACCCCGGCGGATACCGGCCATGGCACCGTGGTGCTGGAACTGCAGTATACC
GGCACCGATGGCCCGTGCAAAGTGCCGATTAGCAGCGTGGCGAGCCTGAACGATCTGACC
CCGGTGGGCCGTCTGGTGACCGTGAACCCGTTTGTGAGCGTGGCGACCGCGAACAGCAAA
GTGCTGATTGAACTGGAACCGCCGTTTGGCGATAGCTATATTGTGGTGGGCCGTGGCGAA
CAGCAGATTAACCATCATTGGCATAAAAGCGGCAGCAGCATTGGCAAAGCGTTTACCACC
ACCCTGCGTGGCGCGCAGCGTCTGGCGGCGCTGGGCGATACCGCGTGGGATTTTGGCAGC
GTGGGCGGCGTGTTTACCAGCGTGGGCAAAGCGATTCATCAGGTGTTTGGCGGCGCGTTT
CGTAGCCTGTTTGGCGGCatgAGCTGGATTACCCAGGGCCTGCTGGGCGCGCTGCTGCTG
TGGatgGGCATTAACGCGCGTGATCGTAGCATTGCGatgACCTTTCTGGCGGTGGGCGGC
GTGCTGCTGTTTCTGAGCGTGAACGTGCATGCGGATACCGGCTGCGCGATTGATATTGGC
CGTCAGGAACTGCGTTGCGGCAGCGGCGTGTTTATTCATAACGATGTGGAAGCGTGGatg
GATCGTTATAAATTTTATCCGGAAACCCCGCAGGGCCTGGCGCGTATTATTCAGAAAGCG
CATGCGGAAGGCGTGTGCGGCAGCCGTAGCGTGAGCCGTCTGGAACATCAGatgTGGGAA
GCGATTAAAGATGAACTGAACACCCTGCTGAAAGAAAACGGCGTGGATCTGAGCGTGGTG
GTGGAAAAACAGAACGGCatgTATAAAGCGGCGCCGAAACGTCTGGCGGCGACCACCGAA
AAACTGGAAatgGGCTGGAAAGCGTGGGGCAAAAGCATTATTTTTGCGCCGGAACTGGCG
AACAACACCTTTGTGATTGATGGCCCGGAAACCGAAGAATGCCCGACCGTGAACCGTGCG
TGGAACAGCatgGAAGTGGAAGATTTTGGCTTTGGCCTGACCAGCACCCGTatgTTTCTG
CGTATTCGTGAAACCAACACCACCGAATGCGATAGCAAAATTATTGGCACCGCGGTGAAA
AACAACatgGCGGTGCATAGCGATCTGAGCTATTGGATTGAAAGCGGCCTGAACGATACC
TGGAAACTGGAACGTGCGGTGCTGGGCGAAGTGAAAAGCTGCACCTGGCCGGAAACCCAT
ACCCTGTGGGGCGATGGCGTGCTGGAAAGCGATCTGATTATTCCGATTACCCTGGCGGGC
CCGCGTAGCAACCATAACCGTCGTCCGGGCTATAAAACCCAGAACCAGGGCCCGTGGGAT
GAAGGCCGTGTGGAAATTGATTTTGATTATTGCCCGGGCACCACCGTGACCATTAGCGAT
AGCTGCGGCCATCGTGGCCCGGCGGCGCGTACCACCACCGAAAGCGGCAAACTGATTACC
GATTGGTGCTGCCGTAGCTGCACCCTGCCGCCGCTGCGTTTTCAGACCGAAAACGGCTGC
TGGTATGGCatgGAAATTCGTCCGACCCGTCATGATGAAAAAACCCTGGTGCAGAGCCGT
GTGAACGCGTATAACGCGGATatgATTGATCCGTTTCAGCTGGGCCTGCTGGTGGTGTTT
CTGGCGACCCAGGAAGTGCTGCGTAAACGTTGGACCGCGAAAATTAGCATTCCGGCGATT
atgCTGGCGCTGCTGGTGCTGGTGTTTGGCGGCATTACCTATACCGATGTGCTGCGTTAT
GTGATTCTGGTGGGCGCGGCGTTTGCGGAAGCGAACAGCGGCGGCGATGTGGTGCATCTG
GCGCTGatgGCGACCTTTAAAATTCAGCCGGTGTTTCTGGTGGCGAGCTTTCTGAAAGCG
CGTTGGACCAACCAGGAAAGCATTCTGCTGatgCTGGCGGCGGCGTTTTTTCAGatgGCG
TATTATGATGCGAAAAACGTGCTGAGCTGGGAAGTGCCGGATGTGCTGAACAGCCTGAGC
GTGGCGTGGatgATTCTGCGTGCGATTAGCTTTACCAACACCAGCAACGTGGTGGTGCCG
CTGCTGGCGCTGCTGACCCCGGGCCTGAAATGCCTGAACCTGGATGTGTATCGTATTCTG
CTGCTGatgGTGGGCGTGGGCAGCCTGATTAAAGAAAAACGTTGCAGCGCGGCGAAAAAA
AAAGGCGCGTGCCTGATTTGCCTGGCGCTGGCGAGCACCGGCGTGTTTAACCCGatgATT
CTGGCGGCGGGCCTGatgGCGTGCGATCCGAACCGTAAACGTGGCTGGCCGGCGACCGAA
GTGatgACCGCGGTGGGCCTGatgTTTGCGATTGTGGGCGGCCTGGCGGAACTGGATATT
GATAGCatgGCGATTCCGatgACCATTGCGGGCCTGatgTTTGTGGCGTTTGTGATTAGC
GGCAAAAGCACCGATatgTGGATTGAACGTACCGCGGATATTACCTGGGAAAGCGATGCG
GAAATTACCGGCAGCAGCGAACGTGTGGATGTGCGTCTGGATGATGATGGCAACTTTCAG
CTGATTAACGATCCGGGCGCGCCGTGGAAAATTTGGatgCTGCGTatgGCGTGCCTGGCG
ATTAGCGCGTATACCCCGTGGGCGATTCTGCCGAGCGTGATTGGCTTTTGGATTACCCTG
CAGTATACCAAACGTGGCGGCGTGCTGTGGGATACCCCGAGCCCGCGTGAATATAAAAAA
GGCGATACCACCACCGGCGTGTATCGTATTatgACCCGTGGCCTGCTGGGCAGCTATCAG
GCGGGCGCGGGCGTGatgGTGGAAGGCGTGTTTCATACCCTGTGGCATACCACCAAAGGC
GCGGCGCTGatgAGCGGCGAAGGCCGTCTGGATCCGTATTGGGGCAGCGTGAAAGAAGAT
CGTCTGTGCTATGGCGGCCCGTGGAAACTGCAGCATAAATGGAACGGCCATGATGAAGTG
CAGatgATTGTGGTGGAACCGGGCAAAAACGTGAAAAACGTGCAGACCAAACCGGGCGTG
TTTAAAACCCCGGAAGGCGAAATTGGCGCGGTGACCCTGGATTATCCGACCGGCACCAGC
GGCAGCCCGATTGTGGATAAAAACGGCGATGTGATTGGCCTGTATGGCAACGGCGTGATT
atgCCGAACGGCAGCTATATTAGCGCGATTGTGCAGGGCGAACGTatgGAAGAACCGGCG
CCGGCGGGCTTTGAACCGGAAatgCTGCGTAAAAAACAGATTACCGTGCTGGATCTGCAT
CCGGGCGCGGGCAAAACCCGTAAAATTCTGCCGCAGATTATTAAAGAAGCGATTAACAAA
CGTCTGCGTACCGCGGTGCTGGCGCCGACCCGTGTGGTGGCGGCGGAAatgAGCGAAGCG
CTGCGTGGCCTGCCGATTCGTTATCAGACCAGCGCGGTGCATCGTGAACATAGCGGCAAC
GAAATTGTGGATGTGatgTGCCATGCGACCCTGACCCATCGTCTGatgAGCCCGCATCGT
GTGCCGAACTATAACCTGTTTATTatgGATGAAGCGCATTTTACCGATCCGGCGAGCATT
GCGGCGCGTGGCTATATTGCGACCAAAGTGGAACTGGGCGAAGCGGCGGCGATTTTTatg
ACCGCGACCCCGCCGGGCACCAGCGATCCGTTTCCGGAAAGCAACGCGCCGATTAGCGAT
atgCAGACCGAAATTCCGGATCGTGCGTGGAACACCGGCTATGAATGGATTACCGAATAT
GTGGGCAAAACCGTGTGGTTTGTGCCGAGCGTGAAAatgGGCAACGAAATTGCGCTGTGC
CTGCAGCGTGCGGGCAAAAAAGTGATTCAGCTGAACCGTAAAAGCTATGAAACCGAATAT
CCGAAATGCAAAAACGATGATTGGGATTTTGTGATTACCACCGATATTAGCGAAatgGGC
GCGAACTTTAAAGCGAGCCGTGTGATTGATAGCCGTAAAAGCGTGAAACCGACCATTATT
GAAGAAGGCGATGGCCGTGTGATTCTGGGCGAACCGAGCGCGATTACCGCGGCGAGCGCG
GCGCAGCGTCGTGGCCGTATTGGCCGTAACCCGAGCCAGGTGGGCGATGAATATTGCTAT
GGCGGCCATACCAACGAAGATGATAGCAACTTTGCGCATTGGACCGAAGCGCGTATTatg
CTGGATAACATTAACatgCCGAACGGCCTGGTGGCGCAGCTGTATCAGCCGGAACGTGAA
AAAGTGTATACCatgGATGGCGAATATCGTCTGCGTGGCGAAGAACGTAAAAACTTTCTG
GAATTTCTGCGTACCGCGGATCTGCCGGTGTGGCTGGCGTATAAAGTGGCGGCGGCGGGC
ATTAGCTATCATGATCGTAAATGGTGCTTTGATGGCCCGCGTACCAACACCATTCTGGAA
GATAACAACGAAGTGGAAGTGATTACCAAACTGGGCGAACGTAAAATTCTGCGTCCGCGT
TGGGCGGATGCGCGTGTGTATAGCGATCATCAGGCGCTGAAAAGCTTTAAAGATTTTGCG
AGCGGCAAACGTAGCCAGATTGGCCTGGTGGAAGTGCTGGGCCGTatgCCGGAACATTTT
atgGGCAAAACCTGGGAAGCGCTGGATACCatgTATGTGGTGGCGACCGCGGAAAAAGGC
GGCCGTGCGCATCGTatgGCGCTGGAAGAACTGCCGGATGCGCTGCAGACCATTGCGCTG
ATTGCGCTGCTGAGCGTGatgAGCCTGGGCGTGTTTTTTCTGCTGatgCAGCGTAAAGGC
ATTGGCAAAATTGGCCTGGGCGGCGTGATTCTGGGCGCGGCGACCTTTTTTTGCTGGatg
GCGGAAGTGCCGGGCACCAAAATTGCGGGCatgCTGCTGCTGAGCCTGCTGCTGatgATT
GTGCTGATTCCGGAACCGGAAAAACAGCGTAGCCAGACCGATAACCAGCTGGCGGTGTTT
CTGATTTGCGTGCTGACCCTGGTGAGCGCGGTGGCGGCGAACGAAatgGGCTGGCTGGAT
AAAACCAAAAACGATATTAGCAGCCTGCTGGGCCATAAACCGGAAACCCGTGAAACCACC
CTGGGCGTGGAAAACTTTCTGCTGGATCTGCGTCCGGCGACCGCGTGGAGCCTGTATGCG
GTGACCACCGCGGTGCTGACCCCGCTGCTGAAACATCTGATTACCAGCGATTATATTAAC
ACCAGCCTGACCAGCATTAACGTGCAGGCGAGCGCGCTGTTTACCCTGGCGCGTGGCTTT
CCGTTTGTGGATGTGGGCGTGAGCGCGCTGCTGCTGGCGGCGGGCTGCTGGGGCCAGGTG
ACCCTGACCGTGACCGTGACCGCGGCGGCGCTGCTGTTTTGCCATTATGCGTATatgGTG
CCGGGCTGGCAGGCGGAAGCGatgCGTAGCGCGCAGCGTCGTACCGCGGCGGGCATTatg
AAAAACGCGGTGGTGGATGGCATTGTGGCGACCGATGTGCCGGAACTGGAACGTACCACC
CCGGTGatgCAGAAAAAAGTGGGCCAGATTatgCTGATTCTGGTGAGCatgGCGGCGGTG
GTGGTGAACCCGAGCGTGCGTACCGTGCGTGAAGCGGGCATTCTGACCACCGCGGCGGCG
GTGACCCTGTGGGAAAACGGCGCGAGCAGCGTGTGGAACGCGACCACCGCGATTGGCCTG
TGCCATATTatgCGTGGCGGCTGGCTGAGCTGCCTGAGCATTACCTGGACCCTGATTAAA
AACatgGAAAAACCGGGCCTGAAACGTGGCGGCGCGAAAGGCCGTACCCTGGGCGAAGTG
TGGAAAGAACGTCTGAACCATatgACCAAAGAAGAATTTACCCGTTATCGTAAAGAAGCG
ATTACCGAAGTGGATCGTAGCGCGGCGAAACATGCGCGTCGTGAAGGCAACATTACCGGC
GGCCATCCGGTGAGCCGTGGCACCGCGAAACTGCGTTGGCTGGTGGAACGTCGTTTTCTG
GAACCGGTGGGCAAAGTGGTGGATCTGGGCTGCGGCCGTGGCGGCTGGTGCTATTATatg
GCGACCCAGAAACGTGTGCAGGAAGTGAAAGGCTATACCAAAGGCGGCCCGGGCCATGAA
GAACCGCAGCTGGTGCAGAGCTATGGCTGGAACATTGTGACCatgAAAAGCGGCGTGGAT
GTGTTTTATCGTCCGAGCGAAGCGAGCGATACCCTGCTGTGCGATATTGGCGAAAGCAGC
AGCAGCGCGGAAGTGGAAGAACATCGTACCGTGCGTGTGCTGGAAatgGTGGAAGATTGG
CTGCATCGTGGCCCGAAAGAATTTTGCATTAAAGTGCTGTGCCCGTATatgCCGCGTGTG
ATTGAAAAAatgGAAACCCTGCAGCGTCGTCATGGCGGCGGCCTGGTGCGTAACCCGCTG
AGCCGTAACAGCACCCATGAAatgTATTGGGTGAGCCATGCGAGCGGCAACATTGTGCAT
AGCGTGAACatgACCAGCCAGGTGCTGCTGGGCCGTatgGAAAAAAAAACCTGGAAAGGC
CCGCAGTTTGAAGAAGATGTGAACCTGGGCAGCGGCACCCGTGCGGTGGGCAAACCGCTG
CTGAACAGCGATACCAGCAAAATTAAAAACCGTATTGAACGTCTGAAAAAAGAATATAGC
AGCACCTGGCATCAGGATACCAACCATCCGTATCGTACCTGGAACTATCATGGCAGCTAT
GAAGTGAAACCGACCGGCAGCGCGAGCAGCCTGGTGAACGGCGTGGTGCGTCTGCTGAGC
AAACCGTGGGATACCATTACCAGCGTGACCACCatgGCGatgACCGATACCACCCCGTTT
GGCCAGCAGCGTGTGTTTAAAGAAAAAGTGGATACCAAAGCGCCGGAACCGCCGGAAGGC
GTGAAATATGTGCTGAACGAAACCACCAACTGGCTGTGGGCGTTTCTGGCGCGTGATAAA
AAACCGCGTatgTGCAGCCGTGAAGAATTTATTGGCAAAGTGAACAGCAACGCGGCGCTG
GGCGCGatgTTTGAAGAACAGAACCAGTGGAAAAACGCGCGTGAAGCGGTGGAAGATCCG
AAATTTTGGGAAatgGTGGATGAAGAACGTGAAGCGCATCTGCGTGGCGAATGCAACACC
TGCATTTATAACatgatgGGCAAACGTGAAAAAAAACCGGGCGAATTTGGCAAAGCGAAA
GGCAGCCGTGCGATTTGGTTTatgTGGCTGGGCGCGCGTTTTCTGGAATTTGAAGCGCTG
GGCTTTCTGAACGAAGATCATTGGCTGGGCCGTAAAAACAGCGGCGGCGGCGTGGAAGGC
CTGGGCCTGCAGAAACTGGGCTATATTCTGAAAGAAGTGGGCACCAAACCGGGCGGCAAA
ATTTATGCGGATGATACCGCGGGCTGGGATACCCGTATTACCAAAGCGGATCTGGAAAAC
GAAGCGAAAGTGCTGGAACTGCTGGATGGCGAACATCGTCGTCTGGCGCGTAGCATTATT
GAACTGACCTATCGTCATAAAGTGGTGAAAGTGatgCGTCCGGCGGCGGATGGCAAAACC
GTGatgGATGTGATTAGCCGTGAAGATCAGCGTGGCAGCGGCCAGGTGGTGACCTATGCG
CTGAACACCTTTACCAACCTGGCGGTGCAGCTGGTGCGTatgatgGAAGGCGAAGGCGTG
ATTGGCCCGGATGATGTGGAAAAACTGGGCAAAGGCAAAGGCCCGAAAGTGCGTACCTGG
CTGTTTGAAAACGGCGAAGAACGTCTGAGCCGTatgGCGGTGAGCGGCGATGATTGCGTG
GTGAAACCGCTGGATGATCGTTTTGCGACCAGCCTGCATTTTCTGAACGCGatgAGCAAA
GTGCGTAAAGATATTCAGGAATGGAAACCGAGCACCGGCTGGTATGATTGGCAGCAGGTG
CCGTTTTGCAGCAACCATTTTACCGAACTGATTatgAAAGATGGCCGTACCCTGGTGGTG
CCGTGCCGTGGCCAGGATGAACTGATTGGCCGTGCGCGTATTAGCCCGGGCGCGGGCTGG
AACGTGCGTGATACCGCGTGCCTGGCGAAAAGCTATGCGCAGatgTGGCTGCTGCTGTAT
TTTCATCGTCGTGATCTGCGTCTGatgGCGAACGCGATTTGCAGCGCGGTGCCGGTGAAC
TGGGTGCCGACCGGCCGTACCACCTGGAGCATTCATGCGAAAGGCGAATGGatgACCACC
GAAGATatgCTGGCGGTGTGGAACCGTGTGTGGATTGAAGAAAACGAATGGatgGAAGAT
AAAACCCCGGTGGAACGTTGGAGCGATGTGCCGTATAGCGGCAAACGTGAAGATATTTGG
TGCGGCAGCCTGATTGGCACCCGTACCCGTGCGACCTGGGCGGAAAACATTCATGTGGCG
ATTAACCAGGTGCGTAGCGTGATTGGCGAAGAAAAATATGCGGATTATatgAGCAGCCTG
CGTCGTTATGAAGATACCATTGTGGTGGAAGATACCGTGCTGTAA
>KF647249_Homosapiens_Rovigo_Veneto@15/08/2013
atgAGCAAAAAACCGGGCGGCCCGGGCAAAAACCGTGCGGTGAACatgCTGAAACGTGGC
atgCCGCGTGGCCTGAGCCTGATTGGCCTGAAACGTGCGatgCTGAGCCTGATTGATGGC
AAAGGCCCGATTCGTTTTGTGCTGGCGCTGCTGGCGTTTTTTCGTTTTACCGCGATTGCG
CCGACCCGTGCGGTGCTGGATCGTTGGCGTGGCGTGAACAAACAGACCGCGatgAAACAT
CTGCTGAGCTTTAAAAAAGAACTGGGCACCCTGACCAGCGCGATTAACCGTCGTAGCACC
AAACAGAAAAAACGTGGCGGCACCGCGGGCTTTACCATTCTGCTGGGCCTGATTGCGTGC
GCGGGCGCGGTGACCCTGAGCAACTTTCAGGGCAAAGTGatgatgACCGTGAACGCGACC
GATGTGGCGGATGTGATTACCATTCCGACCGCGGCGGGCAAAAACCTGTGCATTGTGCGT
GCGatgGATGTGGGCTATCTGTGCGAAGATACCATTACCTATGAATGCCCGGTGCTGGCG
GCGGGCAACGATCCGGAAGATATTGATTGCTGGTGCACCAAAAGCAGCGTGTATGTGCGT
TATGGCCGTTGCACCAAAACCCGTCATAGCCGTCGTAGCCGTCGTAGCCTGACCGTGCAG
ACCCATGGCGAAAGCACCCTGGCGAACAAAAAAGGCGCGTGGCTGGATAGCACCAAAGCG
ACCCGTTATCTGGTGAAAACCGAAAGCTGGATTCTGCGTAACCCGGGCTATGCGCTGGTG
GCGGCGGTGATTGGCTGGatgCTGGGCAGCAACACCatgCAGCGTGTGGTGTTTGCGATT
CTGCTGCTGCTGGTGGCGCCGGCGTATAGCTTTAACTGCCTGGGCatgAGCAACCGTGAT
TTTCTGGAAGGCGTGAGCGGCGCGACCTGGGTGGATCTGGTGCTGGAAGGCGATAGCTGC
GTGACCATTatgAGCAAAGATAAACCGACCATTGATGTGAAAatgatgAACatgGAAGCG
GCGAACCTGGCGGATGTGCGTAGCTATTGCTATCTGGCGAGCGTGAGCGATCTGAGCACC
CGTGCGGCGTGCCCGACCatgGGCGAAGCGCATAACGAAAAACGTGCGGATCCGGCGTTT
GTGTGCAAACAGGGCGTGGTGGATCGTGGCTGGGGCAACGGCTGCGGCCTGTTTGGCAAA
GGCAGCATTGATACCTGCGCGAAATTTGCGTGCACCACCAAAGCGACCGGCTGGATTATT
CAGAAAGAAAACATTAAATATGAAGTGGCGATTTTTGTGCATGGCCCGACCACCGTGGAA
AGCCATGGCAACTATAGCACCCAGACCGGCGCGACCCAGGCGGGCCGTTTTAGCATTACC
CCGAGCGCGCCGAGCTATACCCTGAAACTGGGCGAATATGGCGAAGTGACCGTGGATTGC
GAACCGCGTAGCGGCATTGATACCAGCGCGTATTATGTGatgAGCGTGGGCGCGAAAAGC
TTTCTGGTGCATCGTGAATGGTTTatgGATCTGAACCTGCCGTGGAGCAGCGCGGGCAGC
ACCACCTGGCGTAACCGTGAAACCCTGatgGAATTTGAAGAACCGCATGCGACCAAACAG
AGCGTGGTGGCGCTGGGCAGCCAGGAAGGCGCGCTGCATCAGGCGCTGGCGGGCGCGATT
CCGGTGGAATTTAGCAGCAACACCGTGAAACTGACCAGCGGCCATCTGAAATGCCGTGTG
AAAatgGAAAAACTGCAGCTGAAAGGCACCACCTATGGCGTGTGCAGCAAAGCGTTTAAA
TTTGCGGGCACCCCGGCGGATACCGGCCATGGCACCGTGGTGCTGGAACTGCAGTATACC
GGCACCGATGGCCCGTGCAAAGTGCCGATTAGCAGCGTGGCGAGCCTGAACGATCTGACC
CCGGTGGGCCGTCTGGTGACCGTGAACCCGTTTGTGAGCGTGGCGACCGCGAACAGCAAA
GTGCTGATTGAACTGGAACCGCCGTTTGGCGATAGCTATATTGTGGTGGGCCGTGGCGAA
CAGCAGATTAACCATCATTGGCATAAAAGCGGCAGCAGCATTGGCAAAGCGTTTACCACC
ACCCTGCGTGGCGCGCAGCGTCTGGCGGCGCTGGGCGATACCGCGTGGGATTTTGGCAGC
GTGGGCGGCGTGTTTACCAGCGTGGGCAAAGCGATTCATCAGGTGTTTGGCGGCGCGTTT
CGTAGCCTGTTTGGCGGCatgAGCTGGATTACCCAGGGCCTGCTGGGCGCGCTGCTGCTG
TGGatgGGCATTAACGCGCGTGATCGTAGCATTGCGatgACCTTTCTGGCGGTGGGCGGC
GTGCTGCTGTTTCTGAGCGTGAACGTGCATGCGGATACCGGCTGCGCGATTGATATTGGC
CGTCAGGAACTGCGTTGCGGCAGCGGCGTGTTTATTCATAACGATGTGGAAGCGTGGatg
GATCGTTATAAATTTTATCCGGAAACCCCGCAGGGCCTGGCGCGTATTATTCAGAAAGCG
CATGCGGAAGGCGTGTGCGGCCTGCGTAGCGTGAGCCGTCTGGAACATCAGatgTGGGAA
GCGATTAAAGATGAACTGAACACCCTGCTGAAAGAAAACGGCGTGGATCTGAGCGTGGTG
GTGGAAAAACAGAACGGCatgTATAAAGCGGCGCCGAAACGTCTGGCGGCGACCACCGAA
AAACTGGAAatgGGCTGGAAAGCGTGGGGCAAAAGCATTATTTTTGCGCCGGAACTGGCG
AACAACACCTTTGTGATTGATGGCCCGGAAACCGAAGAATGCCCGACCGTGAACCGTGCG
TGGAACAGCatgGAAGTGGAAGATTTTGGCTTTGGCCTGACCAGCACCCGTatgTTTCTG
CGTATTCGTGAAACCAACACCACCGAATGCGATAGCAAAATTATTGGCACCGCGGTGAAA
AACAACatgGCGGTGCATAGCGATCTGAGCTATTGGATTGAAAGCGGCCTGAACGATACC
TGGAAACTGGAACGTGCGGTGCTGGGCGAAGTGAAAAGCTGCACCTGGCCGGAAACCCAT
ACCCTGTGGGGCGATGGCGTGCTGGAAAGCGATCTGATTATTCCGATTACCCTGGCGGGC
CCGCGTAGCAACCATAACCGTCGTCCGGGCTATAAAACCCAGAACCAGGGCCCGTGGGAT
GAAGGCCGTGTGGAAATTGATTTTGATTATTGCCCGGGCACCACCGTGACCATTAGCGAT
AGCTGCGGCCATCGTGGCCCGGCGGCGCGTACCACCACCGAAAGCGGCAAACTGATTACC
GATTGGTGCTGCCGTAGCTGCACCCTGCCGCCGCTGCGTTTTCAGACCGAAAACGGCTGC
TGGTATGGCatgGAAATTCGTCCGACCCGTCATGATGAAAAAACCCTGGTGCAGAGCCGT
GTGAACGCGTATAACGCGGATatgATTGATCCGTTTCAGCTGGGCCTGCTGGTGGTGTTT
CTGGCGACCCAGGAAGTGCTGCGTAAACGTTGGACCGCGAAAATTAGCATTCCGGCGATT
atgCTGGCGCTGCTGGTGCTGGTGTTTGGCGGCATTACCTATACCGATGTGCTGCGTTAT
GTGATTCTGGTGGGCGCGGCGTTTGCGGAAGCGAACAGCGGCGGCGATGTGGTGCATCTG
GCGCTGatgGCGACCTTTAAAATTCAGCCGGTGTTTCTGGTGGCGAGCTTTCTGAAAGCG
CGTTGGACCAACCAGGAAAGCATTCTGCTGatgCTGGCGGCGGCGTTTTTTCAGatgGCG
TATTATGATGCGAAAAACGTGCTGAGCTGGGAAGTGCCGGATGTGCTGAACAGCCTGAGC
GTGGCGTGGatgATTCTGCGTGCGATTAGCTTTACCAACACCAGCAACGTGGTGGTGCCG
CTGCTGGCGCTGCTGACCCCGGGCCTGAAATGCCTGAACCTGGATGTGTATCGTATTCTG
CTGCTGatgGTGGGCGTGGGCAGCCTGATTAAAGAAAAACGTTGCAGCGCGGCGAAAAAA
AAAGGCGCGTGCCTGATTTGCCTGGCGCTGGCGAGCACCGGCGTGTTTAACCCGatgATT
CTGGCGGCGGGCCTGatgGCGTGCGATCCGAACCGTAAACGTGGCTGGCCGGCGACCGAA
GTGatgACCGCGGTGGGCCTGatgTTTGCGATTGTGGGCGGCCTGGCGGAACTGGATATT
GATAGCatgGCGATTCCGatgACCATTGCGGGCCTGatgTTTGTGGCGTTTGTGATTAGC
GGCAAAAGCACCGATatgTGGATTGAACGTACCGCGGATATTACCTGGGAAAGCGATGCG
GAAATTACCGGCAGCAGCGAACGTGTGGATGTGCGTCTGGATGATGATGGCAACTTTCAG
CTGATTAACGATCCGGGCGCGCCGTGGAAAATTTGGatgCTGCGTatgGCGTGCCTGGCG
ATTAGCGCGTATACCCCGTGGGCGATTCTGCCGAGCGTGATTGGCTTTTGGATTACCCTG
CAGTATACCAAACGTGGCGGCGTGCTGTGGGATACCCCGAGCCCGCGTGAATATAAAAAA
GGCGATACCACCACCGGCGTGTATCGTATTatgACCCGTGGCCTGCTGGGCAGCTATCAG
GCGGGCGCGGGCGTGatgGTGGAAGGCGTGTTTCATACCCTGTGGCATACCACCAAAGGC
GCGGCGCTGatgAGCGGCGAAGGCCGTCTGGATCCGTATTGGGGCAGCGTGAAAGAAGAT
CGTCTGTGCTATGGCGGCCCGTGGAAACTGCAGCATAAATGGAACGGCCATGATGAAGTG
CAGatgATTGTGGTGGAACCGGGCAAAAACGTGAAAAACGTGCAGACCAAACCGGGCGTG
TTTAAAACCCCGGAAGGCGAAATTGGCGCGGTGACCCTGGATTATCCGACCGGCACCAGC
GGCAGCCCGATTGTGGATAAAAACGGCGATGTGATTGGCCTGTATGGCAACGGCGTGATT
atgCCGAACGGCAGCTATATTAGCGCGATTGTGCAGGGCGAACGTatgGAAGAACCGGCG
CCGGCGGGCTTTGAACCGGAAatgCTGCGTAAAAAACAGATTACCGTGCTGGATCTGCAT
CCGGGCGCGGGCAAAACCCGTAAAATTCTGCCGCAGATTATTAAAGAAGCGATTAACAAA
CGTCTGCGTACCGCGGTGCTGGCGCCGACCCGTGTGGTGGCGGCGGAAatgAGCGAAGCG
CTGCGTGGCCTGCCGATTCGTTATCAGACCAGCGCGGTGCATCGTGAACATAGCGGCAAC
GAAATTGTGGATGTGatgTGCCATGCGACCCTGACCCATCGTCTGatgAGCCCGCATCGT
GTGCCGAACTATAACCTGTTTATTatgGATGAAGCGCATTTTACCGATCCGGCGAGCATT
GCGGCGCGTGGCTATATTGCGACCAAAGTGGAACTGGGCGAAGCGGCGGCGATTTTTatg
ACCGCGACCCCGCCGGGCACCAGCGATCCGTTTCCGGAAAGCAACGCGCCGATTAGCGAT
atgCAGACCGAAATTCCGGATCGTGCGTGGAACACCGGCTATGAATGGATTACCGAATAT
GTGGGCAAAACCGTGTGGTTTGTGCCGAGCGTGAAAatgGGCAACGAAATTGCGCTGTGC
CTGCAGCGTGCGGGCAAAAAAGTGATTCAGCTGAACCGTAAAAGCTATGAAACCGAATAT
CCGAAATGCAAAAACGATGATTGGGATTTTGTGATTACCACCGATATTAGCGAAatgGGC
GCGAACTTTAAAGCGAGCCGTGTGATTGATAGCCGTAAAAGCGTGAAACCGACCATTATT
GAAGAAGGCGATGGCCGTGTGATTCTGGGCGAACCGAGCGCGATTACCGCGGCGAGCGCG
GCGCAGCGTCGTGGCCGTATTGGCCGTAACCCGAGCCAGGTGGGCGATGAATATTGCTAT
GGCGGCCATACCAACGAAGATGATAGCAACTTTGCGCATTGGACCGAAGCGCGTATTatg
CTGGATAACATTAACatgCCGAACGGCCTGGTGGCGCAGCTGTATCAGCCGGAACGTGAA
AAAGTGTATACCatgGATGGCGAATATCGTCTGCGTGGCGAAGAACGTAAAAACTTTCTG
GAATTTCTGCGTACCGCGGATCTGCCGGTGTGGCTGGCGTATAAAGTGGCGGCGGCGGGC
ATTAGCTATCATGATCGTAAATGGTGCTTTGATGGCCCGCGTACCAACACCATTCTGGAA
GATAACAACGAAGTGGAAGTGATTACCAAACTGGGCGAACGTAAAATTCTGCGTCCGCGT
TGGGCGGATGCGCGTGTGTATAGCGATCATCAGGCGCTGAAAAGCTTTAAAGATTTTGCG
AGCGGCAAACGTAGCCAGATTGGCCTGGTGGAAGTGCTGGGCCGTatgCCGGAACATTTT
atgGGCAAAACCTGGGAAGCGCTGGATACCatgTATGTGGTGGCGACCGCGGAAAAAGGC
GGCCGTGCGCATCGTatgGCGCTGGAAGAACTGCCGGATGCGCTGCAGACCATTGCGCTG
ATTGCGCTGCTGAGCGTGatgAGCCTGGGCGTGTTTTTTCTGCTGatgCAGCGTAAAGGC
ATTGGCAAAATTGGCCTGGGCGGCGTGATTCTGGGCGCGGCGACCTTTTTTTGCTGGatg
GCGGAAGTGCCGGGCACCAAAATTGCGGGCatgCTGCTGCTGAGCCTGCTGCTGatgATT
GTGCTGATTCCGGAACCGGAAAAACAGCGTAGCCAGACCGATAACCAGCTGGCGGTGTTT
CTGATTTGCGTGCTGACCCTGGTGAGCGCGGTGGCGGCGAACGAAatgGGCTGGCTGGAT
AAAACCAAAAACGATATTAGCAGCCTGCTGGGCCATAAACCGGAAACCCGTGAAACCACC
CTGGGCGTGGAAAACTTTCTGCTGGATCTGCGTCCGGCGACCGCGTGGAGCCTGTATGCG
GTGACCACCGCGGTGCTGACCCCGCTGCTGAAACATCTGATTACCAGCGATTATATTAAC
ACCAGCCTGACCAGCATTAACGTGCAGGCGAGCGCGCTGTTTACCCTGGCGCGTGGCTTT
CCGTTTGTGGATGTGGGCGTGAGCGCGCTGCTGCTGGCGGCGGGCTGCTGGGGCCAGGTG
ACCCTGACCGTGACCGTGACCGCGGCGGCGCTGCTGTTTTGCCATTATGCGTATatgGTG
CCGGGCTGGCAGGCGGAAGCGatgCGTAGCGCGCAGCGTCGTACCGCGGCGGGCATTatg
AAAAACGCGGTGGTGGATGGCATTGTGGCGACCGATGTGCCGGAACTGGAACGTACCACC
CCGGTGatgCAGAAAAAAGTGGGCCAGATTatgCTGATTCTGGTGAGCatgGCGGCGGTG
GTGGTGAACCCGAGCGTGCGTACCGTGCGTGAAGCGGGCATTCTGACCACCGCGGCGGCG
GTGACCCTGTGGGAAAACGGCGCGAGCAGCGTGTGGAACGCGACCACCGCGATTGGCCTG
TGCCATATTatgCGTGGCGGCTGGCTGAGCTGCCTGAGCATTACCTGGACCCTGATTAAA
AACatgGAAAAACCGGGCCTGAAACGTGGCGGCGCGAAAGGCCGTACCCTGGGCGAAGTG
TGGAAAGAACGTCTGAACCATatgACCAAAGAAGAATTTACCCGTTATCGTAAAGAAGCG
ATTACCGAAGTGGATCGTAGCGCGGCGAAACATGCGCGTCGTGAAGGCAACATTACCGGC
GGCCATCCGGTGAGCCGTGGCACCGCGAAACTGCGTTGGCTGGTGGAACGTCGTTTTCTG
GAACCGGTGGGCAAAGTGGTGGATCTGGGCTGCGGCCGTGGCGGCTGGTGCTATTATatg
GCGACCCAGAAACGTGTGCAGGAAGTGAAAGGCTATACCAAAGGCGGCCCGGGCCATGAA
GAACCGCAGCTGGTGCAGAGCTATGGCTGGAACATTGTGACCatgAAAAGCGGCGTGGAT
GTGTTTTATCGTCCGAGCGAAGCGAGCGATACCCTGCTGTGCGATATTGGCGAAAGCAGC
AGCAGCGCGGAAGTGGAAGAACATCGTACCGTGCGTGTGCTGGAAatgGTGGAAGATTGG
CTGCATCGTGGCCCGAAAGAATTTTGCATTAAAGTGCTGTGCCCGTATatgCCGCGTGTG
ATTGAAAAAatgGAAACCCTGCAGCGTCGTCATGGCGGCGGCCTGGTGCGTAACCCGCTG
AGCCGTAACAGCACCCATGAAatgTATTGGGTGAGCCATGCGAGCGGCAACATTGTGCAT
AGCGTGAACatgACCAGCCAGGTGCTGCTGGGCCGTatgGAAAAAAAAACCTGGAAAGGC
CCGCAGTTTGAAGAAGATGTGAACCTGGGCAGCGGCACCCGTGCGGTGGGCAAACCGCTG
CTGAACAGCGATACCAGCAAAATTAAAAACCGTATTGAACGTCTGAAAAAAGAATATAGC
AGCACCTGGCATCAGGATACCAACCATCCGTATCGTACCTGGAACTATCATGGCAGCTAT
GAAGTGAAACCGACCGGCAGCGCGAGCAGCCTGGTGAACGGCGTGGTGCGTCTGCTGAGC
AAACCGTGGGATACCATTACCAGCGTGACCACCatgGCGatgACCGATACCACCCCGTTT
GGCCAGCAGCGTGTGTTTAAAGAAAAAGTGGATACCAAAGCGCCGGAACCGCCGGAAGGC
GTGAAATATGTGCTGAACGAAACCACCAACTGGCTGTGGGCGTTTCTGGCGCGTGATAAA
AAACCGCGTatgTGCAGCCGTGAAGAATTTATTGGCAAAGTGAACAGCAACGCGGCGCTG
GGCGCGatgTTTGAAGAACAGAACCAGTGGAAAAACGCGCGTGAAGCGGTGGAAGATCCG
AAATTTTGGGAAatgGTGGATGAAGAACGTGAAGCGCATCTGCGTGGCGAATGCAACACC
TGCATTTATAACatgatgGGCAAACGTGAAAAAAAACCGGGCGAATTTGGCAAAGCGAAA
GGCAGCCGTGCGATTTGGTTTatgTGGCTGGGCGCGCGTTTTCTGGAATTTGAAGCGCTG
GGCTTTCTGAACGAAGATCATTGGCTGGGCCGTAAAAACAGCGGCGGCGGCGTGGAAGGC
CTGGGCCTGCAGAAACTGGGCTATATTCTGAAAGAAGTGGGCACCAAACCGGGCGGCAAA
ATTTATGCGGATGATACCGCGGGCTGGGATACCCGTATTACCAAAGCGGATCTGGAAAAC
GAAGCGAAAGTGCTGGAACTGCTGGATGGCGAACATCGTCGTCTGGCGCGTAGCATTATT
GAACTGACCTATCGTCATAAAGTGGTGAAAGTGatgCGTCCGGCGGCGGATGGCAAAACC
GTGatgGATGTGATTAGCCGTGAAGATCAGCGTGGCAGCGGCCAGGTGGTGACCTATGCG
CTGAACACCTTTACCAACCTGGCGGTGCAGCTGGTGCGTatgatgGAAGGCGAAGGCGTG
ATTGGCCCGGATGATGTGGAAAAACTGGGCAAAGGCAAAGGCCCGAAAGTGCGTACCTGG
CTGTTTGAAAACGGCGAAGAACGTCTGAGCCGTatgGCGGTGAGCGGCGATGATTGCGTG
GTGAAACCGCTGGATGATCGTTTTGCGACCAGCCTGCATTTTCTGAACGCGatgAGCAAA
GTGCGTAAAGATATTCAGGAATGGAAACCGAGCACCGGCTGGTATGATTGGCAGCAGGTG
CCGTTTTGCAGCAACCATTTTACCGAACTGATTatgAAAGATGGCCGTACCCTGGTGGTG
CCGTGCCGTGGCCAGGATGAACTGATTGGCCGTGCGCGTATTAGCCCGGGCGCGGGCTGG
AACGTGCGTGATACCGCGTGCCTGGCGAAAAGCTATGCGCAGatgTGGCTGCTGCTGTAT
TTTCATCGTCGTGATCTGCGTCTGatgGCGAACGCGATTTGCAGCGCGGTGCCGGTGAAC
TGGGTGCCGACCGGCCGTACCACCTGGAGCATTCATGCGAAAGGCGAATGGatgACCACC
GAAGATatgCTGGCGGTGTGGAACCGTGTGTGGATTGAAGAAAACGAATGGatgGAAGAT
AAAACCCCGGTGGAACGTTGGAGCGATGTGCCGTATAGCGGCAAACGTGAAGATATTTGG
TGCGGCAGCCTGATTGGCACCCGTACCCGTGCGACCTGGGCGGAAAACATTCATGTGGCG
ATTAACCAGGTGCGTAGCGTGATTGGCGAAGAAAAATATGCGGATTATatgAGCAGCCTG
CGTCGTTATGAAGATACCATTGTGGTGGAAGATACCGTGCTGTAA
>JN858070_Homosapiens_Ancora_Italy@15/09/2011
atgAGCAAAAAACCGGGCGGCCCGGGCAAAAACCGTGCGGTGAACatgCTGAAACGTGGC
atgCCGCGTGGCCTGAGCCTGATTGGCCTGAAACGTGCGatgCTGAGCCTGATTGATGGC
AAAGGCCCGATTCGTTTTGTGCTGGCGCTGCTGGCGTTTTTTCGTTTTACCGCGATTGCG
CCGACCCGTGCGGTGCTGGATCGTTGGCGTGGCGTGAACAAACAGACCGCGatgAAACAT
CTGCTGAGCTTTAAAAAAGAACTGGGCACCCTGACCAGCGCGATTAACCGTCGTAGCACC
AAACAGAAAAAACGTGGCGGCACCGCGGGCTTTACCATTCTGCTGGGCCTGATTGCGTGC
GCGGGCGCGGTGACCCTGAGCAACTTTCAGGGCAAAGTGatgatgACCGTGAACGTGACC
GATGTGACCGATGTGATTACCATTCCGACCGCGGCGGGCAAAAACCTGTGCATTGTGCGT
GCGatgGATGTGGGCTATCTGTGCGAAGATACCATTACCTATGAATGCCCGGTGCTGGCG
GCGGGCAACGATCCGGAAGATATTGATTGCTGGTGCACCAAAAGCAGCGTGTATGTGCGT
TATGGCCGTTGCACCAAAACCCGTCATAGCCGTCGTAGCCGTCGTAGCCTGACCGTGCAG
ACCCATGGCGAAAGCACCCTGGCGAACAAAAAAGGCGCGTGGCTGGATAGCACCAAAGCG
ACCCGTTATCTGGTGAAAACCGAAAGCTGGATTCTGCGTAACCCGGGCTATGCGCTGGTG
GCGGCGGTGATTGGCTGGatgCTGGGCAGCAACACCatgCAGCGTGTGGTGTTTGCGATT
CTGCTGCTGCTGGTGGCGCCGGCGTATAGCTTTAACTGCCTGGGCatgAGCAACCGTGAT
TTTCTGGAAGGCGTGAGCGGCGCGACCTGGGTGGATCTGGTGCTGGAAGGCGATAGCTGC
GTGACCATTatgAGCAAAGATAAACCGACCATTGATGTGAAAatgatgAACatgGAAGCG
GCGAACCTGGCGGATGTGCGTAGCTATTGCTATCTGGCGAGCGTGAGCGATCTGAGCACC
CGTGCGGCGTGCCCGACCatgGGCGAAGCGCATAACGAAAAACGTGCGGATCCGGCGTTT
GTGTGCAAACAGGGCGTGGTGGATCGTGGCTGGGGCAACGGCTGCGGCCTGTTTGGCAAA
GGCAGCATTGATACCTGCGCGAAATTTGCGTGCACCACCAAAGCGACCGGCTGGATTATT
CAGAAAGAAAACATTAAATATGAAGTGGCGATTTTTGTGCATGGCCCGACCACCGTGGAA
AGCCATGGCAACTATAGCACCCAGACCGGCGCGACCCAGGCGGGCCGTTTTAGCATTACC
CCGAGCGCGCCGAGCTATACCCTGAAACTGGGCGAATATGGCGAAGTGACCGTGGATTGC
GAACCGCGTAGCGGCATTGATACCAGCGCGTATTATGTGatgAGCGTGGGCGCGAAAAGC
TTTCTGGTGCATCGTGAATGGTTTatgGATCTGAACCTGCCGTGGAGCAGCGCGGGCAGC
ACCACCTGGCGTAACCGTGAAACCCTGatgGAATTTGAAGAACCGCATGCGACCAAACAG
AGCGTGGTGGCGCTGGGCAGCCAGGAAGGCGCGCTGCATCAGGCGCTGGCGGGCGCGATT
CCGGTGGAATTTAGCAGCAACACCGTGAAACTGACCAGCGGCCATCTGAAATGCCGTGTG
AAAatgGAAAAACTGCAGCTGAAAGGCACCACCTATGGCGTGTGCAGCAAAGCGTTTAAA
TTTGCGGGCACCCCGGCGGATACCGGCCATGGCACCGTGGTGCTGGAACTGCAGTATACC
GGCACCGATGGCCCGTGCAAAGTGCCGATTAGCAGCGTGGCGAGCCTGAACGATCTGACC
CCGGTGGGCCGTCTGGTGACCGTGAACCCGTTTGTGAGCGTGGCGACCGCGAACAGCAAA
GTGCTGATTGAACTGGAACCGCCGTTTGGCGATAGCTATATTGTGGTGGGCCGTGGCGAA
CAGCAGATTAACCATCATTGGCATAAAAGCGGCAGCAGCATTGGCAAAGCGTTTACCACC
ACCCTGCGTGGCGCGCAGCGTCTGGCGGCGCTGGGCGATACCGCGTGGGATTTTGGCAGC
GTGGGCGGCGTGTTTACCAGCGTGGGCAAAGCGATTCATCAGGTGTTTGGCGGCGCGTTT
CGTAGCCTGTTTGGCGGCatgAGCTGGATTACCCAGGGCCTGCTGGGCGCGCTGCTGCTG
TGGatgGGCATTAACGCGCGTGATCGTAGCATTGCGatgACCTTTCTGGCGGTGGGCGGC
GTGCTGCTGTTTCTGAGCGTGAACGTGCATGCGGATACCGGCTGCGCGATTGATATTGGC
CGTCAGGAACTGCGTTGCGGCAGCGGCGTGTTTATTCATAACGATGTGGAAGCGTGGatg
GATCGTTATAAATTTTATCCGGAAACCCCGCAGGGCCTGGCGCGTATTATTCAGAAAGCG
CATGCGGAAGGCGTGTGCGGCCTGCGTAGCGTGAGCCGTCTGGAACATCAGatgTGGGAA
GCGATTAAAGATGAACTGAACACCCTGCTGAAAGAAAACGGCGTGGATCTGAGCGTGGTG
GTGGAAAAACAGAACGGCatgTATAAAGCGGCGCCGAAACGTCTGGCGGCGACCACCGAA
AAACTGGAAatgGGCTGGAAAGCGTGGGGCAAAAGCATTATTTTTGCGCCGGAACTGGCG
AACAACACCTTTGTGATTGATGGCCCGGAAACCGAAGAATGCCCGACCGCGAACCGTGCG
TGGAACAGCatgGAAGTGGAAGATTTTGGCTTTGGCCTGACCAGCACCCGTatgTTTCTG
CGTATTCGTGAAACCAACACCACCGAATGCGATAGCAAAATTATTGGCACCGTGGTGAAA
AACAACatgGCGGTGCATAGCGATCTGAGCTATTGGATTGAAAGCGGCCTGAACGATACC
TGGAAACTGGAACGTGCGGTGCTGGGCGAAGTGAAAAGCTGCACCTGGCCGGAAACCCAT
ACCCTGTGGGGCGATGGCGTGCTGGAAAGCGATCTGATTATTCCGATTACCCTGGCGGGC
CCGCGTAGCAACCATAACCGTCGTCCGGGCTATAAAACCCAGAACCAGGGCCCGTGGGAT
GAAGGCCGTGTGGAAATTGATTTTGATTATTGCCCGGGCACCACCGTGACCATTAGCGAT
AGCTGCGGCCATCGTGGCCCGGCGGCGCGTACCACCACCGAAAGCGGCAAACTGATTACC
GATTGGTGCTGCCGTAGCTGCACCCTGCCGCCGCTGCGTTTTCAGACCGAAAACGGCTGC
TGGTATGGCatgGAAATTCGTCCGACCCGTCATGATGAAAAAACCCTGGTGCAGAGCCGT
GTGAACGCGTATAACGCGGATatgATTGATCCGTTTCAGCTGGGCCTGCTGGTGGTGTTT
CTGGCGACCCAGGAAGTGCTGCGTAAACGTTGGACCGCGAAAATTAGCATTCCGGCGATT
atgCTGGCGCTGCTGGTGCTGGTGTTTGGCGGCATTACCTATACCGATGTGCTGCGTTAT
GTGATTCTGGTGGGCGCGGCGTTTGCGGAAGCGAACAGCGGCGGCGATGTGGTGCATCTG
GCGCTGatgGCGACCTTTAAAATTCAGCCGGTGTTTCTGGTGGCGAGCTTTCTGAAAGCG
CGTTGGACCAACCAGGAAAGCATTCTGCTGatgCTGGCGGCGGCGTTTTTTCAGatgGCG
TATTATGATGCGAAAAACGTGCTGAGCTGGGAAGTGCCGGATGTGCTGAACAGCCTGAGC
GTGGCGTGGatgATTCTGCGTGCGATTAGCTTTACCAACACCAGCAACGTGGTGGTGCCG
CTGCTGGCGCTGCTGACCCCGGGCCTGAAATGCCTGAACCTGGATGTGTATCGTATTCTG
CTGCTGatgGTGGGCGTGGGCAGCCTGATTAAAGAAAAACGTAGCAGCGCGGCGAAAAAA
AAAGGCGCGTGCCTGATTTGCCTGGCGCTGGCGAGCACCGGCGTGTTTAACCCGatgATT
CTGGCGGCGGGCCTGatgGCGTGCGATCCGAACCGTAAACGTGGCTGGCCGGCGACCGAA
GTGatgACCGCGGTGGGCCTGatgTTTGCGATTGTGGGCGGCCTGGCGGAACTGGATATT
GATAGCatgGCGATTCCGatgACCATTGCGGGCCTGatgTTTGTGGCGTTTGTGATTAGC
GGCAAAAGCACCGATatgTGGATTGAACGTACCGCGGATATTACCTGGGAAAGCGATGCG
GAAATTACCGGCAGCAGCGAACGTGTGGATGTGCGTCTGGATGATGATGGCAACTTTCAG
CTGATTAACGATCCGGGCGCGCCGTGGAAAATTTGGatgCTGCGTatgGCGTGCCTGGCG
ATTAGCGCGTATACCCCGTGGGCGATTCTGCCGAGCGTGATTGGCTTTTGGATTACCCTG
CAGTATACCAAACGTGGCGGCGTGCTGTGGGATACCCCGAGCCCGCGTGAATATAAAAAA
GGCGATACCACCACCGGCGTGTATCGTATTatgACCCGTGGCCTGCTGGGCAGCTATCAG
GCGGGCGCGGGCGTGatgGTGGAAGGCGTGTTTCATACCCTGTGGCATACCACCAAAGGC
GCGGCGCTGatgAGCGGCGAAGGCCGTCTGGATCCGTATTGGGGCAGCGTGAAAGAAGAT
CGTCTGTGCTATGGCGGCCCGTGGAAACTGCAGCATAAATGGAACGGCCATGATGAAGTG
CAGatgATTGTGGTGGAACCGGGCAAAAACGTGAAAAACGTGCAGACCAAACCGGGCGTG
TTTAAAACCCCGGAAGGCGAAATTGGCGCGGTGACCCTGGATTATCCGACCGGCACCAGC
GGCAGCCCGATTGTGGATAAAAACGGCGATGTGATTGGCCTGTATGGCAACGGCGTGATT
atgCCGAACGGCAGCTATATTAGCGCGATTGTGCAGGGCGAACGTatgGAAGAACCGGCG
CCGGCGGGCTTTGAACCGGAAatgCTGCGTAAAAAACAGATTACCGTGCTGGATCTGCAT
CCGGGCGCGGGCAAAACCCGTAAAATTCTGCCGCAGATTATTAAAGAAGCGATTAACAAA
CGTCTGCGTACCGCGGTGCTGGCGCCGACCCGTGTGGTGGCGGCGGAAatgAGCGAAGCG
CTGCGTGGCCTGCCGATTCGTTATCAGACCAGCGCGGTGCATCGTGAACATAGCGGCAAC
GAAATTGTGGATGTGatgTGCCATGCGACCCTGACCCATCGTCTGatgAGCCCGCATCGT
GTGCCGAACTATAACCTGTTTATTatgGATGAAGCGCATTTTACCGATCCGGCGAGCATT
GCGGCGCGTGGCTATATTGCGACCAAAGTGGAACTGGGCGAAGCGGCGGCGATTTTTatg
ACCGCGACCCCGCCGGGCACCAGCGATCCGTTTCCGGAAAGCAACGCGCCGATTAGCGAT
atgCAGACCGAAATTCCGGATCGTGCGTGGAACACCGGCTATGAATGGATTACCGAATAT
GTGGGCAAAACCGTGTGGTTTGTGCCGAGCGTGAAAatgGGCAACGAAATTGCGCTGTGC
CTGCAGCGTGCGGGCAAAAAAGTGATTCAGCTGAACCGTAAAAGCTATGAAACCGAATAT
CCGAAATGCAAAAACGATGATTGGGATTTTGTGATTACCACCGATATTAGCGAAatgGGC
GCGAACTTTAAAGCGAGCCGTGTGATTGATAGCCGTAAAAGCGTGAAACCGACCATTATT
GAAGAAGGCGATGGCCGTGTGATTCTGGGCGAACCGAGCGCGATTACCGCGGCGAGCGCG
GCGCAGCGTCGTGGCCGTATTGGCCGTAACCCGAGCCAGGTGGGCGATGAATATTGCTAT
GGCGGCCATACCAACGAAGATGATAGCAACTTTGCGCATTGGACCGAAGCGCGTATTatg
CTGGATAACATTAACatgCCGAACGGCCTGGTGGCGCAGCTGTATCAGCCGGAACGTGAA
AAAGTGTATACCatgGATGGCGAATATCGTCTGCGTGGCGAAGAACGTAAAAACTTTCTG
GAATTTCTGCGTACCGCGGATCTGCCGGTGTGGCTGGCGTATAAAGTGGCGGCGGCGGGC
ATTAGCTATCATGATCGTAAATGGTGCTTTGATGGCCCGCGTACCAACACCATTCTGGAA
GATAACAACGAAGTGGAAGTGATTACCAAACTGGGCGAACGTAAAATTCTGCGTCCGCGT
TGGGCGGATGCGCGTGTGTATAGCGATCATCAGGCGCTGAAAAGCTTTAAAGATTTTGCG
AGCGGCAAACGTAGCCAGATTGGCCTGGTGGAAGTGCTGGGCCGTatgCCGGAACATTTT
atgGGCAAAACCTGGGAAGCGCTGGATACCatgTATGTGGTGGCGACCGCGGAAAAAGGC
GGCCGTGCGCATCGTatgGCGCTGGAAGAACTGCCGGATGCGCTGCAGACCATTGCGCTG
ATTGCGCTGCTGAGCGTGatgAGCCTGGGCGTGTTTTTTCTGCTGatgCAGCGTAAAGGC
ATTGGCAAAATTGGCCTGGGCGGCGTGACCCTGGGCGCGGCGACCTTTTTTTGCTGGatg
GCGGAAGTGCCGGGCACCAAAATTGCGGGCatgCTGCTGCTGAGCCTGCTGCTGatgATT
GTGCTGATTCCGGAACCGGAAAAACAGCGTAGCCAGACCGATAACCAGCTGGCGGTGTTT
CTGATTTGCGTGCTGACCCTGGTGAGCGCGGTGGCGGCGAACGAAatgGGCTGGCTGGAT
AAAACCAAAAACGATATTAGCAGCCTGCTGGGCCATAAACCGGAAACCCGTGAAACCACC
CTGGGCGTGGAAAACTTTCTGCTGGATCTGCGTCCGGCGACCGCGTGGAGCCTGTATGCG
GTGACCACCGCGGTGCTGACCCCGCTGCTGAAACATCTGATTACCAGCGATTATATTAAC
ACCAGCCTGACCAGCATTAACGTGCAGGCGAGCGCGCTGTTTACCCTGGCGCGTGGCTTT
CCGTTTGTGGATGTGGGCGTGAGCGCGCTGCTGCTGGCGGCGGGCTGCTGGGGCCAGGTG
ACCCTGACCGTGACCGTGACCGCGGCGGCGCTGCTGTTTTGCCATTATGCGTATatgGTG
CCGGGCTGGCAGGCGGAAGCGatgCGTAGCGCGCAGCGTCGTACCGCGGCGGGCATTatg
AAAAACGCGGTGGTGGATGGCATTGTGGCGACCGATGTGCCGGAACTGGAACGTACCACC
CCGGTGatgCAGAAAAAAGTGGGCCAGATTatgCTGATTCTGGTGAGCatgGCGGCGGTG
GTGGTGAACCCGAGCGTGCGTACCGTGCGTGAAGCGGGCATTCTGACCACCGCGGCGGCG
GTGACCCTGTGGGAAAACGGCGCGAGCAGCGTGTGGAACGCGACCACCGCGATTGGCCTG
TGCCATATTatgCGTGGCGGCTGGCTGAGCTGCCTGAGCATTACCTGGACCCTGATTAAA
AACatgGAAAAACCGGGCCTGAAACGTGGCGGCGCGAAAGGCCGTACCCTGGGCGAAGTG
TGGAAAGAACGTCTGAACCATatgACCAAAGAAGAATTTACCCGTTATCGTAAAGAAGCG
ATTACCGAAGTGGATCGTAGCGCGGCGAAACATGCGCGTCGTGAAGGCAACATTACCGGC
GGCCATCCGGTGAGCCGTGGCACCGCGAAACTGCGTTGGCTGGTGGAACGTCGTTTTCTG
GAACCGGTGGGCAAAGTGGTGGATCTGGGCTGCGGCCGTGGCGGCTGGTGCTATTATatg
GCGACCCAGAAACGTGTGCAGGAAGTGAAAGGCTATACCAAAGGCGGCCCGGGCCATGAA
GAACCGCAGCTGGTGCAGAGCTATGGCTGGAACATTGTGACCatgAAAAGCGGCGTGGAT
GTGTTTTATCGTCCGAGCGAAGCGAGCGATACCCTGCTGTGCGATATTGGCGAAAGCAGC
AGCAGCGCGGAAGTGGAAGAACATCGTACCGTGCGTGTGCTGGAAatgGTGGAAGATTGG
CTGCATCGTGGCCCGAAAGAATTTTGCATTAAAGTGCTGTGCCCGTATatgCCGCGTGTG
ATTGAAAAAatgGAAACCCTGCAGCGTCGTTATGGCGGCGGCCTGGTGCGTAACCCGCTG
AGCCGTAACAGCACCCATGAAatgTATTGGGTGAGCCATGCGAGCAGCAACATTGTGCAT
AGCGTGAACatgACCAGCCAGGTGCTGCTGGGCCGTatgGAAAAAAAAACCTGGAAAGGC
CCGCAGTTTGAAGAAGATGTGAACCTGGGCAGCGGCACCCGTGCGGTGGGCAAACCGCTG
CTGAACAGCGATACCAGCAAAATTAAAAACCGTATTGAACGTCTGAAAAAAGAATATAGC
AGCACCTGGCATCAGGATACCAACCATCCGTATCGTACCTGGAACTATCATGGCAGCTAT
GAAGTGAAACCGACCGGCAGCGCGAGCAGCCTGGTGAACGGCGTGGTGCGTCTGCTGAGC
AAACCGTGGGATACCATTACCAACGTGACCACCatgGCGatgACCGATACCACCCCGTTT
GGCCAGCAGCGTGTGTTTAAAGAAAAAGTGGATACCAAAGCGCCGGAACCGCCGGAAGGC
GTGAAATATGTGCTGAACGAAACCACCAACTGGCTGTGGGCGTTTCTGGCGCGTGATAAA
AAACCGCGTatgTGCAGCCGTGAAGAATTTATTGGCAAAGTGAACAGCAACGCGGCGCTG
GGCGCGatgTTTGAAGAACAGAACCAGTGGAAAAACGCGCGTGAAGCGGTGGAAGATCCG
AAATTTTGGGAAatgGTGGATGAAGAACGTGAAGCGCATCTGCATGGCGAATGCAACACC
TGCATTTATAACatgatgGGCAAACGTGAAAAAAAACCGGGCGAATTTGGCAAAGCGAAA
GGCAGCCGTGCGATTTGGTTTatgTGGCTGGGCGCGCGTTTTCTGGAATTTGAAGCGCTG
GGCTTTCTGAACGAAGATCATTGGCTGGGCCGTAAAAACAGCGGCGGCGGCGTGGAAGGC
CTGGGCCTGCAGAAACTGGGCTATATTCTGAAAGAAGTGGGCACCAAACCGGGCGGCAAA
ATTTATGCGGATGATACCGCGGGCTGGGATACCCGTATTACCAAAGCGGATCTGGAAAAC
GAAGCGAAAGTGCTGGAACTGCTGGATGGCGAACATCGTCGTCTGGCGCGTAGCATTATT
GAACTGACCTATCGTCATAAAGTGGTGAAAGTGatgCGTCCGGCGGCGGATGGCAAAACC
GTGatgGATGTGATTAGCCGTGAAGATCAGCGTGGCAGCGGCCAGGTGGTGACCTATGCG
CTGAACACCTTTACCAACCTGGCGGTGCAGCTGGTGCGTatgatgGAAGGCGAAGGCGTG
ATTGGCCCGGATGATGTGGAAAAACTGGGCAAAGGCAAAGGCCCGAAAGTGCGTGCGTGG
CTGTTTGAAAACGGCGAAGAACGTCTGAGCCGTatgGCGGTGAGCGGCGATGATTGCGTG
GTGAAACCGCTGGATGATCGTTTTGCGACCAGCCTGCATTTTCTGAACGCGatgAGCAAA
GTGCGTAAAGATATTCAGGAATGGAAACCGAGCACCGGCTGGTATGATTGGCAGCAGGTG
CCGTTTTGCAGCAACCATTTTACCGAACTGATTatgAAAGATGGCCGTACCCTGGTGGTG
CCGTGCCGTGGCCAGGATGAACTGATTGGCCGTGCGCGTATTAGCCCGGGCGCGGGCTGG
AACGTGCGTGATACCGCGTGCCTGGCGAAAAGCTATGCGCAGatgTGGCTGCTGCTGTAT
TTTCATCGTCGTGATCTGCGTCTGatgGCGAACGCGATTTGCAGCGCGGTGCCGGTGAAC
TGGGTGCCGACCGGCCGTACCACCTGGAGCATTCATGCGAAAGGCGAATGGatgACCACC
GAAGATatgCTGGCGGTGTGGAACCGTGTGTGGATTGAAGAAAACGAATGGatgGAAGAT
AAAACCCCGGTGGAACGTTGGAGCGATGTGCCGTATAGCGGCAAACGTGAAGATATTTGG
TGCGGCAGCCTGATTGGCACCCGTACCCGTGCGACCTGGGCGGAAAACATTCATGTGGCG
ATTAACCAGGTGCGTAGCGTGATTGGCGAAGAAAAATATGTGGATTATatgAGCAGCCTG
CGTCGTTATGAAGATACCATTGTGGTGGAAGATACCGTGCTGTAA
>KF179640_Accipitergentilis_Austria@15/06/2008
atgAGCAAAAAACCGGGCGGCCCGGGCAAAAACCGTGCGGTGAACatgCTGAAACGTGGC
atgCCGCGTGGCCTGAGCCTGATTGGCCTGAAACGTGCGatgCTGAGCCTGATTGATGGC
AAAGGCCCGATTCGTTTTGTGCTGGCGCTGCTGGCGTTTTTTCGTTTTACCGCGATTGCG
CCGACCCGTGCGGTGCTGGATCGTTGGCGTGGCGTGAACAAACAGACCGCGatgAAACAT
CTGCTGAGCTTTAAAAAAGAACTGGGCACCCTGACCAGCGCGATTAACCGTCGTAGCACC
AAACAGAAAAAACGTGGCGGCACCGCGGGCTTTACCATTCTGCTGGGCCTGATTGCGTGC
GCGGGCGCGGTGACCCTGAGCAACTTTCAGGGCAAAGTGatgatgACCGTGAACGCGACC
GATGTGACCGATGTGATTACCATTCCGACCGCGGCGGGCAAAAACCTGTGCATTGTGCGT
GCGatgGATGTGGGCTATCTGTGCGAAGATACCATTACCTATGAATGCCCGGTGCTGGCG
GCGGGCAACGATCCGGAAGATATTGATTGCTGGTGCACCAAAAGCAGCGTGTATGTGCGT
TATGGCCGTTGCACCAAAACCCGTCATAGCCGTCGTAGCCGTCGTAGCCTGACCGTGCAG
ACCCATGGCGAAAGCACCCTGGCGAACAAAAAAGGCGCGTGGCTGGATAGCACCAAAGCG
ACCCGTTATCTGGTGAAAACCGAAAGCTGGATTCTGCGTAACCCGGGCTATGCGCTGGTG
GCGGCGGTGATTGGCTGGatgCTGGGCAGCAACACCatgCAGCGTGTGGTGTTTGCGATT
CTGCTGCTGCTGGTGGCGCCGGCGTATAGCTTTAACTGCCTGGGCatgAGCAACCGTGAT
TTTCTGGAAGGCGTGAGCGGCGCGACCTGGGTGGATCTGGTGCTGGAAGGCGATAGCTGC
GTGACCATTatgAGCAAAGATAAACCGACCATTGATGTGAAAatgatgAACatgGAAGCG
GCGAACCTGGCGGATGTGCGTAGCTATTGCTATCTGGCGAGCGTGAGCGATCTGAGCACC
CGTGCGGCGTGCCCGACCatgGGCGAAGCGCATAACGAAAAACGTGCGGATCCGGCGTTT
GTGTGCAAACAGGGCGTGGTGGATCGTGGCTGGGGCAACGGCTGCGGCCTGTTTGGCAAA
GGCAGCATTGATACCTGCGCGAAATTTGCGTGCACCACCAAAGCGACCGGCTGGATTATT
CAGAAAGAAAACATTAAATATGAAGTGGCGATTTTTGTGCATGGCCCGACCACCGTGGAA
AGCCATGGCAACTATAGCACCCAGATTGGCGCGACCCAGGCGGGCCGTTTTAGCATTACC
CCGAGCGCGCCGAGCTATACCCTGAAACTGGGCGAATATGGCGAAGTGACCGTGGATTGC
GAACCGCGTAGCGGCATTGATACCAGCGCGTATTATGTGatgAGCGTGGGCGCGAAAAGC
TTTCTGGTGCATCGTGAATGGTTTatgGATCTGAACCTGCCGTGGAGCAGCGCGGGCAGC
ACCACCTGGCGTAACCGTGAAACCCTGatgGAATTTGAAGAACCGCATGCGACCAAACAG
AGCGTGGTGGCGCTGGGCAGCCAGGAAGGCGCGCTGCATCAGGCGCTGGCGGGCGCGATT
CCGGTGGAATTTAGCAGCAACACCGTGAAACTGACCAGCGGCCATCTGAAATGCCGTGTG
AAAatgGAAAAACTGCAGCTGAAAGGCACCACCTATGGCGTGTGCAGCAAAGCGTTTAAA
TTTGCGGGCACCCCGGCGGATACCGGCCATGGCACCGTGGTGCTGGAACTGCAGTATACC
GGCACCGATGGCCCGTGCAAAGTGCCGATTAGCAGCGTGGCGAGCCTGAACGATCTGACC
CCGGTGGGCCGTCTGGTGACCGTGAACCCGTTTGTGAGCGTGGCGACCGCGAACAGCAAA
GTGCTGATTGAACTGGAACCGCCGTTTGGCGATAGCTATATTGTGGTGGGCCGTGGCGAA
CAGCAGATTAACCATCATTGGCATAAAAGCGGCAGCAGCATTGGCAAAGCGTTTACCACC
ACCCTGCGTGGCGCGCAGCGTCTGGCGGCGCTGGGCGATACCGCGTGGGATTTTGGCAGC
GTGGGCGGCGTGTTTACCAGCGTGGGCAAAGCGATTCATCAGGTGTTTGGCGGCGCGTTT
CGTAGCCTGTTTGGCGGCatgAGCTGGATTACCCAGGGCCTGCTGGGCGCGCTGCTGCTG
TGGatgGGCATTAACGCGCGTGATCGTAGCATTGCGatgACCTTTCTGGCGGTGGGCGGC
GTGCTGCTGTTTCTGAGCGTGAACGTGCATGCGGATACCGGCTGCGCGATTGATATTGGC
CGTCAGGAACTGCGTTGCGGCAGCGGCGTGTTTATTCATAACGATGTGGAAGCGTGGatg
GATCGTTATAAATTTTATCCGGAAACCCCGCAGGGCCTGGCGCGTATTATTCAGAAAGCG
CATGCGGAAGGCGTGTGCGGCCTGCGTAGCGTGAGCCGTCTGGAACATCAGatgTGGGAA
GCGATTAAAGATGAACTGAACACCCTGCTGAAAGAAAACGGCGTGGATCTGAGCGTGGTG
GTGGAAAAACAGAACGGCatgTATAAAGCGGCGCCGAAACGTCTGGCGGCGNNNACCGAA
AAACTGGAAatgGGCTGGAAAGCGTGGGGCAAAAGCATTATTTTTGCGCCGGAACTGGCG
AACAACACCTTTGTGATTGATGGCCCGGAAACCGAAGAATGCCCGACCGCGAACCGTGCG
TGGAACAGCatgGAAGTGGAAGATTTTGGCTTTGGCCTGACCAGCACCCGTatgTTTCTG
CGTATTCGTGAAACCAACACCACCGAATGCGATAGCAAAATTATTGGCACCGCGGTGAAA
AACAACatgGCGGTGCATAGCGATCTGAGCTATTGGATTGAAAGCGGCCTGAACGATACC
TGGAAACTGGAACGTGCGGTGCTGGGCGAAGTGAAAAGCTGCACCTGGCCGGAAACCCAT
ACCCTGTGGGGCGATGGCGTGCTGGAAAGCGATCTGATTATTCCGATTACCCTGGCGGGC
CCGCGTAGCAACCATAACCGTCGTCCGGGCTATAAAACCCAGAACCAGGGCCCGTGGGAT
GAAGGCCGTGTGGAAATTGATTTTGATTATTGCCCGGGCACCACCGTGACCATTAGCGAT
AGCTGCGGCCATCGTGGCCCGGCGGCGCGTACCACCACCGAAAGCGGCAAACTGATTNNN
GATTGGTGCTGCCGTAGCTGCACCCTGCCGCCGCTGCGTTTTCAGACCGAAAACGGCTGC
TGGTATGGCatgGAAATTCGTCCGACCCGTCATGATGAAAAAACCCTGGTGCAGAGCCGT
GTGAACGCGTATAACGCGGATatgATTGATCCGTTTCAGCTGGGCCTGCTGGTGGTGTTT
CTGGCGACCCAGGAAGTGCTGCGTAAACGTTGGACCGCGAAAATTAGCATTCCGGCGATT
atgCTGGCGCTGCTGGTGCTGGTGTTTGGCGGCATTACCTATACCGATGTGCTGCGTTAT
GTGATTCTGGTGGGCGCGGCGTTTGCGGAAGCGAACAGCGGCGGCGATGTGGTGCATCTG
GCGCTGatgGCGACCTTTAAAATTCAGCCGGTGTTTCTGGTGGCGAGCTTTCTGAAAGCG
CGTTGGACCAACCAGGAAAGCATTCTGCTGatgCTGGCGGCGGCGTTTTTTCAGatgGCG
TATTATGATGCGAAAAACGTGCTGAGCTGGGAAGTGCCGGATGTGCTGAACAGCCTGAGC
GTGGCGTGGatgATTCTGCGTGCGATTAGCTTTACCAACACCAGCAACGTGGTGGTGCCG
CTGCTGGCGCTGCTGACCCCGGGCCTGAAATGCCTGAACCTGGATGTGTATCGTATTCTG
CTGCTGatgGTGGGCGTGGGCAGCCTGATTAAAGAAAAACGTAGCAGCGCGGCGAAAAAA
AAAGGCGCGTGCCTGATTTGCCTGGCGCTGGCGAGCACCGGCGTGTTTAACCCGatgATT
CTGGCGGCGGGCCTGatgGCGTGCGATCCGAACCGTAAACGTGGCTGGCCGGCGACCGAA
GTGatgACCGCGGTGGGCCTGatgTTTGCGATTGTGGGCGGCCTGGCGGAACTGGATATT
GATAGCatgGCGATTCCGatgACCATTGCGGGCCTGatgTTTGTGGCGTTTGTGATTAGC
GGCAAAAGCACCGATatgTGGATTGAACGTACCGCGGATATTACCTGGGAAAGCGATGCG
GAAATTACCGGCAGCAGCGAACGTGTGGATGTGCGTCTGGATGATGATGGCAACTTTCAG
CTGATTAACGATCCGGGCGCGCCGTGGAAAATTTGGatgCTGCGTatgGCGTGCCTGGCG
ATTAGCGCGTATACCCCGTGGGCGATTCTGCCGAGCGTGATTGGCTTTTGGATTACCCTG
CAGTATACCAAACGTGGCGGCGTGCTGTGGGATACCCCGAGCCCGCGTGAATATAAAAAA
GGCGATACCACCACCGGCGTGTATCGTATTatgACCCGTGGCCTGCTGGGCAGCTATCAG
GCGGGCGCGGGCGTGatgGTGGAAGGCGTGTTTCATACCCTGTGGCATACCACCAAAGGC
GCGGCGCTGatgAGCGGCGAAGGCCGTCTGGATCCGTATTGGGGCAGCGTGAAAGAAGAT
CGTCTGTGCTATGGCGGCCCGTGGAAACTGCAGCATAAATGGAACGGCCATGATGAAGTG
CAGatgATTGTGGTGGAACCGGGCAAAAACGTGAAAAACGTGCAGACCAAACCGGGCGTG
TTTAAAACCCCGGAAGGCGAAATTGGCGCGGTGACCCTGGATTATCCGACCGGCACCAGC
GGCAGCCCGATTGTGGATAAAAACGGCGATGTGATTGGCCTGTATGGCAACGGCGTGATT
atgCCGAACGGCAGCTATATTAGCGCGATTGTGCAGGGCGAACGTatgGAAGAACCGGCG
CCGGCGGGCTTTGAACCGGAAatgCTGCGTAAAAAACAGATTACCGTGCTGGATCTGCAT
CCGGGCGCGGGCAAAACCCGTAAAATTCTGCCGCAGATTATTAAAGAAGCGATTAACAAA
CGTCTGCGTACCGCGGTGCTGGCGCCGACCCGTGTGGTGGCGGCGGAAatgAGCGAAGCG
CTGCGTGGCCTGCCGATTCGTTATCAGACCAGCGCGGTGCATCGTGAACATAGCGGCAAC
GAAATTGTGGATGTGatgTGCCATGCGACCCTGACCCATCGTCTGatgAGCCCGCATCGT
GTGCCGAACTATAACCTGTTTATTatgGATGAAGCGCATTTTACCGATCCGGCGAGCATT
GCGGCGCGTGGCTATATTGCGACCAAAGTGGAACTGGGCGAAGCGGCGGCGATTTTTatg
ACCGCGACCCCGCCGGGCACCAGCGATCCGTTTCCGGAAAGCAACGCGCCGATTAGCGAT
atgCAGACCGAAATTCCGGATCGTGCGTGGAACACCGGCTATGAATGGATTACCGAATAT
GTGGGCAAAACCGTGTGGTTTGTGCCGAGCGTGAAAatgGGCAACGAAATTGCGCTGTGC
CTGCAGCGTGCGGGCAAAAAAGTGATTCAGCTGAACCGTAAAAGCTATGAAACCGAATAT
CCGAAATGCAAAAACGATGATTGGGATTTTGTGATTACCACCGATATTAGCGAAatgGGC
GCGAACTTTAAAGCGAGCCGTGTGATTGATAGCCGTAAAAGCGTGAAACCGACCATTATT
GAAGAAGGCGATGGCCGTGTGATTCTGGGCGAACCGAGCGCGATTACCGCGGCGAGCGCG
GCGCAGCGTCGTGGCCGTATTGGCCGTAACCCGAGCCAGGTGGGCGATGAATATTGCTAT
GGCGGCCATACCAACGAAGATGATAGCAACTTTGCGCATTGGACCGAAGCGCGTATTatg
CTGGATAACATTAACatgCCGAACGGCCTGGTGGCGCAGCTGTATCAGCCGGAACGTGAA
AAAGTGTATACCatgGATGGCGAATATCGTCTGCGTGGCGAAGAACGTAAAAACTTTCTG
GAATTTCTGCGTACCGCGGATCTGCCGGTGTGGCTGGCGTATAAAGTGGCGGCGGCGGGC
ATTAGCTATCATGATCGTAAATGGTGCTTTGATGGCCCGCGTACCAACACCATTCTGGAA
GATAACAACGAAGTGGAAGTGATTACCAAACTGGGCGAACGTAAAATTCTGCGTCCGCGT
TGGGCGGATGCGCGTGTGTATAGCGATCATCAGGCGCTGAAAAGCTTTAAAGATTTTGCG
AGCGGCAAACGTAGCCAGATTGGCCTGGTGGAAGTGCTGGGCCGTatgCCGGAACATTTT
atgGGCAAAACCTGGGAAGCGCTGGATACCatgTATGTGGTGGCGACCGCGGAAAAAGGC
GGCCGTGCGCATCGTatgGCGCTGGAAGAACTGCCGGATGCGCTGCAGACCATTGCGCTG
ATTGCGCTGCTGAGCGTGatgAGCCTGGGCGTGTTTTTTCTGCTGatgCAGCGTAAAGGC
ATTGGCAAAATTGGCCTGGGCGGCGTGATTCTGGGCGCGGCGACCTTTTTTTGCTGGatg
GCGGAAGTGCCGGGCACCAAAATTGCGGGCatgCTGCTGCTGAGCCTGCTGCTGatgATT
GTGCTGATTCCGGAACCGGAAAAACAGCGTAGCCAGACCGATAACCAGCTGGCGGTGTTT
CTGATTTGCGTGCTGACCCTGGTGAGCGCGGTGGCGGCGAACGAAatgGGCTGGCTGGAT
AAAACCAAAAACGATATTAGCAGCCTGCTGGGCCATAAACCGGAAACCCGTGAAACCACC
CTGGGCGTGGAAAACTTTCTGCTGGATCTGCGTCCGGCGACCGCGTGGAGCCTGTATGCG
GTGACCACCGCGGTGCTGACCCCGCTGCTGAAACATCTGATTACCAGCGATTATATTAAC
ACCAGCCTGACCAGCATTAACGTGCAGGCGAGCGCGCTGTTTACCCTGGCGCGTGGCTTT
CCGTTTGTGGATGTGGGCGTGAGCGCGCTGCTGCTGGCGGCGGGCTGCTGGGGCCAGGTG
ACCCTGACCGTGACCGTGACCGCGGCGGCGCTGCTGTTTTGCCATTATGCGTATatgGTG
CCGGGCTGGCAGGCGGAAGCGatgCGTAGCGCGCAGCGTCGTACCGCGGCGGGCATTatg
AAAAACGCGGTGGTGGATGGCATTGTGGCGACCGATGTGCCGGAACTGGAACGTACCACC
CCGGTGatgCAGAAAAAAGTGGGCCAGATTatgCTGATTCTGGTGAGCatgGCGGCGGTG
GTGGTGAACCCGAGCGTGCGTACCGTGCGTGAAGCGGGCATTCTGACCACCGCGGCGGCG
GTGACCCTGTGGGAAAACGGCGCGAGCAGCGTGTGGAACGCGACCACCGCGATTGGCCTG
TGCCATATTatgCGTGGCGGCTGGCTGAGCTGCCTGAGCATTACCTGGACCCTGATTAAA
AACatgGAAAAACCGGGCCTGAAACGTGGCGGCGCGAAAGGCCGTACCCTGGGCGAAGTG
TGGAAAGAACGTCTGAACCATatgACCAAAGAAGAATTTACCCGTTATCGTAAAGAAGCG
ATTACCGAAGTGGATCGTAGCGCGGCGAAACATGCGCGTCGTGAAGGCAACATTACCGGC
GGCCATCCGGTGAGCCGTGGCACCGCGAAACTGCGTTGGCTGGTGGAACGTCGTTTTCTG
GAACCGGTGGGCAAAGTGGTGGATCTGGGCTGCGGCCGTGGCGGCTGGTGCTATTATatg
GCGACCCAGAAACGTGTGCAGGAAGTGAAAGGCTATACCAAAGGCGGCCCGGGCCATGAA
GAACCGCAGCTGGTGCAGAGCTATGGCTGGAACATTGTGACCatgAAAAGCGGCGTGGAT
GTGTTTTATCGTCCGAGCGAAGCGAGCGATACCCTGCTGTGCGATATTGGCGAAAGCAGC
AGCAGCGCGGAAGTGGAAGAACATCGTACCGTGCGTGTGCTGGAAatgGTGGAAGATTGG
CTGCATCGTGGCCCGAAAGAATTTTGCATTAAAGTGCTGTGCCCGTATatgCCGCGTGTG
ATTGAAAAAatgGAAACCCTGCAGCGTCGTTATGGCGGCGGCCTGGTGCGTAACCCGCTG
AGCCGTAACAGCACCCATGAAatgTATTGGGTGAGCCATGCGAGCGGCAACATTGTGCAT
AGCGTGAACatgACCAGCCAGGTGCTGCTGGGCCGTatgGAAAAAAAAACCTGGAAAGGC
CCGCAGTTTGAAGAAGATGTGAACCTGGGCAGCGGCACCCGTGCGNNNGGCAAACCGCTG
CTGAACAGCGATACCAGCAAAATTAAAAACCGTATTGAACGTCTGAAAAAAGAATATAGC
AGCACCTGGCATCAGGATGCGAACCATCCGTATCGTACCTGGAACTATCATGGCAGCTAT
GAAGTGAAACCGACCGGCAGCGCGAGCAGCCTGGTGAACGGCGTGGTGCGTCTGCTGAGC
AAACCGTGGGATACCATTACCAACGTGACCACCatgGCGatgACCGATACCACCCCGTTT
GGCCAGCAGCGTGTGTTTAAAGAAAAAGTGGATACCAAAGCGCCGGAACCGCCGGAAGGC
GTGAAATATGTGCTGAACGAAACCACCAACTGGCTGTGGGCGTTTCTGGCGCGTGATAAA
AAACCGCGTatgTGCAGCCGTGAAGAATTTATTGGCAAAGTGAACAGCAACGCGGCGCTG
GGCGCGatgTTTGAAGAACAGAACCAGTGGAAAAACGCGCGTGAAGCGGTGGAAGATCCG
AAATTTTGGGAAatgGTGGATGAAGAACGTGAAGCGCATCTGCGTGGCGAATGCAACACC
TGCATTTATAACatgatgGGCAAACGTGAAAAAAAACCGGGCGAATTTGGCAAAGCGAAA
GGCAGCCGTGCGATTTGGTTTatgTGGCTGGGCGCGCGTTTTCTGGAATTTGAAGCGCTG
GGCTTTCTGAACGAAGATCATTGGCTGGGCCGTAAAAACAGCGGCGGCGGCGTGGAAGGC
CTGGGCCTGCAGAAACTGGGCTATATTCTGAAAGAAGTGGGCACCAAACCGGGCGGCAAA
ATTTATGCGGATGATACCGCGGGCTGGGATACCCGTATTACCAAAGCGGATCTGGAAAAC
GAAGCGAAAGTGCTGGAACTGCTGGATGGCGAACATCGTCGTCTGGCGCGTAGCATTATT
GAACTGACCTATCGTCATAAAGTGGTGAAAGTGatgCGTCCGGCGGCGGATGGCAAAACC
GTGatgGATGTGATTAGCCGTGAAGATCAGCGTGGCAGCGGCCAGGTGGTGACCTATGCG
CTGAACACCTTTACCAACCTGGCGGTGCAGCTGGTGCGTatgatgGAAGGCGAAGGCGTG
ATTGGCCCGGATGATGTGGAAAAACTGGGCAAAGGCAAAGGCCCGAAAGTGCGTACCTGG
CTGTTTGAAAACGGCGAAGAACGTCTGAGCCGTatgGCGGTGAGCGGCGATGATTGCGTG
GTGAAACCGCTGGATGATCGTTTTGCGACCAGCCTGCATTTTCTGAACGCGatgAGCAAA
GTGCGTAAAGATATTCAGGAATGGAAACCGAGCACCGGCTGGTATGATTGGCAGCAGGTG
CCGTTTTGCAGCAACCATTTTACCGAACTGATTatgAAAGATGGCCGTACCCTGGTGGTG
CCGTGCCGTGGCCAGGATGAACTGATTGGCCGTGCGCGTATTAGCCCGGGCGCGGGCTGG
AACGTGCGTGATACCGCGTGCCTGGCGAAAAGCTATGCGCAGatgTGGCTGCTGCTGTAT
TTTCATCGTCGTGATCTGCGTCTGatgGCGAACGCGATTTGCAGCGCGGTGCCGGTGAAC
TGGGTGCCGACCGGCCGTACCACCTGGAGCATTCATGCGAAAGGCGAATGGatgACCACC
GAAGATatgCTGGCGGTGTGGAACCGTGTGTGGATTGAAGAAAACGAATGGatgGAAGAT
AAAACCCCGGTGGAACGTTGGAGCGATGTGCCGTATAGCGGCAAACGTGAAGATATTTGG
TGCGGCAGCCTGATTGGCACCCGTACCCGTGCGACCTGGGCGGAAAACATTCATGTGGCG
ATTAACCAGGTGCGTAGCGTGATTGGCGAAGAAAAATATGTGGATTATatgAGCAGCCTG
CGTCGTTATGAAGATACCATTGTGGTGGAAGATACCGTGCTGTAA
>DQ116961_Accipitergentilis_Hungary@15/06/2004
atgAGCAAAAAACCGGGCGGCCCGGGCAAAAACCGTGCGGTGAACatgCTGAAACGTGGC
atgCCGCGTGGCCTGAGCCTGATTGGCCTGAAACGTGCGatgCTGAGCCTGATTGATGGC
AAAGGCCCGATTCGTTTTGTGCTGGCGCTGCTGGCGTTTTTTCGTTTTACCGCGATTGCG
CCGACCCGTGCGGTGCTGGATCGTTGGCGTGGCGTGAACAAACAGACCGCGatgAAACAT
CTGCTGAGCTTTAAAAAAGAACTGGGCACCCTGACCAGCGCGATTAACCGTCGTAGCACC
AAACAGAAAAAACGTGGCGGCACCGCGGGCTTTACCATTCTGCTGGGCCTGATTGCGTGC
GCGGGCGCGGTGACCCTGAGCAACTTTCAGGGCAAAGTGatgatgACCGTGAACGCGACC
GATGTGACCGATGTGATTACCATTCCGACCGCGGCGGGCAAAAACCTGTGCATTGTGCGT
GCGatgGATGTGGGCTATCTGTGCGAAGATACCATTACCTATGAATGCCCGGTGCTGGCG
GCGGGCAACGATCCGGAAGATATTGATTGCTGGTGCACCAAAAGCAGCGTGTATGTGCGT
TATGGCCGTTGCACCAAAACCCGTCATAGCCGTCGTAGCCGTCGTAGCCTGACCGTGCAG
ACCCATGGCGAAAGCACCCTGGCGAACAAAAAAGGCGCGTGGCTGGATAGCACCAAAGCG
ACCCGTTATCTGGTGAAAACCGAAAGCTGGATTCTGCGTAACCCGGGCTATGCGCTGGTG
GCGGCGGTGATTGGCTGGatgCTGGGCAGCAACACCatgCAGCGTGTGGTGTTTGCGATT
CTGCTGCTGCTGGTGGCGCCGGCGTATAGCTTTAACTGCCTGGGCatgAGCAACCGTGAT
TTTCTGGAAGGCGTGAGCGGCGCGACCTGGGTGGATCTGGTGCTGGAAGGCGATAGCTGC
GTGACCATTatgAGCAAAGATAAACCGACCATTGATGTGAAAatgatgAACatgGAAGCG
GCGAACCTGGCGGATGTGCGTAGCTATTGCTATCTGGCGAGCGTGAGCGATCTGAGCACC
CGTGCGGCGTGCCCGACCatgGGCGAAGCGCATAACGAAAAACGTGCGGATAGCGCGTTT
GTGTGCAAACAGGGCGTGGTGGATCGTGGCTGGGGCAACGGCTGCGGCCTGTTTGGCAAA
GGCAGCATTGATACCTGCGCGAAATTTGCGTGCACCACCAAAGCGACCGGCTGGATTATT
CAGAAAGAAAACATTAAATATGAAGTGGCGATTTTTGTGCATGGCCCGACCACCGTGGAA
AGCCATGGCAACTATAGCACCCAGATTGGCGCGACCCAGGCGGGCCGTTTTAGCATTACC
CCGAGCGCGCCGAGCTATACCCTGAAACTGGGCGAATATGGCGAAGTGACCGTGGATTGC
GAACCGCGTAGCGGCATTGATACCAGCGCGTATTATGTGatgAGCGTGGGCGCGAAAAGC
TTTCTGGTGCATCGTGAATGGTTTatgGATCTGAACCTGCCGTGGAGCAGCGCGGGCAGC
ACCACCTGGCGTAACCGTGAAACCCTGatgGAATTTGAAGAACCGCATGCGACCAAACAG
AGCGTGGTGGCGCTGGGCAGCCAGGAAGGCGCGCTGCATCAGGCGCTGGCGGGCGCGATT
CCGGTGGAATTTAGCAGCAACACCGTGAAACTGACCAGCGGCCATCTGAAATGCCGTGTG
AAAatgGAAAAACTGCAGCTGAAAGGCACCACCTATGGCGTGTGCAGCAAAGCGTTTAAA
TTTGCGGGCACCCCGGCGGATACCGGCCATGGCACCGTGGTGCTGGAACTGCAGTATACC
GGCACCGATGGCCCGTGCAAAGTGCCGATTAGCAGCGTGGCGAGCCTGAACGATCTGACC
CCGGTGGGCCGTCTGGTGACCGTGAACCCGTTTGTGAGCGTGGCGACCGCGAACAGCAAA
GTGCTGATTGAACTGGAACCGCCGTTTGGCGATAGCTATATTGTGGTGGGCCGTGGCGAA
CAGCAGATTAACCATCATTGGCATAAAAGCGGCAGCAGCATTGGCAAAGCGTTTACCACC
ACCCTGCGTGGCGCGCAGCGTCTGGCGGCGCTGGGCGATACCGCGTGGGATTTTGGCAGC
GTGGGCGGCGTGTTTACCAGCGTGGGCAAAGCGATTCATCAGGTGTTTGGCGGCGCGTTT
CGTAGCCTGTTTGGCGGCatgAGCTGGATTACCCAGGGCCTGCTGGGCGCGCTGCTGCTG
TGGatgGGCATTAACGCGCGTGATCGTAGCATTGCGatgACCTTTCTGGCGGTGGGCGGC
GTGCTGCTGTTTCTGAGCGTGAACGTGCATGCGGATACCGGCTGCGCGATTGATATTGGC
CGTCAGGAACTGCGTTGCGGCAGCGGCGTGTTTATTCATAACGATGTGGAAGCGTGGatg
GATCGTTATAAATTTTATCCGGAAACCCCGCAGGGCCTGGCGCGTATTATTCAGAAAGCG
CATGCGGAAGGCGTGTGCGGCCTGCGTAGCGTGAGCCGTCTGGAACATCAGatgTGGGGC
GCGATTAAAGATGAACTGAACACCCTGCTGAAAGAAAACGGCGTGGATCTGAGCGTGGTG
GTGGAAAAACAGAACGGCatgTATAAAGCGGCGCCGAAACGTCTGGCGGCGACCACCGAA
AAACTGGAAatgGGCTGGAAAGCGTGGGGCAAAAGCATTATTTTTGCGCCGGAACTGGCG
AACAACACCTTTGTGATTGATGGCCCGGAAACCGAAGAATGCCCGACCGCGAACCGTGCG
TGGAACAGCatgGAAGTGGAAGATTTTGGCTTTGGCCTGACCAGCACCCGTatgTTTCTG
CGTATTCGTGAAACCAACACCACCGAATGCGATAGCAAAATTATTGGCACCGCGGTGAAA
AACAACatgGCGGTGCATAGCGATCTGAGCTATTGGATTGAAAGCGGCCTGAACGATACC
TGGAAACTGGAACGTGCGGTGCTGGGCGAAGTGAAAAGCTGCACCTGGCCGGAAACCCAT
ACCCTGTGGGGCGATGGCGTGCTGGAAAGCGATCTGATTATTCCGATTACCCTGGCGGGC
CCGCGTAGCAACCATAACCGTCGTCCGGGCTATAAAACCCAGAACCAGGGCCCGTGGGAT
GAAGGCCGTGTGGAAATTGATTTTGATTATTGCCCGGGCACCACCGTGACCATTAGCGAT
AGCTGCGGCCATCGTGGCCCGGCGGCGCGTACCACCACCGAAAGCGGCAAACTGATTACC
GATTGGTGCTGCCGTAGCTGCACCCTGCCGCCGCTGCGTTTTCAGACCGAAAACGGCTGC
TGGTATGGCatgGAAATTCGTCCGACCCGTCATGATGAAAAAACCCTGGTGCAGAGCCGT
GTGAACGCGCATAACGCGGATatgATTGATCCGTTTCAGCTGGGCCTGCTGGTGGTGTTT
CTGGCGACCCAGGAAGTGCTGCGTAAACGTTGGACCGCGAAAATTAGCATTCCGGCGATT
atgCTGGCGCTGCTGGTGCTGGTGTTTGGCGGCATTACCTATACCGATGTGCTGCGTTAT
GTGATTCTGGTGGGCGCGGCGTTTGCGGAAGCGAACAGCGGCGGCGATGTGGTGCATCTG
GCGCTGatgGCGACCTTTAAAATTCAGCCGGTGTTTCTGGTGGCGAGCTTTCTGAAAGCG
CGTTGGACCAACCAGGAAAGCATTCTGCTGatgCTGGCGGCGGCGTTTTTTCAGatgGCG
TATTATGATGCGAAAAACGTGCTGAGCTGGGAAGTGCCGGATGTGCTGAACAGCCTGAGC
GTGGCGTGGatgATTCTGCGTGCGATTAGCTTTACCAACACCAGCAACGTGGTGGTGCCG
CTGCTGGCGCTGCTGACCCCGGGCCTGAAATGCCTGAACCTGGATGTGTATCGTATTCTG
CTGCTGatgGTGGGCGTGGGCAGCCTGATTAAAGAAAAACGTAGCAGCGCGGCGAAAAAA
AAAGGCGCGTGCCTGATTTGCCTGGCGCTGGCGAGCACCGGCGTGTTTAACCCGatgATT
CTGGCGGCGGGCCTGatgGCGTGCGATCCGAACCGTAAACGTGGCTGGCCGGCGACCGAA
GTGatgACCGCGGTGGGCCTGatgTTTGCGATTGTGGGCGGCCTGGCGGAACTGGATATT
GATAGCatgGCGATTCCGatgACCATTGCGGGCCTGatgTTTGTGGCGTTTGTGATTAGC
GGCAAAAGCACCGATatgTGGATTGAACGTACCGCGGATATTACCTGGGAAAGCGATGCG
GAAATTACCGGCAGCAGCGAACGTGTGGATGTGCGTCTGGATGATGATGGCAACTTTCAG
CTGATTAACGATCCGGGCGCGCCGTGGAAAATTTGGatgCTGCGTatgGCGTGCCTGGCG
ATTAGCGCGTATACCCCGTGGGCGATTCTGCCGAGCGTGATTGGCTTTTGGATTACCCTG
CAGTATACCAAACGTGGCGGCGTGCTGTGGGATACCCCGAGCCCGCGTGAATATAAAAAA
GGCGATACCACCACCGGCGTGTATCGTATTatgACCCGTGGCCTGCTGGGCAGCTATCAG
GCGGGCGCGGGCGTGatgGTGGAAGGCGTGTTTCATACCCTGTGGCATACCACCAAAGGC
GCGGCGCTGatgAGCGGCGAAGGCCGTCTGGATCCGTATTGGGGCAGCGTGAAAGAAGAT
CGTCTGTGCTATGGCGGCCCGTGGAAACTGCAGCATAAATGGAACGGCCATGATGAAGTG
CAGatgATTGTGGTGGAACCGGGCAAAAACGTGAAAAACGTGCAGACCAAACCGGGCGTG
TTTAAAACCCCGGAAGGCGAAATTGGCGCGGTGACCCTGGATTATCCGACCGGCACCAGC
GGCAGCCCGATTGTGGATAAAAACGGCGATGTGATTGGCCTGTATGGCAACGGCGTGATT
atgCCGAACGGCAGCTATATTAGCGCGATTGTGCAGGGCGAACGTatgGAAGAACCGGCG
CCGGCGGGCTTTGAACCGGAAatgCTGCGTAAAAAACAGATTACCGTGCTGGATCTGCAT
CCGGGCGCGGGCAAAACCCGTAAAATTCTGCCGCAGATTATTAAAGAAGCGATTAACAAA
CGTCTGCGTACCGCGGTGCTGGCGCCGACCCGTGTGGTGGCGGCGGAAatgAGCGAAGCG
CTGCGTGGCCTGCCGATTCGTTATCAGACCAGCGCGGTGCATCGTGAACATAGCGGCAAC
GAAATTGTGGATGTGatgTGCCATGCGACCCTGACCCATCGTCTGatgAGCCCGCATCGT
GTGCCGAACTATAACCTGTTTATTatgGATGAAGCGCATTTTACCGATCCGGCGAGCATT
GCGGCGCGTGGCTATATTGCGACCAAAGTGGAACTGGGCGAAGCGGCGGCGATTTTTatg
ACCGCGACCCCGCCGGGCACCAGCGATCCGTTTCCGGAAAGCAACGCGCCGATTAGCGAT
atgCAGACCGAAATTCCGGATCGTGCGTGGAACACCGGCTATGAATGGATTACCGAATAT
GTGGGCAAAACCGTGTGGTTTGTGCCGAGCGTGAAAatgGGCAACGAAATTGCGCTGTGC
CTGCAGCGTGCGGGCAAAAAAGTGATTCAGCTGAACCGTAAAAGCTATGAAACCGAATAT
CCGAAATGCAAAAACGATGATTGGGATTTTGTGATTACCACCGATATTAGCGAAatgGGC
GCGAACTTTAAAGCGAGCCGTGTGATTGATAGCCGTAAAAGCGTGAAACCGACCATTATT
GAAGAAGGCGATGGCCGTGTGATTCTGGGCGAACCGAGCGCGATTACCGCGGCGAGCGCG
GCGCAGCGTCGTGGCCGTATTGGCCGTAACCCGAGCCAGGTGGGCGATGAATATTGCTAT
GGCGGCCATACCAACGAAGATGATAGCAACTTTGCGCATTGGACCGAAGCGCGTATTatg
CTGGATAACATTAACatgCCGAACGGCCTGGTGGCGCAGCTGTATCAGCCGGAACGTGAA
AAAGTGTATACCatgGATGGCGAATATCGTCTGCGTGGCGAAGAACGTAAAAACTTTCTG
GAATTTCTGCGTACCGCGGATCTGCCGGTGTGGCTGGCGTATAAAGTGGCGGCGGCGGGC
ATTAGCTATCATGATCGTAAATGGTGCTTTGATGGCCCGCGTACCAACACCATTCTGGAA
GATAACAACGAAGTGGAAGTGATTACCAAACTGGGCGAACGTAAAATTCTGCGTCCGCGT
TGGGCGGATGCGCGTGTGTATAGCGATCATCAGGCGCTGAAAAGCTTTAAAGATTTTGCG
AGCGGCAAACGTAGCCAGATTGGCCTGGTGGAAGTGCTGGGCCGTatgCCGGAACATTTT
atgGGCAAAACCTGGGAAGCGCTGGATACCatgTATGTGGTGGCGACCGCGGAAAAAGGC
GGCCGTGCGCATCGTatgGCGCTGGAAGAACTGCCGGATGCGCTGCAGACCATTGCGCTG
ATTGCGCTGCTGAGCGTGatgAGCCTGGGCGTGTTTTTTCTGCTGatgCAGCGTAAAGGC
ATTGGCAAAATTGGCCTGGGCGGCGTGATTCTGGGCGCGGCGACCTTTTTTTGCTGGatg
GCGGAAGTGCCGGGCACCAAAATTGCGGGCatgCTGCTGCTGAGCCTGCTGCTGatgATT
GTGCTGATTCCGGAACCGGAAAAACAGCGTAGCCAGACCGATAACCAGCTGGCGGTGTTT
CTGATTTGCGTGCTGACCCTGGTGAGCGCGGTGGCGGCGAACGAAatgGGCTGGCTGGAT
AAAACCAAAAACGATATTAGCAGCCTGCTGGGCCATAAACCGGAAACCCGTGAAACCACC
CTGGGCGTGGAAAACTTTCTGCTGGATCTGCGTCCGGCGACCGCGTGGAGCCTGTATGCG
GTGACCACCGCGGTGCTGACCCCGCTGCTGAAACATCTGATTACCAGCGATTATATTAAC
ACCAGCCTGACCAGCATTAACGTGCAGGCGAGCGCGCTGTTTACCCTGGCGCGTGGCTTT
CCGTTTGTGGATGTGGGCGTGAGCGCGCTGCTGCTGGCGGCGGGCTGCTGGGGCCAGGTG
ACCCTGACCGTGACCGTGACCGCGGCGGCGCTGCTGTTTTGCCATTATGCGTATatgGTG
CCGGGCTGGCAGGCGGAAGCGatgCGTAGCGCGCAGCGTCGTACCGCGGCGGGCATTatg
AAAAACGCGGTGGTGGATGGCATTGTGGCGACCGATGTGCCGGAACTGGAACGTACCACC
CCGGTGatgCAGAAAAAAGTGGGCCAGATTatgCTGATTCTGGTGAGCatgGCGGCGGTG
GTGGTGAACCCGAGCGTGCGTACCGTGCGTGAAGCGGGCATTCTGACCACCGCGGCGGCG
GTGACCCTGTGGGAAAACGGCGCGAGCAGCGTGTGGAACGCGACCACCGCGATTGGCCTG
TGCCATATTatgCGTGGCGGCTGGCTGAGCTGCCTGAGCATTACCTGGACCCTGATTAAA
AACatgGAAAAACCGGGCCTGAAACGTGGCGGCGCGAAAGGCCGTACCCTGGGCGAAGTG
TGGAAAGAACGTCTGAACCATatgACCAAAGAAGAATTTGCGCGTTATCGTAAAGAAGCG
ATTACCGAAGTGGATCGTAGCGCGGCGAAACATGCGCGTCGTGAAGGCAACATTACCGGC
GGCCATCCGGTGAGCCGTGGCACCGCGAAACTGCGTTGGCTGGTGGAACGTCGTTTTCTG
GAACCGGTGGGCAAAGTGGTGGATCTGGGCTGCGGCCGTGGCGGCTGGTGCTATTATatg
GCGACCCAGAAACGTGTGCAGGAAGTGAAAGGCTATACCAAAGGCGGCCCGGGCCATGAA
GAACCGCAGCTGGTGCAGAGCTATGGCTGGAACATTGTGACCatgAAAAGCGGCGTGGAT
GTGTTTTATCGTCCGAGCGAAGCGAGCGATACCCTGCTGTGCGATATTGGCGAAAGCAGC
AGCAGCGCGGAAGTGGAAGAACATCGTACCGTGCGTGTGCTGGAAatgGTGGAAGATTGG
CTGCATCGTGGCCCGAAAGAATTTTGCATTAAAGTGCTGTGCCCGTATatgCCGCGTGTG
ATTGAAAAAatgGAAACCCTGCAGCGTCGTTATGGCGGCGGCCTGGTGCGTAACCCGCTG
AGCCGTAACAGCACCCATGAAatgTATTGGGTGAGCCATGCGAGCGGCAACATTGTGCAT
AGCGTGAACatgACCAGCCAGGTGCTGCTGGGCCGTatgGAAAAAAAAACCTGGAAAGGC
CCGCAGTTTGAAGAAGATGTGAACCTGGGCAGCGGCACCCGTGCGGTGGGCAAACCGCTG
CTGAACAGCGATACCAGCAAAATTAAAAACCGTATTGAACGTCTGAAAAAAGAATATAGC
AGCACCTGGCATCAGGATGCGAACCATCCGTATCGTACCTGGAACTATCATGGCAGCTAT
GAAGTGAAACCGACCGGCAGCGCGAGCAGCCTGGTGAACGGCGTGGTGCGTCTGCTGAGC
AAACCGTGGGATACCATTACCAACGTGACCACCatgGCGatgACCGATACCACCCCGTTT
GGCCAGCAGCGTGTGTTTAAAGAAAAAGTGGATACCAAAGCGCCGGAACCGCCGGAAGGC
GTGAAATATGTGCTGAACGAAACCACCAACTGGCTGTGGGCGTTTCTGGCGCGTGATAAA
AAACCGCGTatgTGCAGCCGTGAAGAATTTATTGGCAAAGTGAACAGCAACGCGGCGCTG
GGCGCGatgTTTGAAGAACAGAACCAGTGGAAAAACGCGCGTGAAGCGGTGGAAGATCCG
AAATTTTGGGAAatgGTGGATGAAGAACGTGAAGCGCATCTGCGTGGCGAATGCAACACC
TGCATTTATAACatgatgGGCAAACGTGAAAAAAAACCGGGCGAATTTGGCAAAGCGAAA
GGCAGCCGTGCGATTTGGTTTatgTGGCTGGGCGCGCGTTTTCTGGAATTTGAAGCGCTG
GGCTTTCTGAACGAAGATCATTGGCTGGGCCGTAAAAACAGCGGCGGCGGCGTGGAAGGC
CTGGGCCTGCAGAAACTGGGCTATATTCTGAAAGAAGTGGGCACCAAACCGGGCGGCAAA
ATTTATGCGGATGATACCGCGGGCTGGGATACCCGTATTACCAAAGCGGATCTGGAAAAC
GAAGCGAAAGTGCTGGAACTGCTGGATGGCGAACATCGTCGTCTGGCGCGTAGCATTATT
GAACTGACCTATCGTCATAAAGTGGTGAAAGTGatgCGTCCGGCGGCGGATGGCAAAACC
GTGatgGATGTGATTAGCCGTGAAGATCAGCGTGGCAGCGGCCAGGTGGTGACCTATGCG
CTGAACACCTTTACCAACCTGGCGGTGCAGCTGGTGCGTatgatgGAAGGCGAAGGCGTG
ATTGGCCCGGATGATGTGGAAAAACTGGGCAAAGGCAAAGGCCCGAAAGTGCGTACCTGG
CTGTTTGAAAACGGCGAAGAACGTCTGAGCCGTatgGCGGTGAGCGGCGATGATTGCGTG
GTGAAACCGCTGGATGATCGTTTTGCGACCAGCCTGCATTTTCTGAACGCGatgAGCAAA
GTGCGTAAAGATATTCAGGAATGGAAACCGAGCACCGGCTGGTATGATTGGCAGCAGGTG
CCGTTTTGCAGCAACCATTTTACCGAACTGATTatgAAAGATGGCCGTACCCTGGTGGTG
CCGTGCCGTGGCCAGGATGAACTGATTGGCCGTGCGCGTATTAGCCCGGGCGCGGGCTGG
AACGTGCGTGATACCGCGTGCCTGGCGAAAAGCTATGCGCAGatgTGGCTGCTGCTGTAT
TTTCATCGTCGTGATCTGCGTCTGatgGCGAACGCGATTTGCAGCGCGGTGCCGGTGAAC
TGGGTGCCGACCGGCCGTACCACCTGGAGCATTCATGCGAAAGGCGAATGGatgACCACC
GAAGATatgCTGGCGGTGTGGAACCGTGTGTGGATTGAAGAAAACGAATGGatgGAAGAT
AAAACCCCGGTGGAACGTTGGAGCGATGTGCCGTATAGCGGCAAACGTGAAGATATTTGG
TGCGGCAGCCTGATTGGCACCCGTACCCGTGCGACCTGGGCGGAAAACATTCATGTGGCG
ATTAACCAGGTGCGTAGCGTGATTGGCGAAGAAAAATATGTGGATTATatgAGCAGCCTG
CGTCGTTATGAAGATACCATTGTGGTGGAAGATACCGTGCTGTAA
>KP780837_Nestornotabilis_Austria@29/08/2008
atgAGCAAAAAACCGGGCGGCCCGGGCAAAAACCGTGCGGTGAACatgCTGAAACGTGGC
atgCCGCGTGGCCTGAGCCTGATTGGCCTGAAACGTGCGatgCTGAGCCTGATTGATGGC
AAAGGCCCGATTCGTTTTGTGCTGGCGCTGCTGGCGTTTTTTCGTTTTACCGCGATTGCG
CCGACCCGTGCGGTGCTGGATCGTTGGCGTGGCGTGAACAAACAGACCGCGatgAAACAT
CTGCTGAGCTTTAAAAAAGAACTGGGCACCCTGACCAGCGCGATTAACCGTCGTAGCACC
AAACAGAAAAAACGTGGCGGCACCGCGGGCTTTACCATTCTGCTGGGCCTGATTGCGTGC
GCGGGCGCGGTGACCCTGAGCAACTTTCAGGGCAAAGTGatgatgACCGTGAACGCGACC
GATGTGACCGATGTGATTACCATTCCGACCGCGGCGGGCAAAAACCTGTGCATTGTGCGT
GCGatgGATGTGGGCTATCTGTGCGAAGATACCATTACCTATGAATGCCCGGTGCTGGCG
GCGGGCAACGATCCGGAAGATATTGATTGCTGGTGCACCAAAAGCAGCGTGTATGTGCGT
TATGGCCGTTGCACCAAAACCCGTCATAGCCGTCGTAGCCGTCGTAGCCTGACCGTGCAG
ACCCATGGCGAAAGCACCCTGGCGAACAAAAAAGGCGCGTGGCTGGATAGCACCAAAGCG
ACCCGTTATCTGGTGAAAACCGAAAGCTGGATTCTGCGTAACCCGGGCTATGCGCTGGTG
GCGGCGGTGATTGGCTGGatgCTGGGCAGCAACACCatgCAGCGTGTGGTGTTTGCGATT
CTGCTGCTGCTGGTGGCGCCGGCGTATAGCTTTAACTGCCTGGGCatgAGCAACCGTGAT
TTTCTGGAAGGCGTGAGCGGCGCGACCTGGGTGGATCTGGTGCTGGAAGGCGATAGCTGC
GTGACCATTatgAGCAAAGATAAACCGACCATTGATGTGAAAatgatgAACatgGAAGCG
GCGAACCTGGCGGATGTGCGTAGCTATTGCTATCTGGCGAGCGTGAGCGATCTGAGCACC
CGTGCGGCGTGCCCGACCatgGGCGAAGCGCATAACGAAAAACGTGCGGATCCGGCGTTT
GTGTGCAAACAGGGCGTGGTGGATCGTGGCTGGGGCAACGGCTGCGGCCTGTTTGGCAAA
GGCAGCATTGATACCTGCGCGAAATTTGCGTGCACCACCAAAGCGACCGGCTGGATTATT
CAGAAAGAAAACATTAAATATGAAGTGGCGATTTTTGTGCATGGCCCGACCACCGTGGAA
AGCCATGGCAACTATAGCACCCAGACCGGCGCGACCCAGGCGGGCCGTTTTAGCATTACC
CCGAGCGCGCCGAGCTATACCCTGAAACTGGGCGAATATGGCGAAGTGACCGTGGATTGC
GAACCGCGTAGCGGCATTGATACCAGCGCGTATTATGTGatgAGCGTGGGCGCGAAAAGC
TTTCTGGTGCATCGTGAATGGTTTatgGATCTGAACCTGCCGTGGAGCAGCGCGGGCAGC
ACCACCTGGCGTAACCGTGAAACCCTGatgGAATTTGAAGAACCGCATGCGACCAAACAG
AGCGTGGTGGCGCTGGGCAGCCAGGAAGGCGCGCTGCATCAGGCGCTGGCGGGCGCGATT
CCGGTGGAATTTAGCAGCAACACCGTGAAACTGACCAGCGGCCATCTGAAATGCCGTGTG
AAAatgGAAAAACTGCAGCTGAAAGGCACCACCTATGGCGTGTGCAGCAAAGCGTTTAAA
TTTGCGGGCACCCCGGCGGATACCGGCCATGGCACCGTGGTGCTGGAACTGCAGTATACC
GGCACCGATGGCCCGTGCAAAGTGCCGATTAGCAGCGTGGCGAGCCTGAACGATCTGACC
CCGGTGGGCCGTCTGGTGACCGTGAACCCGTTTGTGAGCGTGGCGACCGCGAACAGCAAA
GTGCTGATTGAACTGGAACCGCCGTTTGGCGATAGCTATATTGTGGTGGGCCGTGGCGAA
CAGCAGATTAACCATCATTGGCATAAAAGCGGCAGCAGCATTGGCAAAGCGTTTACCACC
ACCCTGCGTGGCGCGCAGCGTCTGGCGGCGCTGGGCGATACCGCGTGGGATTTTGGCAGC
GTGGGCGGCGTGTTTACCAGCGTGGGCAAAGCGATTCATCAGGTGTTTGGCGGCGCGTTT
CGTAGCCTGTTTGGCGGCatgAGCTGGATTACCCAGGGCCTGCTGGGCGCGCTGCTGCTG
TGGatgGGCATTAACGCGCGTGATCGTAGCATTGCGatgACCTTTCTGGCGGTGGGCGGC
GTGCTGCTGTTTCTGAGCGTGAACGTGCATGCGGATACCGGCTGCGCGATTGATATTGGC
CGTCAGGAACTGCGTTGCGGCAGCGGCGTGTTTATTCATAACGATGTGGAAGCGTGGatg
GATCGTTATAAATTTTATCCGGAAACCCCGCAGGGCCTGGCGCGTATTATTCAGAAAGCG
CATGCGGAAGGCGTGTGCGGCCTGCGTAGCGTGAGCCGTCTGGAACATCAGatgTGGGGC
GCGATTAAAGATGAACTGAACACCCTGCTGAAAGAAAACGGCGTGGATCTGAGCGTGGTG
GTGGAAAAACAGAACGGCatgTATAAAGCGGCGCCGAAACGTCTGGCGGCGACCACCGAA
AAACTGGAAatgGGCTGGAAAGCGTGGGGCAAAAGCATTATTTTTGCGCCGGAACTGGCG
AACAACACCTTTGTGATTGATGGCCCGGAAACCGAAGAATGCCCGACCGCGAACCGTGCG
TGGAACAGCatgGAAGTGGAAGATTTTGGCTTTGGCCTGACCAGCACCCGTatgTTTCTG
CGTATTCGTGAAACCAACACCACCGAATGCGATAGCAAAATTATTGGCACCGCGGTGAAA
AACAACatgGCGGTGCATAGCGATCTGAGCTATTGGATTGAAAGCGGCCTGAACGATACC
TGGAAACTGGAACGTGCGGTGCTGGGCGAAGTGAAAAGCTGCACCTGGCCGGAAACCCAT
ACCCTGTGGGGCGATGGCGTGCTGGAAAGCGATCTGATTATTCCGATTACCCTGGCGGGC
CCGCGTAGCAACCATAACCGTCGTCCGGGCTATAAAACCCAGAACCAGGGCCCGTGGGAT
GAAGGCCGTGTGGAAATTGATTTTGATTATTGCCCGGGCACCACCGTGACCATTAGCGAT
AGCTGCGGCCATCGTGGCCCGGCGGCGCGTACCACCACCGAAAGCGGCAAACTGATTACC
GATTGGTGCTGCCGTAGCTGCACCCTGCCGCCGCTGCGTTTTCAGACCGAAAACGGCTGC
TGGTATGGCatgGAAATTCGTCCGACCCGTCATGATGAAAAAACCCTGGTGCAGAGCCGT
GTGAACGCGTATAACGCGGATatgATTGATCCGTTTCAGCTGGGCCTGCTGGTGGTGTTT
CTGGCGACCCAGGAAGTGCTGCGTAAACGTTGGACCGCGatgATTAGCATTCCGGCGATT
atgCTGGCGCTGCTGGTGCTGGTGTTTGGCGGCATTACCTATACCGATGTGCTGCGTTAT
GTGATTCTGGTGGGCGCGGCGTTTGCGGAAGCGAACAGCGGCGGCGATGTGGTGCATCTG
GCGCTGatgGCGACCTTTAAAATTCAGCCGGTGTTTCTGGTGGCGAGCTTTCTGAAAGCG
CGTTGGACCAACCAGGAAAGCATTCTGCTGatgCTGGCGGCGGCGTTTTTTCAGatgGCG
TATTATGATGCGAAAAACGTGCTGAGCTGGGAAGTGCCGGATGTGCTGAACAGCCTGAGC
GTGGCGTGGatgATTCTGCGTGCGATTAGCTTTACCAACACCAGCAACGTGGTGGTGCCG
CTGCTGGCGCTGCTGACCCCGGGCCTGAAATGCCTGAACCTGGATGTGTATCGTATTCTG
CTGCTGatgGTGGGCGTGGGCAGCCTGATTAAAGAAAAACGTAGCAGCGCGGCGAAAAAA
AAAGGCGCGTGCCTGATTTGCCTGGCGCTGGCGAGCACCGGCGTGTTTAACCCGatgATT
CTGGCGGCGGGCCTGatgGCGTGCGATCCGAACCGTAAACGTGGCTGGCCGGCGACCGAA
GTGatgACCGCGGTGGGCCTGatgTTTGCGATTGTGGGCGGCCTGGCGGAACTGGATATT
GATAGCatgGCGATTCCGatgACCATTGCGGGCCTGatgTTTGTGGCGTTTGTGATTAGC
GGCAAAAGCACCGATatgTGGATTGAACGTACCGCGGATATTACCTGGGAAAGCGATGCG
GAAATTACCGGCAGCAGCGAACGTGTGGATGTGCGTCTGGATGATGATGGCAACTTTCAG
CTGATTAACGATCCGGGCGCGCCGTGGAAAATTTGGatgCTGCGTatgGCGTGCCTGGCG
ATTAGCGCGTATACCCCGTGGGCGATTCTGCCGAGCGTGATTGGCTTTTGGATTACCCTG
CAGTATACCAAACGTGGCGGCGTGCTGTGGGATACCCCGAGCCCGCGTGAATATAAAAAA
GGCGATACCACCACCGGCGTGTATCGTATTatgACCCGTGGCCTGCTGGGCAGCTATCAG
GCGGGCGCGGGCGTGatgGTGGAAGGCGTGTTTCATACCCTGTGGCATACCACCAAAGGC
GCGGCGCTGatgAGCGGCGAAGGCCGTCTGGATCCGTATTGGGGCAGCGTGAAAGAAGAT
CGTCTGTGCTATGGCGGCCCGTGGAAACTGCAGCATAAATGGAACGGCCATGATGAAGTG
CAGatgATTGTGGTGGAACCGGGCAAAAACGTGAAAAACGTGCAGACCAAACCGGGCGTG
TTTAAAACCCCGGAAGGCGAAATTGGCGCGGTGACCCTGGATTATCCGACCGGCACCAGC
GGCAGCCCGATTGTGGATAAAAACGGCGATGTGATTGGCCTGTATGGCAACGGCGTGATT
atgCCGAACGGCAGCTATATTAGCGCGATTGTGCAGGGCGAACGTatgGAAGAACCGGCG
CCGGCGGGCTTTGAACCGGAAatgCTGCGTAAAAAACAGATTACCGTGCTGGATCTGCAT
CCGGGCGCGGGCAAAACCCGTAAAATTCTGCCGCAGATTATTAAAGAAGCGATTAACAAA
CGTCTGCGTACCGCGGTGCTGGCGCCGACCCGTGTGGTGGCGGCGGAAatgAGCGAAGCG
CTGCGTGGCCTGCCGATTCGTTATCAGACCAGCGCGGTGCATCGTGAACATAGCGGCAAC
GAAATTGTGGATGTGatgTGCCATGCGACCCTGACCCATCGTCTGatgAGCCCGCATCGT
GTGCCGAACTATAACCTGTTTATTatgGATGAAGCGCATTTTACCGATCCGGCGAGCATT
GCGGCGCGTGGCTATATTGCGACCAAAGTGGAACTGGGCGAAGCGGCGGCGATTTTTatg
ACCGCGACCCCGCCGGGCACCAGCGATCCGTTTCCGGAAAGCAACGCGCCGATTAGCGAT
atgCAGACCGAAATTCCGGATCGTGCGTGGAACACCGGCTATGAATGGATTACCGAATAT
GTGGGCAAAACCGTGTGGTTTGTGCCGAGCGTGAAAatgGGCAACGAAATTGCGCTGTGC
CTGCAGCGTGCGGGCAAAAAAGTGATTCAGCTGAACCGTAAAAGCTATGAAACCGAATAT
CCGAAATGCAAAAACGATGATTGGGATTTTGTGATTACCACCGATATTAGCGAAatgGGC
GCGAACTTTAAAGCGAGCCGTGTGATTGATAGCCGTAAAAGCGTGAAACCGACCATTATT
GAAGAAGGCGATGGCCGTGTGATTCTGGGCGAACCGAGCGCGATTACCGCGGCGAGCGCG
GCGCAGCGTCGTGGCCGTATTGGCCGTAACCCGAGCCAGGTGGGCGATGAATATTGCTAT
GGCGGCCATACCAACGAAGATGATAGCAACTTTGCGCATTGGACCGAAGCGCGTATTatg
CTGGATAACATTAACatgCCGAACGGCCTGGTGGCGCAGCTGTATCAGCCGGAACGTGAA
AAAGTGTATACCatgGATGGCGAATATCGTCTGCGTGGCGAAGAACGTAAAAACTTTCTG
GAATTTCTGCGTACCGCGGATCTGCCGGTGTGGCTGGCGTATAAAGTGGCGGCGGCGGGC
ATTAGCTATCATGATCGTAAATGGTGCTTTGATGGCCCGCGTACCAACACCATTCTGGAA
GATAACAACGAAGTGGAAGTGATTACCAAACTGGGCGAACGTAAAATTCTGCGTCCGCGT
TGGGCGGATGCGCGTGTGTATAGCGATCATCAGGCGCTGAAAAGCTTTAAAGATTTTGCG
AGCGGCAAACGTAGCCAGATTGGCCTGGTGGAAGTGCTGGGCCGTatgCCGGAACATTTT
atgGGCAAAACCTGGGAAGCGCTGGATACCatgTATGTGGTGGCGACCGCGGAAAAAGGC
GGCCGTGCGCATCGTatgGCGCTGGAAGAACTGCCGGATGCGCTGCAGACCATTGCGCTG
ATTGCGCTGCTGAGCGTGatgAGCCTGGGCGTGTTTTTTCTGCTGatgCAGCGTAAAGGC
ATTGGCAAAATTGGCCTGGGCGGCGTGATTCTGGGCGCGGCGACCTTTTTTTGCTGGatg
GCGGAAGTGCCGGGCACCAAAATTGCGGGCatgCTGCTGCTGAGCCTGCTGCTGatgATT
GTGCTGATTCCGGAACCGGAAAAACAGCGTAGCCAGACCGATAACCAGCTGGCGGTGTTT
CTGATTTGCGTGCTGACCCTGGTGAGCGCGGTGGCGGCGAACGAAatgGGCTGGCTGGAT
AAAACCAAAAACGATATTAGCAGCCTGCTGGGCCATAAACCGGAAACCCGTGAAACCACC
CTGGGCGTGGAAAACTTTCTGCTGGATCTGCGTCCGGCGACCGCGTGGAGCCTGTATGCG
GTGACCACCGCGGTGCTGACCCCGCTGCTGAAACATCTGATTACCAGCGATTATATTAAC
ACCAGCCTGACCAGCATTAACGTGCAGGCGAGCGCGCTGTTTACCCTGGCGCGTGGCTTT
CCGTTTGTGGATGTGGGCGTGAGCGCGCTGCTGCTGGCGGCGGGCTGCTGGGGCCAGGTG
ACCCTGACCGTGACCGTGACCGCGGCGGCGCTGCTGTTTTGCCATTATGCGTATatgGTG
CCGGGCTGGCAGGCGGAAGCGatgCGTAGCGCGCAGCGTCGTACCGCGGCGGGCATTatg
AAAAACGCGGTGGTGGATGGCATTGTGGCGACCGATGTGCCGGAACTGGAACGTACCACC
CCGGTGatgCAGAAAAAAGTGGGCCAGATTatgCTGATTCTGGTGAGCatgGCGGCGGTG
GTGGTGAACCCGAGCGTGCGTACCGTGCGTGAAGCGGGCATTCTGATTACCGCGGCGGCG
GTGACCCTGTGGGAAAACGGCGCGAGCAGCGTGTGGAACGCGACCACCGCGATTGGCCTG
TGCCATATTatgCGTGGCGGCTGGCTGAGCTGCCTGAGCATTatgTGGACCCTGATTAAA
AACatgGAAAAACCGGGCCTGAAACGTGGCGGCGCGAAAGGCCGTACCCTGGGCGAAGTG
TGGAAAGAACGTCTGAACCATatgACCAAAGAAGAATTTACCCGTTATCGTAAAGAAGCG
ATTACCGAAGTGGATCGTAGCGCGGCGAAACATGCGCGTCGTGAAGGCAACATTACCGGC
GGCCATCCGGTGAGCCGTGGCACCGCGAAACTGCGTTGGCTGGTGGAACGTCGTTTTCTG
GAACCGGTGGGCAAAGTGGTGGATCTGGGCTGCGGCCGTGGCGGCTGGTGCTATTATatg
GCGACCCAGAAACGTGTGCAGGAAGTGAAAGGCTATACCAAAGGCGGCCCGGGCCATGAA
GAACCGCAGCTGGTGCAGAGCTATGGCTGGAACATTGTGACCatgAAAAGCGGCGTGGAT
GTGTTTTATCGTCCGAGCGAAGCGAGCGATACCCTGCTGTGCGATATTGGCGAAAGCAGC
AGCAGCGCGGAAGTGGAAGAACATCGTACCGTGCGTGTGCTGGAAatgGTGGAAGATTGG
CTGCATCGTGGCCCGAAAGAATTTTGCATTAAAGTGCTGTGCCCGTATatgCCGCGTGTG
ATTGAAAAAatgGAAACCCTGCAGCGTCGTTATGGCGGCGGCCTGGTGCGTAACCCGCTG
AGCCGTAACAGCACCCATGAAatgTATTGGGTGAGCCATGCGAGCGGCAACATTGTGCAT
AGCGTGAACatgACCAGCCAGGTGCTGCTGGGCCGTatgGAAAAAAAAACCTGGAAAGGC
CCGCAGTTTGAAGAAGATGTGAACCTGGGCAGCGGCACCCGTGCGGTGGGCAAACCGCTG
CTGAACAGCGATACCAGCAAAATTAAAAACCGTATTGAACGTCTGAAAAAAGAATATAGC
AGCACCTGGCATCAGGATACCAACCATCCGTATCGTACCTGGAACTATCATGGCAGCTAT
GAAGTGAAACCGACCGGCAGCGCGAGCAGCCTGGTGAACGGCGTGGTGCGTCTGCTGAGC
AAACCGTGGGATACCATTACCAACGTGACCACCatgGCGatgACCGATACCACCCCGTTT
GGCCAGCAGCGTGTGTTTAAAGAAAAAGTGGATACCAAAGCGCCGGAACCGCCGGAAGGC
GTGAAATATGTGCTGAACGAAACCACCAACTGGCTGTGGGCGTTTCTGGCGCGTGATAAA
AAACCGCGTatgTGCAGCCGTGAAGAATTTATTGGCAAAGTGAACAGCAACGCGGCGCTG
GGCGCGatgTTTGAAGAACAGAACCAGTGGAAAAACGCGCGTGAAGCGGTGGAAGATCCG
AAATTTTGGGAAatgGTGGATGAAGAACGTGAAGCGCATCTGCGTGGCGAATGCAACACC
TGCATTTATAACatgatgGGCAAACGTGAAAAAAAACCGGGCGAATTTGGCAAAGCGAAA
GGCAGCCGTGCGATTTGGTTTatgTGGCTGGGCGCGCGTTTTCTGGAATTTGAAGCGCTG
GGCTTTCTGAACGAAGATCATTGGCTGGGCCGTAAAAACAGCGGCGGCGGCGTGGAAGGC
CTGGGCCTGCAGAAACTGGGCTATATTCTGAAAGAAGTGGGCACCAAACCGGGCGGCAAA
ATTTATGCGGATGATACCGCGGGCTGGGATACCCGTATTACCAAAGCGGATCTGGAAAAC
GAAGCGAAAGTGCTGGAACTGCTGGATGGCGAACATCGTCGTCTGGCGCGTAGCATTATT
GAACTGACCTATCGTCATAAAGTGGTGAAAGTGatgCGTCCGGCGGCGGATGGCAAAACC
GTGatgGATGTGATTAGCCGTGAAGATCAGCGTGGCAGCGGCCAGGTGGTGACCTATGCG
CTGAACACCTTTACCAACCTGGCGGTGCAGCTGGTGCGTatgatgGAAGGCGAAGGCGTG
ATTGGCCCGGATGATGTGGAAAAACTGGGCAAAGGCAAAGGCCCGAAAGTGCGTACCTGG
CTGTTTGAAAACGGCGAAGAACGTCTGAGCCGTatgGCGGTGAGCGGCGATGATTGCGTG
GTGAAACCGCTGGATGATCGTTTTGCGACCAGCCTGCATTTTCTGAACGCGatgAGCAAA
GTGCGTAAAGATATTCAGGAATGGAAACCGAGCACCGGCTGGTATGATTGGCAGCAGGTG
CCGTTTTGCAGCAACCATTTTACCGAACTGATTatgAAAGATGGCCGTACCCTGGTGGTG
CCGTGCCGTGGCCAGGATGAACTGATTGGCCGTGCGCGTATTAGCCCGGGCGCGGGCTGG
AACGTGCGTGATACCGCGTGCCTGGCGAAAAGCTATGCGCAGatgTGGCTGCTGCTGTAT
TTTCATCGTCGTGATCTGCGTCTGatgGCGAACGCGATTTGCAGCGCGGTGCCGGTGAAC
TGGGTGCCGACCGGCCGTACCACCTGGAGCATTCATGCGAAAGGCGAATGGatgACCACC
GAAGATatgCTGGCGGTGTGGAACCGTGTGTGGATTGAAGAAAACGAATGGatgGAAGAT
AAAACCCCGGTGGAACGTTGGAGCGATGTGCCGTATAGCGGCAAACGTGAAGATATTTGG
TGCGGCAGCCTGATTGGCACCCGTACCCGTGCGACCTGGGCGGAAAACATTCATGTGGCG
ATTAACCAGGTGCGTAGCGTGATTGGCGAAGAAAAATATGTGGATTATatgAGCAGCCTG
CGTCGTTATGAAGATACCATTGTGGTGGAAGATACCGTGCTGTAA
>KP780838_Nestornotabilis_Austria@16/09/2009
atgAGCAAAAAACCGGGCGGCCCGGGCAAAAACCGTGCGGTGAACatgCTGAAACGTGGC
atgCCGCGTGGCCTGAGCCTGATTGGCCTGAAACGTGCGatgCTGAGCCTGATTGATGGC
AAAGGCCCGATTCGTTTTGTGCTGGCGCTGCTGGCGTTTTTTCGTTTTACCGCGATTGCG
CCGACCCGTGCGGTGCTGGATCGTTGGCGTGGCGTGAACAAACAGACCGCGatgAAACAT
CTGCTGAGCTTTAAAAAAGAACTGGGCACCCTGACCAGCGCGATTAACCGTCGTAGCACC
AAACAGAAAAAACGTGGCGGCACCGCGGGCTTTACCATTCTGCTGGGCCTGATTGCGTGC
GCGGGCGCGGTGACCCTGAGCAACTTTCAGGGCAAAGTGatgatgACCGTGAACGCGACC
GATGTGACCGATGTGATTACCATTCCGACCGCGGCGGGCAAAAACCTGTGCATTGTGCGT
GCGatgGATGTGGGCTATCTGTGCGAAGATACCATTACCTATGAATGCCCGGTGCTGGCG
GCGGGCAACGATCCGGAAGATATTGATTGCTGGTGCACCAAAAGCAGCGTGTATGTGCGT
TATGGCCGTTGCACCAAAACCCGTCATAGCCGTCGTAGCCGTCGTAGCCTGACCGTGCAG
ACCCATGGCGAAAGCACCCTGGCGAACAAAAAAGGCGCGTGGCTGGATAGCACCAAAGCG
ACCCGTTATCTGGTGAAAACCGAAAGCTGGATTCTGCGTAACCCGGGCTATGCGCTGGTG
GCGGCGGTGATTGGCTGGatgCTGGGCAGCAACACCatgCAGCGTGTGGTGTTTGCGATT
CTGCTGCTGCTGGTGGCGCCGGCGTATAGCTTTAACTGCCTGGGCatgAGCAACCGTGAT
TTTCTGGAAGGCGTGAGCGGCGCGACCTGGGTGGATCTGGTGCTGGAAGGCGATAGCTGC
GTGACCATTatgAGCAAAGATAAACCGACCATTGATGTGAAAatgatgAACatgGAAGCG
GCGAACCTGGCGGATGTGCGTAGCTATTGCTATCTGGCGAGCGTGAGCGATCTGAGCACC
CGTGCGGCGTGCCCGACCatgGGCGAAGCGCATAACGAAAAACGTGCGGATCCGGCGTTT
GTGTGCAAACAGGGCGTGGTGGATCGTGGCTGGGGCAACGGCTGCGGCCTGTTTGGCAAA
GGCAGCATTGATACCTGCGCGAAATTTGCGTGCACCACCAAAGCGACCGGCTGGATTATT
CAGAAAGAAAACATTAAATATGAAGTGGCGATTTTTGTGCATGGCCCGACCACCGTGGAA
AGCCATGGCAACTATAGCACCCAGACCGGCGCGACCCAGGCGGGCCGTTTTAGCATTACC
CCGAGCGCGCCGAGCTATACCCTGAAACTGGGCGAATATGGCGAAGTGACCGTGGATTGC
GAACCGCGTAGCGGCATTGATACCAGCGCGTATTATGTGatgAGCGTGGGCGCGAAAAGC
TTTCTGGTGCATCGTGAATGGTTTatgGATCTGAACCTGCCGTGGAGCAGCGCGGGCAGC
ACCACCTGGCGTAACCGTGAAACCCTGatgGAATTTGAAGAACCGCATGCGACCAAACAG
AGCGTGGTGGCGCTGGGCAGCCAGGAAGGCGCGCTGCATCAGGCGCTGGCGGGCGCGATT
CCGGTGGAATTTAGCAGCAACACCGTGAAACTGACCAGCGGCCATCTGAAATGCCGTGTG
AAAatgGAAAAACTGCAGCTGAAAGGCACCACCTATGGCGTGTGCAGCAAAGCGTTTAAA
TTTGCGGGCACCCCGGCGGATACCGGCCATGGCACCGTGGTGCTGGAACTGCAGTATACC
GGCACCGATGGCCCGTGCAAAGTGCCGATTAGCAGCGTGGCGAGCCTGAACGATCTGACC
CCGGTGGGCCGTCTGGTGACCGTGAACCCGTTTGTGAGCGTGGCGACCGCGAACAGCAAA
GTGCTGATTGAACTGGAACCGCCGTTTGGCGATAGCTATATTGTGGTGGGCCGTGGCGAA
CAGCAGATTAACCATCATTGGCATAAAAGCGGCAGCAGCATTGGCAAAGCGTTTACCACC
GCGCTGCGTGGCGCGCAGCGTCTGGCGGCGCTGGGCGATACCGCGTGGGATTTTGGCAGC
GTGGGCGGCGTGTTTACCAGCGTGGGCAAAGCGATTCATCAGGTGTTTGGCGGCGCGTTT
CGTAGCCTGTTTGGCGGCatgAGCTGGATTACCCAGGGCCTGATTGGCGCGCTGCTGCTG
TGGatgGGCATTAACGCGCGTGATCGTCTGATTGCGatgACCTTTCTGGCGGTGGGCGGC
GTGCTGCTGTTTCTGAGCGTGAACGTGCATGCGGATACCGGCTGCGCGATTGATATTGGC
CGTCAGGAACTGCGTTGCGGCAGCGGCGTGTTTATTCATAACGATGTGGAAGCGTGGatg
GATCGTTATAAATTTTATCCGGAAACCCCGCAGGGCCTGGCGCGTATTATTCAGAAAGCG
CATGCGGAAGGCGTGTGCGGCCTGCGTAGCGTGAGCCGTCTGGAACATCAGatgTGGGAA
GCGATTAAAGATGAACTGAACACCCTGCTGAAAGAAAACGGCGTGGATCTGAGCGTGGTG
GTGGAAAAACAGAACGGCatgTATAAAGCGGCGCCGAAACGTCTGGCGGCGACCACCGAA
AAACTGGAAatgGGCTGGAAAGCGTGGGGCAAAAGCATTATTTTTGCGCCGGAACTGGCG
AACAACACCTTTGTGATTGATGGCCCGGAAACCGAAGAATGCCCGACCGCGAACCGTGCG
TGGAACAGCatgGAAGTGGAAGATTTTGGCTTTGGCCTGACCAGCACCCGTatgTTTCTG
CGTATTCGTGAAACCAACACCACCGAATGCGATAGCAAAATTATTGGCACCGCGGTGAAA
AACAACatgGCGGTGCATAGCGATCTGAGCTATTGGATTGAAAGCGGCCTGAACGATACC
TGGAAACTGGAACGTGCGGTGCTGGGCGAAGTGAAAAGCTGCACCTGGCCGGAAACCCAT
ACCCTGTGGGGCGATGGCGTGCTGGAAAGCGATCTGATTATTCCGATTACCCTGGCGGGC
CCGCGTAGCAACCATAACCGTCGTCCGGGCTATAAAACCCAGAACCAGGGCCCGTGGGAT
GAAGGCCGTGTGGAAATTGATTTTGATTATTGCCCGGGCACCACCGTGACCATTAGCGAT
AGCTGCGGCCATCGTGGCCCGGCGGCGCGTACCACCACCGAAAGCGGCAAACTGATTACC
GATTGGTGCTGCCGTAGCTGCACCCTGCCGCCGCTGCGTTTTCAGACCGAAAACGGCTGC
TGGTATGGCatgGAAATTCGTCCGACCCGTCATGATGAAAAAACCCTGGTGCAGAGCCGT
GTGAACGCGTATAACGCGGATatgATTGATCCGTTTCAGCTGGGCCTGCTGGTGGTGTTT
CTGGCGACCCAGGAAGTGCTGCGTAAACGTTGGACCGCGatgATTAGCATTCCGGCGATT
atgCTGGCGCTGCTGGTGCTGGTGTTTGGCGGCATTACCTATACCGATGTGCTGCGTTAT
GTGATTCTGGTGGGCGCGGCGTTTGCGGAAGCGAACAGCGGCGGCGATGTGGTGCATCTG
GCGCTGatgGCGACCTTTAAAATTCAGCCGGTGTTTCTGGTGGCGAGCTTTCTGAAAGCG
CGTTGGACCAACCAGGAAAGCATTCTGCTGatgCTGGCGGCGGCGTTTTTTCAGatgGCG
TATTATGATGCGAAAAACGTGCTGAGCTGGGAAGTGCCGGATGTGCTGAACAGCCTGAGC
GTGGCGTGGatgATTCTGCGTGCGATTAGCTTTACCAACACCAGCAACGTGGTGGTGCCG
CTGCTGGCGCTGCTGACCCCGGGCCTGAAATGCCTGAACCTGGATGTGTATCGTATTCTG
CTGCTGatgGTGGGCGTGGGCAGCCTGATTAAAGAAAAACGTAGCAGCGCGGCGAAAAAA
AAAGGCGCGTGCCTGATTTGCCTGGCGCTGGCGAGCACCGGCGTGTTTAACCCGatgATT
CTGGCGGCGGGCCTGatgGCGTGCGATCCGAACCGTAAACGTGGCTGGCCGGCGACCGAA
GTGatgACCGCGGTGGGCCTGatgTTTGCGATTGTGGGCGGCCTGGCGGAACTGGATATT
GATAGCatgGCGATTCCGatgACCATTGCGGGCCTGatgTTTGTGGCGTTTGTGATTAGC
GGCAAAAGCACCGATatgTGGATTGAACGTACCGCGGATATTACCTGGGAAAGCGATGCG
GAAATTACCGGCAGCAGCGAACGTGTGGATGTGCGTCTGGATGATGATGGCAACTTTCAG
CTGATTAACGATCCGGGCGCGCCGTGGAAAATTTGGatgCTGCGTatgGCGTGCCTGGCG
ATTAGCGCGTATACCCCGTGGGCGATTCTGCCGAGCGTGATTGGCTTTTGGATTACCCTG
CAGTATACCAAACGTGGCGGCGTGCTGTGGGATACCCCGAGCCCGCGTGAATATAAAAAA
GGCGATACCACCACCGGCGTGTATCGTATTatgACCCGTGGCCTGCTGGGCAGCTATCAG
GCGGGCGCGGGCGTGatgGTGGAAGGCGTGTTTCATACCCTGTGGCATACCACCAAAGGC
GCGGCGCTGatgAGCGGCGAAGGCCGTCTGGATCCGTATTGGGGCAGCGTGAAAGAAGAT
CGTCTGTGCTATGGCGGCCCGTGGAAACTGCAGCATAAATGGAACGGCCATGATGAAGTG
CAGatgATTGTGGTGGAACCGGGCAAAAACGTGAAAAACGTGCAGACCAAACCGGGCGTG
TTTAAAACCCCGGAAGGCGAAATTGGCGCGGTGACCCTGGATTATCCGACCGGCACCAGC
GGCAGCCCGATTGTGGATAAAAACGGCGATGTGATTGGCCTGTATGGCAACGGCGTGATT
atgCCGAACGGCAGCTATATTAGCGCGATTGTGCAGGGCGAACGTatgGAAGAACCGGCG
CCGGCGGGCTTTGAACCGGAAatgCTGCGTAAAAAACAGATTACCGTGCTGGATCTGCAT
CCGGGCGCGGGCAAAACCCGTAAAATTCTGCCGCAGATTATTAAAGAAGCGATTAACAAA
CGTCTGCGTACCGCGGTGCTGGCGCCGACCCGTGTGGTGGCGGCGGAAatgAGCGAAGCG
CTGCGTGGCCTGCCGATTCGTTATCAGACCAGCGCGGTGCATCGTGAACATAGCGGCAAC
GAAATTGTGGATGTGatgTGCCATGCGACCCTGACCCATCGTCTGatgAGCCCGCATCGT
GTGCCGAACTATAACCTGTTTATTatgGATGAAGCGCATTTTACCGATCCGGCGAGCATT
GCGGCGCGTGGCTATATTGCGACCAAAGTGGAACTGGGCGAAGCGGCGGCGATTTTTatg
ACCGCGACCCCGCCGGGCACCAGCGATCCGTTTCCGGAAAGCAACGCGCCGATTAGCGAT
atgCAGACCGAAATTCCGGATCGTGCGTGGAACACCGGCTATGAATGGATTACCGAATAT
GTGGGCAAAACCGTGTGGTTTGTGCCGAGCGTGAAAatgGGCAACGAAATTGCGCTGTGC
CTGCAGCGTGCGGGCAAAAAAGTGATTCAGCTGAACCGTAAAAGCTATGAAACCGAATAT
CCGAAATGCAAAAACGATGATTGGGATTTTGTGATTACCACCGATATTAGCGAAGTGGGC
GCGAACTTTAAAGCGAGCCGTGTGATTGATAGCCGTAAAAGCGTGAAACCGACCATTATT
GAAGAAGGCGATGGCCGTGTGATTCTGGGCGAACCGAGCGCGATTACCGCGGCGAGCGCG
GCGCAGCGTCGTGGCCGTATTGGCCGTAACCCGAGCCAGGTGGGCGATGAATATTGCTAT
GGCGGCCATACCAACGAAGATGATAGCAACTTTGCGCATTGGACCGAAGCGCGTATTatg
CTGGATAACATTAACatgCCGAACGGCCTGGTGGCGCAGCTGTATCAGCCGGAACGTGAA
AAAGTGTATACCatgGATGGCGAATATCGTCTGCGTGGCGAAGAACGTAAAAACTTTCTG
GAATTTCTGCGTACCGCGGATCTGCCGGTGTGGCTGGCGTATAAAGTGGCGGCGGCGGGC
ATTAGCTATCATGATCGTAAATGGTGCTTTGATGGCCCGCGTACCAACACCATTCTGGAA
GATAACAACGAAGTGGAAGTGATTACCAAACTGGGCGAACGTAAAATTCTGCGTCCGCGT
TGGGCGGATGCGCGTGTGTATAGCGATCATCAGGCGCTGAAAAGCTTTAAAGATTTTGCG
AGCGGCAAACGTAGCCAGATTGGCCTGGTGGAAGTGCTGGGCCGTatgCCGGAACATTTT
atgGGCAAAACCTGGGAAGCGCTGGATACCatgTATGTGGTGGCGACCGCGGAAAAAGGC
GGCCGTGCGCATCGTatgGCGCTGGAAGAACTGCCGGATGCGCTGCAGACCATTGCGCTG
ATTGCGCTGCTGAGCGTGatgAGCCTGGGCGTGTTTTTTCTGCTGatgCAGCGTAAAGGC
ATTGGCAAAATTGGCCTGGGCGGCGTGATTCTGGGCGCGGCGACCTTTTTTTGCTGGatg
GCGGAAGTGCCGGGCACCAAAATTGCGGGCatgCTGCTGCTGAGCCTGCTGCTGatgATT
GTGCTGATTCCGGAACCGGAAAAACAGCGTAGCCAGACCGATAACCAGCTGGCGGTGTTT
CTGATTTGCGTGCTGACCCTGGTGAGCGCGGTGGCGGCGAACGAAatgGGCTGGCTGGAT
AAAACCAAAAACGATATTAGCAGCCTGCTGGGCCATAAACCGGAAACCCGTGAAACCACC
CTGGGCGTGGAAAACTTTCTGCTGGATCTGCGTCCGGCGACCGCGTGGAGCCTGTATGCG
GTGACCACCGCGGTGCTGACCCCGCTGCTGAAACATCTGATTACCAGCGATTATATTAAC
ACCAGCCTGACCAGCATTAACGTGCAGGCGAGCGCGCTGTTTACCCTGGCGCGTGGCTTT
CCGTTTGTGGATGTGGGCGTGAGCGCGCTGCTGCTGGCGGCGGGCTGCTGGGGCCAGGTG
ACCCTGACCGTGACCGTGACCGCGGCGGCGCTGCTGTTTTGCCATTATGCGTATatgGTG
CCGGGCTGGCAGGCGGAAGCGatgCGTAGCGCGCAGCGTCGTACCGCGGCGGGCATTatg
AAAAACGCGGTGGTGGATGGCATTGTGGCGACCGATGTGCCGGAACTGGAACGTACCACC
CCGGTGatgCAGAAAAAAGTGGGCCAGATTatgCTGATTCTGGTGAGCatgGCGGCGGTG
GTGGTGAACCCGAGCGTGCGTACCGTGCGTGAAGCGGGCATTCTGATTACCGCGGCGGCG
GTGACCCTGTGGGAAAACGGCGCGAGCAGCGTGTGGAACGCGACCACCGCGATTGGCCTG
TGCCATATTatgCGTGGCGGCTGGCTGAGCTGCCTGAGCATTACCTGGACCCTGATTAAA
AACatgGAAAAACCGGGCCTGAAACGTGGCGGCGCGAAAGGCCGTACCCTGGGCGAAGTG
TGGAAAGAACGTCTGAACCATatgACCAAAGAAGAATTTACCCGTTATCGTAAAGAAGCG
ATTACCGAAGTGGATCGTAGCGCGGCGAAACATGCGCGTCGTGAAGGCAACATTACCGGC
GGCCATCCGGTGAGCCGTGGCACCGCGAAACTGCGTTGGCTGGTGGAACGTCGTTTTCTG
GAACCGGTGGGCAAAGTGGTGGATCTGGGCTGCGGCCGTGGCGGCTGGTGCTATTATatg
GCGACCCAGAAACGTGTGCAGGAAGTGAAAGGCTATACCAAAGGCGGCCCGGGCCATGAA
GAACCGCAGCTGGTGCAGAGCTATGGCTGGAACATTGTGACCatgAAAAGCGGCGTGGAT
GTGTTTTATCGTCCGAGCGAAGCGAGCGATACCCTGCTGTGCGATATTGGCGAAAGCAGC
AGCAGCGCGGAAGTGGAAGAACATCGTACCGTGCGTGTGCTGGAAatgGTGGAAGATTGG
CTGCATCGTGGCCCGAAAGAATTTTGCATTAAAGTGCTGTGCCCGTATatgCCGCGTGTG
ATTGAAAAAatgGAAACCCTGCAGCGTCGTTATGGCGGCGGCCTGGTGCGTAACCCGCTG
AGCCGTAACAGCACCCATGAAatgTATTGGGTGAGCCATGCGAGCGGCAACATTGTGCAT
AGCGTGAACatgACCAGCCAGGTGCTGCTGGGCCGTatgGAAAAAAAAACCTGGAAAGGC
CCGCAGTTTGAAGAAGATGTGAACCTGGGCAGCGGCACCCGTGCGGTGGGCAAACCGCTG
CTGAACAGCGATACCAGCAAAATTAAAAACCGTATTGAACGTCTGAAAAAAGAATATAGC
AGCACCTGGCATCAGGATACCAACCATCCGTATCGTACCTGGAACTATCATGGCAGCTAT
GAAGTGAAACCGACCGGCAGCGCGAGCAGCCTGGTGAACGGCGTGGTGCGTCTGCTGAGC
AAACCGTGGGATACCATTACCAACGTGACCACCatgGCGatgACCGATACCACCCCGTTT
GGCCAGCAGCGTGTGTTTAAAGAAAAAGTGGATACCAAAGCGCCGGAACCGCCGGAAGGC
GTGAAATATGTGCTGAACGAAACCACCAACTGGCTGTGGGCGTTTCTGGCGCGTGATAAA
AAACCGCGTatgTGCAGCCGTGAAGAATTTATTGGCAAAGTGAACAGCAACGCGGCGCTG
GGCGCGatgTTTGAAGAACAGAACCAGTGGAAAAACGCGCGTGAAGCGGTGGAAGATCCG
AAATTTTGGGAAatgGTGGATGAAGAACGTGAAGCGCATCTGCGTGGCGAATGCAACACC
TGCATTTATAACatgatgGGCAAACGTGAAAAAAAACCGGGCGAATTTGGCAAAGCGAAA
GGCAGCCGTGCGATTTGGTTTatgTGGCTGGGCGCGCGTTTTCTGGAATTTGAAGCGCTG
GGCTTTCTGAACGAAGATCATTGGCTGGGCCGTAAAAACAGCGGCGGCGGCGTGGAAGGC
CTGGGCCTGCAGAAACTGGGCTATATTCTGAAAGAAGTGGGCACCAAACCGGGCGGCAAA
ATTTATGCGGATGATACCGCGGGCTGGGATACCCGTATTACCAAAGCGGATCTGGAAAAC
GAAGCGAAAGTGCTGGAACTGCTGGATGGCGAACATCGTCGTCTGGCGCGTAGCATTATT
GAACTGACCTATCGTCATAAAGTGGTGAAAGTGatgCGTCCGGCGGCGGATGGCAAAACC
GTGatgGATGTGATTAGCCGTGAAGATCAGCGTGGCAGCGGCCAGGTGGTGACCTATGCG
CTGAACACCTTTACCAACCTGGCGGTGCAGCTGGTGCGTatgatgGAAGGCGAAGGCGTG
ATTGGCCCGGATGATGTGGAAAAACTGGGCAAAGGCAAAGGCCCGAAAGTGCGTACCTGG
CTGTTTGAAAACGGCGAAGAACGTCTGAGCCGTatgGCGGTGAGCGGCGATGATTGCGTG
GTGAAACCGCTGGATGATCGTTTTGCGACCAGCCTGCATTTTCTGAACGCGatgAGCAAA
GTGCGTAAAGATATTCAGGAATGGAAACCGAGCACCGGCTGGTATGATTGGCAGCAGGTG
CCGTTTTGCAGCAACCATTTTACCGAACTGATTatgAAAGATGGCCGTACCCTGGTGGTG
CCGTGCCGTGGCCAGGATGAACTGATTGGCCGTGCGCGTATTAGCCCGGGCGCGGGCTGG
AACGTGCGTGATACCGCGTGCCTGGCGAAAAGCTATGCGCAGatgTGGCTGCTGCTGTAT
TTTCATCGTCGTGATCTGCGTCTGatgGCGAACGCGATTTGCAGCGCGGTGCCGGTGAAC
TGGGTGCCGACCGGCCGTACCACCTGGAGCATTCATGCGAAAGGCGAATGGatgACCACC
GAAGATatgCTGGCGGTGTGGAACCGTGTGTGGATTGAAGAAAACGAATGGatgGAAGAT
AAAACCCCGGTGGAACGTTGGAGCGATGTGCCGTATAGCGGCAAACGTGAAGATATTTGG
TGCGGCAGCCTGATTGGCACCCGTACCCGTGCGACCTGGGCGGAAAACATTCATGTGGCG
ATTAACCAGGTGCGTAGCGTGATTGGCGAAGAAAAATATGTGGATTATatgAGCAGCCTG
CGTCGTTATGAAGATACCATTGTGGTGGAAGATACCGTGCTGTAA
>KM203860_Culexmodestus_CzechRepublic@08/08/2013
atgAGCAAAAAACCGGGCGGCCCGGGCAAAAACCGTGCGGTGAACatgCTGAAACGTGGC
atgCCGCGTGGCCTGAGCCTGATTGGCCTGAAACGTGCGatgCTGAGCCTGATTGATGGC
AAAGGCCCGATTCGTTTTGTGCTGGCGCTGCTGGCGTTTTTTCGTTTTACCGCGATTGCG
CCGACCCGTGCGGTGCTGGATCGTTGGCGTGGCGTGAACAAACAGACCGCGatgAAACAT
CTGCTGAGCTTTAAAAAAGAACTGGGCACCCTGACCAGCGCGATTAACCGTCGTAGCACC
AAACAGAAAAAACGTGGCGGCACCGCGGGCTTTACCATTCTGCTGGGCCTGATTGCGTGC
GCGGGCGCGGTGACCCTGAGCAACTTTCAGGGCAAAGTGatgatgACCGTGAACGCGACC
GATGTGACCGATGTGATTACCATTCCGACCGCGGCGGGCAAAAACCTGTGCATTGTGCGT
GCGatgGATGTGGGCTATCTGTGCGAAGATACCATTACCTATGAATGCCCGGTGCTGGCG
GCGGGCAACGATCCGGAAGATATTGATTGCTGGTGCACCAAAAGCAGCGTGTATGTGCGT
TATGGCCGTTGCACCAAAACCCGTCATAGCCGTCGTAGCCGTCGTAGCCTGACCGTGCAG
ACCCATGGCGAAAGCACCCTGGCGAACAAAAAAGGCGCGTGGCTGGATAGCACCAAAGCG
ACCCGTTATCTGGTGAAAACCGAAAGCTGGATTCTGCGTAACCCGGGCTATGCGCTGGTG
GCGGCGGTGATTGGCTGGatgCTGGGCAGCAACACCatgCAGCGTGTGGTGTTTGCGATT
CTGCTGCTGCTGGTGGCGCCGGCGTATAGCTTTAACTGCCTGGGCatgAGCAACCGTGAT
TTTCTGGAAGGCGTGAGCGGCGCGACCTGGGTGGATCTGGTGCTGGAAGGCGATAGCTGC
GTGACCATTatgAGCAAAGATAAACCGACCATTGATGTGAAAatgatgAACatgGAAGCG
GCGAACCTGGCGGATGTGCGTAGCTATTGCTATCTGGCGAGCGTGAGCGATCTGAGCACC
CGTGCGGCGTGCCCGACCatgGGCGAAGCGCATAACGAAAAACGTGCGGATCCGGCGTTT
GTGTGCAAACAGGGCGTGGTGGATCGTGGCTGGGGCAACGGCTGCGGCCTGTTTGGCAAA
GGCAGCATTGATACCTGCGCGAAATTTGCGTGCACCACCAAAGCGACCGGCTGGATTATT
CAGAAAGAAAACATTAAATATGAAGTGGCGATTTTTGTGCATGGCCCGACCACCGTGGAA
AGCCATGGCAACTATAGCGCGCAGACCGGCGCGACCCAGGCGGGCCGTTTTAGCATTACC
CCGAGCGCGCCGAGCTATACCCTGAAACTGGGCGAATATGGCGAAGTGACCGTGGATTGC
GAACCGCGTAGCGGCATTGATACCAGCGCGTATTATGTGatgAGCGTGGGCGCGAAAAGC
TTTCTGGTGCATCGTGAATGGTTTatgGATCTGAACCTGCCGTGGAGCAGCGCGGGCAGC
ACCACCTGGCGTAACCGTGAAACCCTGatgGAATTTGAAGAACCGCATGCGACCAAACAG
AGCGTGGTGGCGCTGGGCAGCCAGGAAGGCGCGCTGCATCAGGCGCTGGCGGGCGCGATT
CCGGTGGAATTTAGCAGCAACACCGTGAAACTGACCAGCGGCCATCTGAAATGCCGTGTG
AAAatgGAAAAACTGCAGCTGAAAGGCACCACCTATGGCGTGTGCAGCAAAGCGTTTAAA
TTTGCGGGCACCCCGGCGGATACCGGCCATGGCACCGTGGTGCTGGAACTGCAGTATACC
GGCACCGATGGCCCGTGCAAAGTGCCGATTAGCAGCGTGGCGAGCCTGAACGATCTGACC
CCGGTGGGCCGTCTGGTGACCGTGAACCCGTTTGTGAGCGTGGCGACCGCGAACAGCAAA
GTGCTGATTGAACTGGAACCGCCGTTTGGCGATAGCTATATTGTGGTGGGCCGTGGCGAA
CAGCAGATTAACCATCATTGGCATAAAAGCGGCAGCAGCATTGGCAAAGCGTTTACCACC
ACCCTGCGTGGCGCGCAGCGTCTGGCGGCGCTGGGCGATACCGCGTGGGATTTTGGCAGC
GTGGGCGGCGTGTTTACCAGCGTGGGCAAAGCGATTCATCAGGTGTTTGGCGGCGCGTTT
CGTAGCCTGTTTGGCGGCatgAGCTGGATTACCCAGGGCCTGCTGGGCGCGCTGCTGCTG
TGGatgGGCATTAACGCGCGTGATCGTAGCATTGCGatgACCTTTCTGGCGGTGGGCGGC
GTGCTGCTGTTTCTGAGCGTGAACGTGCATGCGGATACCGGCTGCGCGATTGATATTGGC
CGTCAGGAACTGCGTTGCGGCAGCGGCGTGTTTATTCATAACGATGTGGAAGCGTGGatg
GATCGTTATAAATTTTATCCGGAAACCCCGCAGGGCCTGGCGCGTATTATTCAGAAAGCG
CATGCGGAAGGCGTGTGCGGCCTGCGTAGCGTGAGCCGTCTGGAACATCAGatgTGGGAA
GCGATTAAAGATGAACTGAACACCCTGCTGAAAGAAAACGGCGTGGATCTGAGCGTGGTG
GTGGAAAAACAGAACGGCatgTATAAAGCGGCGCCGAAACGTCTGGCGGCGACCACCGAA
AAACTGGAAatgGGCTGGAAAGCGTGGGGCAAAAGCATTATTTTTGCGCCGGAACTGGCG
AACAACACCTTTGTGATTGATGGCCCGGAAACCGAAGAATGCCCGACCGCGAACCGTGCG
TGGAACAGCatgGAAGTGGAAGATTTTGGCTTTGGCCTGACCAGCACCCGTatgTTTCTG
CGTATTCGTGAAACCAACACCACCGAATGCGATAGCAAAATTATTGGCACCGCGGTGAAA
AACAACatgGCGGTGCATAGCGATCTGAGCTATTGGATTGAAAGCGGCCTGAACGATACC
TGGAAACTGGAACGTGCGGTGCTGGGCGAAGTGAAAAGCTGCACCTGGCCGGAAACCCAT
ACCCTGTGGGGCGATGGCGTGCTGGAAAGCGATCTGATTATTCCGATTACCCTGGCGGGC
CCGCGTAGCAACCATAACCGTCGTCCGGGCTATAAAACCCAGAACCAGGGCCCGTGGGAT
GAAGGCCGTGTGGAAATTGATTTTGATTATTGCCCGGGCACCACCGTGACCATTAGCGAT
AGCTGCGGCCATCGTGGCCCGGCGGCGCGTACCACCACCGAAAGCGGCAAACTGATTACC
GATTGGTGCTGCCGTAGCTGCACCCTGCCGCCGCTGCGTTTTCAGACCGAAAACGGCTGC
TGGTATGGCatgGAAATTCGTCCGACCCGTCATGATGAAAAAACCCTGGTGCAGAGCCGT
GTGAACGCGTATAACGCGGATatgATTGATCCGTTTCAGCTGGGCCTGCTGGTGGTGTTT
CTGGCGACCCAGGAAGTGCTGCGTAAACGTTGGACCGCGAAAATTAGCATTCCGGCGATT
atgCTGGCGCTGCTGGTGCTGGTGTTTGGCGGCATTACCTATACCGATGTGCTGCGTTAT
GTGATTCTGGTGGGCGCGGCGTTTGCGGAAGCGAACAGCGGCGGCGATGTGGTGCATCTG
GCGCTGatgGCGACCTTTAAAATTCAGCCGGTGTTTCTGGTGGCGAGCTTTCTGAAAGCG
CGTTGGACCAACCAGGAAAGCATTCTGCTGatgCTGGCGGCGGCGTTTTTTCAGatgGCG
TATTATGATGCGAAAAACGTGCTGAGCTGGGAAGTGCCGGATGTGCTGAACAGCCTGAGC
GTGGCGTGGatgATTCTGCGTGCGATTAGCTTTACCAACACCAGCAACGTGGTGGTGCCG
CTGCTGGCGCTGCTGACCCCGGGCCTGAAATGCCTGAACCTGGATGTGTATCGTATTCTG
CTGCTGatgGTGGGCGTGGGCAGCCTGATTAAAGAAAAACGTAGCAGCGCGGCGAAAAAA
AAAGGCGCGTGCCTGATTTGCCTGGCGCTGGCGAGCACCGGCGTGTTTAACCCGatgATT
CTGGCGGCGGGCCTGatgGCGTGCGATCCGAACCGTAAACGTGGCTGGCCGGCGACCGAA
GTGatgACCGCGGTGGGCCTGatgTTTGCGATTGTGGGCGGCCTGGCGGAACTGGATATT
GATAGCatgGCGATTCCGatgACCATTGCGGGCCTGatgTTTGTGGCGTTTGTGATTAGC
GGCAAAAGCACCGATatgTGGATTGAACGTACCGCGGATATTACCTGGGAAAGCGATGCG
GAAATTACCGGCAGCAGCGAACGTGTGGATGTGCGTCTGGATGATGATGGCAACTTTCAG
CTGATTAACGATCCGGGCGCGCCGTGGAAAATTTGGatgCTGCGTatgGCGTGCCTGGCG
ATTAGCGCGTATACCCCGTGGGCGATTCTGCCGAGCGTGATTGGCTTTTGGATTACCCTG
CAGTATACCAAACGTGGCGGCGTGCTGTGGGATACCCCGAGCCCGCGTGAATATAAAAAA
GGCGATACCACCACCGGCGTGTATCGTATTatgACCCGTGGCCTGCTGGGCAGCTATCAG
GCGGGCGCGGGCGTGatgGTGGAAGGCGTGTTTCATACCCTGTGGCATACCACCAAAGGC
GCGGCGCTGatgAGCGGCGAAGGCCGTCTGGATCCGTATTGGGGCAGCGTGAAAGAAGAT
CGTCTGTGCTATGGCGGCCCGTGGAAACTGCAGCATAAATGGAACGGCCATGATGAAGTG
CAGatgATTGTGGTGGAACCGGGCAAAAACGTGAAAAACGTGCAGACCAAACCGGGCGTG
TTTAAAACCCCGGAAGGCGAAATTGGCGCGGTGACCCTGGATTATCCGACCGGCACCAGC
GGCAGCCCGATTGTGGATAAAAACGGCGATGTGATTGGCCTGTATGGCAACGGCGTGATT
atgCCGAACGGCAGCTATATTAGCGCGATTGTGCAGGGCGAACGTatgGAAGAACCGGCG
CCGGCGGGCTTTGAACCGGAAatgCTGCGTAAAAAACAGATTACCGTGCTGGATCTGCAT
CCGGGCGCGGGCAAAACCCGTAAAATTCTGCCGCAGATTATTAAAGAAGCGATTAACAAA
CGTCTGCGTACCGCGGTGCTGGCGCCGACCCGTGTGGTGGCGGCGGAAatgAGCGAAGCG
CTGCGTGGCCTGCCGATTCGTTATCAGACCAGCGCGGTGCATCGTGAACATAGCGGCAAC
GAAATTGTGGATGTGatgTGCCATGCGACCCTGACCCATCGTCTGatgAGCCCGCATCGT
GTGCCGAACTATAACCTGTTTATTatgGATGAAGCGCATTTTACCGATCCGGCGAGCATT
GCGGCGCGTGGCTATATTGCGACCAAAGTGGAACTGGGCGAAGCGGCGGCGATTTTTatg
ACCGCGACCCCGCCGGGCACCAGCGATCCGTTTCCGGAAAGCAACGCGCCGATTAGCGAT
atgCAGACCGAAATTCCGGATCGTGCGTGGAACACCGGCTATGAATGGATTACCGAATAT
GTGGGCAAAACCGTGTGGTTTGTGCCGAGCGTGAAAatgGGCAACGAAATTGCGCTGTGC
CTGCAGCGTGCGGGCAAAAAAGTGATTCAGCTGAACCGTAAAAGCTATGAAACCGAATAT
CCGAAATGCAAAAACGATGATTGGGATTTTGTGATTACCACCGATATTAGCGAAatgGGC
GCGAACTTTAAAGCGAGCCGTGTGATTGATAGCCGTAAAAGCGTGAAACCGACCATTATT
GAAGAAGGCGATGGCCGTGTGATTCTGGGCGAACCGAGCGCGATTACCGCGGCGAGCGCG
GCGCAGCGTCGTGGCCGTATTGGCCGTAACCCGAGCCAGGTGGGCGATGAATATTGCTAT
GGCGGCCATACCAACGAAGATGATAGCAACTTTGCGCATTGGACCGAAGCGCGTATTatg
CTGGATAACATTAACatgCCGAACGGCCTGGTGGCGCAGCTGTATCAGCCGGAACGTGAA
AAAGTGTATACCatgGATGGCGAATATCGTCTGCGTGGCGAAGAACGTAAAAACTTTCTG
GAATTTCTGCGTACCGCGGATCTGCCGGTGTGGCTGGCGTATAAAGTGGCGGCGGCGGGC
ATTAGCTATCATGATCGTAAATGGTGCTTTGATGGCCCGCGTACCAACACCATTCTGGAA
GATAACAACGAAGTGGAAGTGATTACCAAACTGGGCGAACGTAAAATTCTGCGTCCGCGT
TGGGCGGATGCGCGTGTGTATAGCGATCATCAGGCGCTGAAAAGCTTTAAAGATTTTGCG
AGCGGCAAACGTAGCCAGATTGGCCTGGTGGAAGTGCTGGGCCGTatgCCGGAACATTTT
atgGGCAAAACCTGGGAAGCGCTGGATACCatgTATGTGGTGGCGACCGCGGAAAAAGGC
GGCCGTGCGCATCGTatgGCGCTGGAAGAACTGCCGGATGCGCTGCAGACCATTGCGCTG
ATTGCGCTGCTGAGCGTGatgAGCCTGGGCGTGTTTTTTCTGCTGatgCAGCGTAAAGGC
ATTGGCAAAATTGGCCTGGGCGGCGTGATTCTGGGCGCGGCGACCTTTTTTTGCTGGatg
GCGGAAGTGCCGGGCACCAAAATTGCGGGCatgCTGCTGCTGAGCCTGCTGCTGatgATT
GTGCTGATTCCGGAACCGGAAAAACAGCGTAGCCAGACCGATAACCAGCTGGCGGTGTTT
CTGATTTGCGTGCTGACCCTGGTGAGCGCGGTGGCGGCGAACGAAatgGGCTGGCTGGAT
AAAACCAAAAACGATATTAGCAGCCTGCTGGGCCATAAACCGGAAACCCGTGAAACCACC
CTGGGCGTGGAAAACTTTCTGCTGGATCTGCGTCCGGCGACCGCGTGGAGCCTGTATGCG
GTGACCACCGCGGTGCTGACCCCGCTGCTGAAACATCTGATTACCAGCGATTATATTAAC
ACCAGCCTGACCAGCATTAACGTGCAGGCGAGCGCGCTGTTTACCCTGGCGCGTGGCTTT
CCGTTTGTGGATGTGGGCGTGAGCGCGCTGCTGCTGGCGGCGGGCTGCTGGGGCCAGGTG
ACCCTGACCGTGACCGTGACCGCGGCGGCGCTGCTGTTTTGCCATTATGCGTATatgGTG
CCGGGCTGGCAGGCGGAAGCGatgCGTAGCGCGCAGCGTCGTACCGCGGCGGGCATTatg
AAAAACGCGGTGGTGGATGGCATTGTGGCGACCGATGTGCCGGAACTGGAACGTACCACC
CCGGTGatgCAGAAAAAAGTGGGCCAGATTatgCTGATTCTGGTGAGCatgGCGGCGGTG
GTGGTGAACCCGAGCGTGCGTACCGTGCGTGAAGCGGGCATTCTGACCACCGCGGCGGCG
GTGACCCTGTGGGAAAACGGCGCGAGCAGCGTGTGGAACGCGACCACCGCGATTGGCCTG
TGCCATATTatgCGTGGCGGCTGGCTGAGCTGCCTGAGCATTACCTGGACCCTGATTAAA
AACatgGAAAAACCGGGCCTGAAACGTGGCGGCGCGAAAGGCCGTACCCTGGGCGAAGTG
TGGAAAGAACGTCTGAACCATatgACCAAAGAAGAATTTACCCGTTATCGTAAAGAAGCG
ATTACCGAAGTGGATCGTAGCGCGGCGAAACATGCGCGTCGTGAAGGCAACATTACCGGC
GGCCATCCGGTGAGCCGTGGCACCGCGAAACTGCGTTGGCTGGTGGAACGTCGTTTTCTG
GAACCGGTGGGCAAAGTGGTGGATCTGGGCTGCGGCCGTGGCGGCTGGTGCTATTATatg
GCGACCCAGAAACGTGTGCAGGAAGTGAAAGGCTATACCAAAGGCGGCCCGGGCCATGAA
GAACCGCAGCTGGTGCAGAGCTATGGCTGGAACATTGTGACCatgAAAAGCGGCGTGGAT
GTGTTTTATCGTCCGAGCGAAGCGAGCGATACCCTGCTGTGCGATATTGGCGAAAGCAGC
AGCAGCGCGGAAGTGGAAGAACATCGTACCGTGCGTGTGCTGGAAatgGTGGAAGATTGG
CTGCATCGTGGCCCGAAAGAATTTTGCATTAAAGTGCTGTGCCCGTATatgCCGCGTGTG
ATTGAAAAAatgGAAACCCTGCAGCGTCGTTATGGCGGCGGCCTGGTGCGTAACCCGCTG
AGCCGTAACAGCACCCATGAAatgTATTGGGTGAGCCATGCGAGCGGCAACATTGTGCAT
AGCGTGAACatgACCAGCCAGGTGCTGCTGGGCCGTatgGAAAAAAAAACCTGGAAAGGC
CCGCAGTTTGAAGAAGATGTGAACCTGGGCAGCGGCACCCGTGCGGTGGGCAAACCGCTG
CTGAACAGCGATACCAGCAAAATTAAAAACCGTATTGAACGTCTGAAAAAAGAATATAGC
AGCACCTGGCATCAGGATACCAACCATCCGTATCGTACCTGGAACTATCATGGCAGCTAT
GAAGTGAAACCGACCGGCAGCGCGAGCAGCCTGGTGAACGGCGTGGTGCGTCTGCTGAGC
AAACCGTGGGATACCATTACCAACGTGACCACCatgGCGatgACCGATACCACCCCGTTT
GGCCAGCAGCGTGTGTTTAAAGAAAAAGTGGATACCAAAGCGCCGGAACCGCCGGAAGGC
GTGAAATATGTGCTGAACGAAACCACCAACTGGCTGTGGGCGTTTCTGGCGCGTGATAAA
AAACCGCGTatgTGCAGCCGTGAAGAATTTATTGGCAAAGTGAACAGCAACGCGGCGCTG
GGCGCGatgTTTGAAGAACAGAACCAGTGGAAAAACGCGCGTGAAGCGGTGGAAGATCCG
AAATTTTGGGAAatgGTGGATGAAGAACGTGAAGCGCATCTGCGTGGCGAATGCAACACC
TGCATTTATAACatgatgGGCAAACGTGAAAAAAAACCGGGCGAATTTGGCAAAGCGAAA
GGCAGCCGTGCGATTTGGTTTatgTGGCTGGGCGCGCGTTTTCTGGAATTTGAAGCGCTG
GGCTTTCTGAACGAAGATCATTGGCTGGGCCGTAAAAACAGCGGCGGCGGCGTGGAAGGC
CTGGGCCTGCAGAAACTGGGCTATATTCTGAAAGAAGTGGGCACCAAACCGGGCGGCAAA
ATTTATGCGGATGATACCGCGGGCTGGGATACCCGTATTACCAAAGCGGATCTGGAAAAC
GAAGCGAAAGTGCTGGAACTGCTGGATGGCGAACATCGTCGTCTGGCGCGTAGCATTATT
GAACTGACCTATCGTCATAAAGTGGTGAAAGTGatgCGTCCGGCGGCGGATGGCAAAACC
GTGatgGATGTGATTAGCCGTGAAGATCAGCGTGGCAGCGGCCAGGTGGTGACCTATGCG
CTGAACACCTTTACCAACCTGGCGGTGCAGCTGGTGCGTatgatgGAAGGCGAAGGCGTG
ATTGGCCCGGATGATGTGGAAAAACTGGGCAAAGGCAAAGGCCCGAAAGTGCGTACCTGG
CTGTTTGAAAACGGCGAAGAACGTCTGAGCCGTatgGCGGTGAGCGGCGATGATTGCGTG
GTGAAACCGCTGGATGATCGTTTTGCGACCAGCCTGCATTTTCTGAACGCGatgAGCAAA
GTGCGTAAAGATATTCAGGAATGGAAACCGAGCACCGGCTGGTATGATTGGCAGCAGGTG
CCGTTTTGCAGCAACCATTTTACCGAACTGATTatgAAAGATGGCCGTACCCTGGTGGTG
CCGTGCCGTGGCCAGGATGAACTGATTGGCCGTGCGCGTATTAGCCCGGGCGCGGGCTGG
AACGTGCGTGATACCGCGTGCCTGGCGAAAAGCTATGCGCAGatgTGGCTGCTGCTGTAT
TTTCATCGTCGTGATCTGCGTCTGatgGCGAACGCGATTTGCAGCGCGGTGCCGGTGAAC
TGGGTGCCGACCGGCCGTACCACCTGGAGCATTCATGCGAAAGGCGAATGGatgACCACC
GAAGATatgCTGGCGGTGTGGAACCGTGTGTGGATTGAAGAAAACGAATGGatgGAAGAT
AAAACCCCGGTGGAACGTTGGAGCGATGTGCCGTATAGCGGCAAACGTGAAGATATTTGG
TGCGGCAGCCTGATTGGCACCCGTACCCGTGCGACCTGGGCGGAAAACATTCATGTGGCG
ATTAACCAGGTGCGTAGCGTGATTGGCGAAGAAAAATATGTGGATTATatgAGCAGCCTG
CGTCGTTATGAAGATACCATTGTGGTGGAAGATACCGTGCTGTAA
>MF984343_Homosapiens_Austria@15/06/2015
atgAGCAAAAAACCGGGCGGCCCGGGCAAAAACCGTGCGGTGAACatgCTGAAACGTGGC
atgCCGCGTGGCCTGAGCCTGATTGGCCTGAAACGTGCGatgCTGAGCCTGATTGATGGC
AAAGGCCCGATTCGTTTTGTGCTGGCGCTGCTGGCGTTTTTTCGTTTTACCGCGATTGCG
CCGACCCGTGCGGTGCTGGATCGTTGGCGTGGCGTGAACAAACAGACCGCGatgAAACAT
CTGCTGAGCTTTAAAAAAGAACTGGGCACCCTGACCAGCGCGATTAACCGTCGTAGCACC
AAACAGAAAAAACGTGGCGGCACCGCGGGCTTTACCATTCTGCTGGGCCTGATTGCGTGC
GCGGGCGCGGTGACCCTGAGCCATTTTCAGGGCAAAGTGatgatgACCGTGAACGCGACC
GATGTGACCGATGTGATTACCATTCCGACCGCGGCGGGCAAAAACCTGTGCATTGTGCGT
GCGatgGATGTGGGCTATCTGTGCGAAGATACCATTACCTATGAATGCCCGGTGCTGGCG
GCGGGCAACGATCCGGAAGATATTGATTGCTGGTGCACCAAAAGCAGCGTGTATGTGCGT
TATGGCCGTTGCACCAAAACCCGTCATAGCCGTCGTAGCCGTCGTAGCCTGACCGTGCAG
ACCCATGGCGAAAGCACCCTGGCGAACAAAAAAGGCGCGTGGCTGGATAGCACCAAAGCG
ACCCGTTATCTGGTGAAAACCGAAAGCTGGATTCTGCGTAACCCGGGCTATGCGCTGGTG
GCGGCGGTGATTGGCTGGatgCTGGGCAGCAACACCatgCAGCGTGTGGTGTTTGCGATT
CTGCTGCTGCTGGTGGCGCCGGCGTATAGCTTTAACTGCCTGGGCatgAGCAACCGTGAT
TTTCTGGAAGGCGTGAGCGGCGCGACCTGGGTGGATCTGGTGCTGGAAGGCGATAGCTGC
GTGACCATTatgAGCAAAGATAAACCGACCATTGATGTGAAAatgatgAACatgGAAGCG
GCGAACCTGGCGGATGTGCGTAGCTATTGCTATCTGGCGAGCGTGAGCGATCTGAGCACC
CGTGCGGCGTGCCCGACCatgGGCGAAGCGCATAACGAAAAACGTGCGGATCCGGCGTTT
GTGTGCAAACAGGGCGTGGTGGATCGTGGCTGGGGCAACGGCTGCGGCCTGTTTGGCAAA
GGCAGCATTGATACCTGCGCGAAATTTGCGTGCACCACCAAAGCGACCGGCTGGATTATT
CAGAAAGAAAACATTAAATATGAAGTGGCGATTTTTGTGCATGGCCCGACCACCGTGGAA
AGCCATGGCAACTATAGCGCGCAGACCGGCGCGACCCAGGCGGGCCGTTTTAGCATTACC
CCGAGCGCGCCGAGCTATACCCTGAAACTGGGCGAATATGGCGAAGTGACCGTGGATTGC
GAACCGCGTAGCGGCATTGATACCAGCGCGTATTATGTGatgAGCGTGGGCGCGAAAAGC
TTTCTGGTGCATCGTGAATGGTTTatgGATCTGAACCTGCCGTGGAGCAGCGCGGGCAGC
ACCACCTGGCGTAACCGTGAAACCCTGatgGAATTTGAAGAACCGCATGCGACCAAACAG
AGCGTGGTGGCGCTGGGCAGCCAGGAAGGCGCGCTGCATCAGGCGCTGGCGGGCGCGATT
CCGGTGGAATTTAGCAGCAACACCGTGAAACTGACCAGCGGCCATCTGAAATGCCGTGTG
AAAatgGAAAAACTGCAGCTGAAAGGCACCACCTATGGCGTGTGCAGCAAAGCGTTTAAA
TTTGCGGGCACCCCGGCGGATACCGGCCATGGCACCGTGGTGCTGGAACTGCAGTATACC
GGCACCGATGGCCCGTGCAAAGTGCCGATTAGCAGCGTGGCGAGCCTGAACGATCTGACC
CCGGTGGGCCGTCTGGTGACCGTGAACCCGTTTGTGAGCGTGGCGACCGCGAACAGCAAA
GTGCTGATTGAACTGGAACCGCCGTTTGGCGATAGCTATATTGTGGTGGGCCGTGGCGAA
CAGCAGATTAACCATCATTGGCATAAAAGCGGCAGCAGCATTGGCAAAGCGTTTACCACC
ACCCTGCGTGGCGCGCAGCGTCTGGCGGCGCTGGGCGATACCGCGTGGGATTTTGGCAGC
GTGGGCGGCGTGTTTACCAGCGTGGGCAAAGCGATTCATCAGGTGTTTGGCGGCGCGTTT
CGTAGCCTGTTTGGCGGCatgAGCTGGATTACCCAGGGCCTGCTGGGCGCGCTGCTGCTG
TGGatgGGCATTAACGCGCGTGATCGTAGCATTGCGatgACCTTTCTGGCGGTGGGCGGC
GTGCTGCTGTTTCTGAGCGTGAACGTGCATGCGGATACCGGCTGCGCGATTGATATTGGC
CGTCAGGAACTGCGTTGCGGCAGCGGCGTGTTTATTCATAACGATGTGGAAGCGTGGatg
GATCGTTATAAATTTTATCCGGAAACCCCGCAGGGCCTGGCGCGTATTATTCAGAAAGCG
CATGCGGAAGGCGTGTGCGGCCTGCGTAGCGTGAGCCGTCTGGAACATCAGatgTGGGAA
GCGATTAAAGATGAACTGAACACCCTGCTGAAAGAAAACGGCGTGGATCTGAGCGTGGTG
GTGGAAAAACAGAACGGCatgTATAAAGCGGCGCCGAAACGTCTGGCGGCGACCACCGAA
AAACTGGAAatgGGCTGGAAAGCGTGGGGCAAAAGCATTATTTTTGCGCCGGAACTGGCG
AACAACACCTTTGTGATTGATGGCCCGGAAACCGAAGAATGCCCGACCGCGAACCGTGCG
TGGAACAGCatgGAAGTGGAAGATTTTGGCTTTGGCCTGACCAGCACCCGTatgTTTCTG
CGTATTCGTGAAACCAACACCACCGAATGCGATAGCAAAATTATTGGCACCGCGGTGAAA
AACAACatgGCGGTGCATAGCGATCTGAGCTATTGGATTGAAAGCGGCCTGAACGATACC
TGGAAACTGGAACGTGCGGTGCTGGGCGAAGTGAAAAGCTGCACCTGGCCGGAAACCCAT
ACCCTGTGGGGCGATGGCGTGCTGGAAAGCGATCTGATTATTCCGATTACCCTGGCGGGC
CCGCGTAGCAACCATAACCGTCGTCCGGGCTATAAAACCCAGAACCAGGGCCCGTGGGAT
GAAGGCCGTGTGGAAATTGATTTTGATTATTGCCCGGGCACCACCGTGACCATTAGCGAT
AGCTGCGGCCATCGTGGCCCGGCGGCGCGTACCACCACCGAAAGCGGCAAACTGATTACC
GATTGGTGCTGCCGTAGCTGCACCCTGCCGCCGCTGCGTTTTCAGACCGAAAACGGCTGC
TGGTATGGCatgGAAATTCGTCCGACCCGTCATGATGAAAAAACCCTGGTGCAGAGCCGT
GTGAACGCGTATAACGCGGATatgATTGATCCGTTTCAGCTGGGCCTGCTGGTGGTGTTT
CTGGCGACCCAGGAAGTGCTGCGTAAACGTTGGACCGCGAAAATTAGCATTCCGGCGATT
atgCTGGCGCTGCTGGTGCTGGTGTTTGGCGGCATTACCTATACCGATGTGCTGCGTTAT
GTGATTCTGGTGGGCGCGGCGTTTGCGGAAGCGAACAGCGGCGGCGATGTGGTGCATCTG
GCGCTGatgGCGACCTTTAAAATTCAGCCGGTGTTTCTGGTGGCGAGCTTTCTGAAAGCG
CGTTGGACCAACCAGGAAAGCATTCTGCTGatgCTGGCGGCGGTGTTTTTTCAGatgGCG
TATTATGATGCGAAAAACGTGCTGAGCTGGGAAGTGCCGGATGTGCTGAACAGCCTGAGC
GTGGCGTGGatgATTCTGCGTGCGATTAGCTTTACCAACACCAGCAACGTGGTGGTGCCG
CTGCTGGCGCTGCTGACCCCGGGCCTGAAATGCCTGAACCTGGATGTGTATCGTATTCTG
CTGCTGatgGTGGGCGTGGGCAGCCTGATTAAAGAAAAACGTAGCAGCGCGGCGAAAAAA
AAAGGCGCGTGCCTGATTTGCCTGGCGCTGGCGAGCACCGGCGTGTTTAACCCGatgATT
CTGGCGGCGGGCCTGatgGCGTGCGATCCGAACCGTAAACGTGGCTGGCCGGCGACCGAA
GTGatgACCGCGGTGGGCCTGatgTTTGCGATTGTGGGCGGCCTGGCGGAACTGGATATT
GATAGCatgGCGATTCCGatgACCATTGCGGGCCTGatgTTTGTGGCGTTTGTGATTAGC
GGCAAAAGCACCGATatgTGGATTGAACGTACCGCGGATATTACCTGGGAAAGCGATGCG
GAAATTACCGGCAGCAGCGAACGTGTGGATGTGCGTCTGGATGATGATGGCAACTTTCAG
CTGATTAACGATCCGGGCGCGCCGTGGAAAATTTGGatgCTGCGTatgGCGTGCCTGGCG
ATTAGCGCGTATACCCCGTGGGCGATTCTGCCGAGCGTGATTGGCTTTTGGATTACCCTG
CAGTATACCAAACGTGGCGGCGTGCTGTGGGATACCCCGAGCCCGCGTGAATATAAAAAA
GGCGATACCACCACCGGCGTGTATCGTATTatgACCCGTGGCCTGCTGGGCAGCTATCAG
GCGGGCGCGGGCGTGatgGTGGAAGGCGTGTTTCATACCCTGTGGCATACCACCAAAGGC
GCGGCGCTGatgAGCGGCGAAGGCCGTCTGGATCCGTATTGGGGCAGCGTGAAAGAAGAT
CGTCTGTGCTATGGCGGCCCGTGGAAACTGCAGCATAAATGGAACGGCCATGATGAAGTG
CAGatgATTGTGGTGGAACCGGGCAAAAACGTGAAAAACGTGCAGACCAAACCGGGCGTG
TTTAAAACCCCGGAAGGCGAAATTGGCGCGGTGACCCTGGATTATCCGACCGGCACCAGC
GGCAGCCCGATTGTGGATAAAAACGGCGATGTGATTGGCCTGTATGGCAACGGCGTGATT
atgCCGAACGGCAGCTATATTAGCGCGATTGTGCAGGGCGAACGTatgGAAGAACCGGCG
CCGGCGGGCTTTGAACCGGAAatgCTGCGTAAAAAACAGATTACCGTGCTGGATCTGCAT
CCGGGCGCGGGCAAAACCCGTAAAATTCTGCCGCAGATTATTAAAGAAGCGATTAACAAA
CGTCTGCGTACCGCGGTGCTGGCGCCGACCCGTGTGGTGGCGGCGGAAatgAGCGAAGCG
CTGCGTGGCCTGCCGATTCGTTATCAGACCAGCGCGGTGCATCGTGAACATAGCGGCAAC
GAAATTGTGGATGTGatgTGCCATGCGACCCTGACCCATCGTCTGatgAGCCCGCATCGT
GTGCCGAACTATAACCTGTTTATTatgGATGAAGCGCATTTTACCGATCCGGCGAGCATT
GCGGCGCGTGGCTATATTGCGACCAAAGTGGAACTGGGCGAAGCGGCGGCGATTTTTatg
ACCGCGACCCCGCCGGGCACCAGCGATCCGTTTCCGGAAAGCAACGCGCCGATTAGCGAT
atgCAGACCGAAATTCCGGATCGTGCGTGGAACACCGGCTATGAATGGATTACCGAATAT
GTGGGCAAAACCGTGTGGTTTGTGCCGAGCGTGAAAatgGGCAACGAAATTGCGCTGTGC
CTGCAGCGTGCGGGCAAAAAAGTGATTCAGCTGAACCGTAAAAGCTATGAAACCGAATAT
CCGAAATGCAAAAACGATGATTGGGATTTTGTGATTACCACCGATATTAGCGAAatgGGC
GCGAACTTTAAAGCGAGCCGTGTGATTGATAGCCGTAAAAGCGTGAAACCGACCATTATT
GAAGAAGGCGATGGCCGTGTGATTCTGGGCGAACCGAGCGCGATTACCGCGGCGAGCGCG
GCGCAGCGTCGTGGCCGTATTGGCCGTAACCCGAGCCAGGTGGGCGATGAATATTGCTAT
GGCGGCCATACCAACGAAGATGATAGCAACTTTGCGCATTGGACCGAAGCGCGTATTatg
CTGGATAACATTAACatgCCGAACGGCCTGGTGGCGCAGCTGTATCAGCCGGAACGTGAA
AAAGTGTATACCatgGATGGCGAATATCGTCTGCGTGGCGAAGAACGTAAAAACTTTCTG
GAATTTCTGCGTACCGCGGATCTGCCGGTGTGGCTGGCGTATAAAGTGGCGGCGGCGGGC
ATTAGCTATCATGATCGTAAATGGTGCTTTGATGGCCCGCGTACCAACACCATTCTGGAA
GATAACAACGAAGTGGAAGTGATTACCAAACTGGGCGAACGTAAAATTCTGCGTCCGCGT
TGGGCGGATGCGCGTGTGTATAGCGATCATCAGGCGCTGAAAAGCTTTAAAGATTTTGCG
AGCGGCAAACGTAGCCAGATTGGCCTGGTGGAAGTGCTGGGCCGTatgCCGGAACATTTT
atgGGCAAAACCTGGGAAGCGCTGGATACCatgTATGTGGTGGCGACCGCGGAAAAAGGC
GGCCGTGCGCATCGTatgGCGCTGGAAGAACTGCCGGATGCGCTGCAGACCATTGCGCTG
ATTGCGCTGCTGAGCGTGatgAGCCTGGGCGTGTTTTTTCTGCTGatgCAGCGTAAAGGC
ATTGGCAAAATTGGCCTGGGCGGCGTGATTCTGGGCGCGGCGACCTTTTTTTGCTGGatg
GCGGAAGTGCCGGGCACCAAAATTGCGGGCatgCTGCTGCTGAGCCTGCTGCTGatgATT
GTGCTGATTCCGGAACCGGAAAAACAGCGTAGCCAGACCGATAACCAGCTGGCGGTGTTT
CTGATTTGCGTGCTGACCCTGGTGAGCGCGGTGGCGGCGAACGAAatgGGCTGGCTGGAT
AAAACCAAAAACGATATTAGCAGCCTGCTGGGCCATAAACCGGAAACCCGTGAAACCACC
CTGGGCGTGGAAAACTTTCTGCTGGATCTGCGTCCGGCGACCGCGTGGAGCCTGTATGCG
GTGACCACCGCGGTGCTGACCCCGCTGCTGAAACATCTGATTACCAGCGATTATATTAAC
ACCAGCCTGACCAGCATTAACGTGCAGGCGAGCGCGCTGTTTACCCTGGCGCGTGGCTTT
CCGTTTGTGGATGTGGGCGTGAGCGCGCTGCTGCTGGCGGCGGGCTGCTGGGGCCAGGTG
ACCCTGACCGTGACCGTGACCGCGGCGGCGCTGCTGTTTTGCCATTATGCGTATatgGTG
CCGGGCTGGCAGGCGGAAGCGatgCGTAGCGCGCAGCGTCGTACCGCGGCGGGCATTatg
AAAAACGCGGTGGTGGATGGCATTGTGGCGACCGATGTGCCGGAACTGGAACGTACCACC
CCGGTGatgCAGAAAAAAGTGGGCCAGATTatgCTGATTCTGGTGAGCatgGCGGCGGTG
GTGGTGAACCCGAGCGTGCGTACCGTGCGTGAAGCGGGCATTCTGACCACCGCGGCGGCG
GTGACCCTGTGGGAAAACGGCGCGAGCAGCGTGTGGAACGCGACCACCGCGATTGGCCTG
TGCCATATTatgCGTGGCGGCTGGCTGAGCTGCCTGAGCATTACCTGGACCCTGATTAAA
AACatgGAAAAACCGGGCCTGAAACGTGGCGGCGCGAAAGGCCGTACCCTGGGCGAAGTG
TGGAAAGAACGTCTGAACCATatgACCAAAGAAGAATTTACCCGTTATCGTAAAGAAGCG
ATTACCGAAGTGGATCGTAGCGCGGCGAAACATGCGCGTCGTGAAGGCAACATTACCGGC
GGCCATCCGGTGAGCCGTGGCACCGCGAAACTGCGTTGGCTGGTGGAACGTCGTTTTCTG
GAACCGGTGGGCAAAGTGGTGGATCTGGGCTGCGGCCGTGGCGGCTGGTGCTATTATatg
GCGACCCAGAAACGTGTGCAGGAAGTGAAAGGCTATACCAAAGGCGGCCCGGGCCATGAA
GAACCGCAGCTGGTGCAGAGCTATGGCTGGAACATTGTGACCatgAAAAGCGGCGTGGAT
GTGTTTTATCGTCCGAGCGAAGCGAGCGATACCCTGCTGTGCGATATTGGCGAAAGCAGC
AGCAGCGCGGAAGTGGAAGAACATCGTACCGTGCGTGTGCTGGAAatgGTGGAAGATTGG
CTGCATCGTGGCCCGAAAGAATTTTGCATTAAAGTGCTGTGCCCGTATatgCCGCGTGTG
ATTGAAAAAatgGAAACCCTGCAGCGTCGTTATGGCGGCGGCCTGGTGCGTAACCCGCTG
AGCCGTAACAGCACCCATGAAatgTATTGGGTGAGCCATGCGAGCGGCAACATTGTGCAT
AGCGTGAACatgACCAGCCAGGTGCTGCTGGGCCGTatgGAAAAAAAAACCTGGAAAGGC
CCGCAGTTTGAAGAAGATGTGAACCTGGGCAGCGGCACCCGTGCGGTGGGCAAACCGCTG
CTGAACAGCGATACCAGCAAAATTAAAAACCGTATTGAACGTCTGAAAAAAGAATATAGC
AGCACCTGGCATCAGGATACCAACCATCCGTATCGTACCTGGAACTATCATGGCAGCTAT
GAAGTGAAACCGACCGGCAGCGCGAGCAGCCTGGTGAACGGCGTGGTGCGTCTGCTGAGC
AAACCGTGGGATACCATTACCAACGTGACCACCatgGCGatgACCGATACCACCCCGTTT
GGCCAGCAGCGTGTGTTTAAAGAAAAAGTGGATACCAAAGCGCCGGAACCGCCGGAAGGC
GTGAAATATGTGCTGAACGAAACCACCAACTGGCTGTGGGCGTTTCTGGCGCGTGATAAA
AAACCGCGTatgTGCAGCCGTGAAGAATTTATTGGCAAAGTGAACAGCAACGCGGCGCTG
GGCGCGatgTTTGAAGAACAGAACCAGTGGAAAAACGCGCGTGAAGCGGTGGAAGATCCG
AAATTTTGGGAAatgGTGGATGAAGAACGTGAAGCGCATCTGCGTGGCGAATGCAACACC
TGCATTTATAACatgatgGGCAAACGTGAAAAAAAACCGGGCGAATTTGGCAAAGCGAAA
GGCAGCCGTGCGATTTGGTTTatgTGGCTGGGCGCGCGTTTTCTGGAATTTGAAGCGCTG
GGCTTTCTGAACGAAGATCATTGGCTGGGCCGTAAAAACAGCGGCGGCGGCGTGGAAGGC
CTGGGCCTGCAGAAACTGGGCTATATTCTGAAAGAAGTGGGCACCAAACCGGGCGGCAAA
ATTTATGCGGATGATACCGCGGGCTGGGATACCCGTATTACCAAAGCGGATCTGGAAAAC
GAAGCGAAAGTGCTGGAACTGCTGGATGGCGAACATCGTCGTCTGGCGCGTAGCATTATT
GAACTGACCTATCGTCATAAAGTGGTGAAAGTGatgCGTCCGGCGGCGGATGGCAAAACC
GTGatgGATGTGATTAGCCGTGAAGATCAGCGTGGCAGCGGCCAGGTGGTGACCTATGCG
CTGAACACCTTTACCAACCTGGCGGTGCAGCTGGTGCGTatgatgGAAGGCGAAGGCGTG
ATTGGCCCGGATGATGTGGAAAAACTGGGCAAAGGCAAAGGCCCGAAAGTGCGTACCTGG
CTGTTTGAAAACGGCGAAGAACGTCTGAGCCGTatgGCGGTGAGCGGCGATGATTGCGTG
GTGAAACCGCTGGATGATCGTTTTGCGACCAGCCTGCATTTTCTGAACGCGatgAGCAAA
GTGCGTAAAGATATTCAGGAATGGAAACCGAGCACCGGCTGGTATGATTGGCAGCAGGTG
CCGTTTTGCAGCAACCATTTTACCGAACTGATTatgAAAGATGGCCGTACCCTGGTGGTG
CCGTGCCGTGGCCAGGATGAACTGATTGGCCGTGCGCGTATTAGCCCGGGCGCGGGCTGG
AACGTGCGTGATACCGCGTGCCTGGCGAAAAGCTATGCGCAGatgTGGCTGCTGCTGTAT
TTTCATCGTCGTGATCTGCGTCTGatgGCGAACGCGATTTGCAGCGCGGTGCCGGTGAAC
TGGGTGCCGACCGGCCGTACCACCTGGAGCATTCATGCGAAAGGCGAATGGatgACCACC
GAAGATatgCTGGCGGTGTGGAACCGTGTGTGGATTGAAGAAAACGAATGGatgGAAGAT
AAAACCCCGGTGGAACGTTGGAGCGATGTGCCGTATAGCGGCAAACGTGAAGATATTTGG
TGCGGCAGCCTGATTGGCACCCGTACCCGTGCGACCTGGGCGGAAAACATTCATGTGGCG
ATTAACCAGGTGCGTAGCGTGATTGGCGAAGAAAAATATGTGGATTATatgAGCAGCCTG
CGTCGTTATGAAGATACCATTGTGGTGGAAGATACCGTGCTGTAA
>MF984349_Horse_Austria@15/06/2016
atgAGCAAAAAACCGGGCGGCCCGGGCAAAAACCGTGCGGTGAACatgCTGAAACGTGGC
atgCCGCGTGGCCTGAGCCTGATTGGCCTGAAACGTGCGatgCTGAGCCTGATTGATGGC
AAAGGCCCGATTCGTTTTGTGCTGGCGCTGCTGGCGTTTTTTCGTTTTACCGCGATTGCG
CCGACCCGTGCGGTGCTGGATCGTTGGCGTGGCGTGAACAAACAGACCGCGatgAAACAT
CTGCTGAGCTTTAAAAAAGAACTGGGCACCCTGACCAGCGCGATTAACCGTCGTAGCACC
AAACAGAAAAAACGTGGCGGCACCGCGGGCTTTACCATTAGCCTGGGCCTGATTGCGTGC
GCGGGCGCGGTGACCCTGAGCAACTTTCAGGGCAAAGTGatgatgACCGTGAACGCGACC
GATGTGACCGATGTGATTACCATTCCGACCGCGGCGGGCAAAAACCTGTGCATTGTGCGT
GCGatgGATGTGGGCTATCTGTGCGAAGATACCATTACCTATGAATGCCCGGTGCTGGCG
GCGGGCAACGATCCGGAAGATATTGATTGCTGGTGCACCAAAAGCAGCGTGTATGTGCGT
TATGGCCGTTGCACCAAAACCCGTCATAGCCGTCGTAGCCGTCGTAGCCTGACCGTGCAG
ACCCATGGCGAAAGCACCCTGGCGAACAAAAAAGGCGCGTGGCTGGATAGCACCAAAGCG
ACCCGTTATCTGGTGAAAACCGAAAGCTGGATTCTGCGTAACCCGGGCTATGCGCTGGTG
GCGGCGGTGATTGGCTGGatgCTGGGCAGCAACACCatgCAGCGTGTGGTGTTTGCGATT
CTGCTGCTGCTGGTGGCGCCGGCGTATAGCTTTAACTGCCTGGGCatgAGCAACCGTGAT
TTTCTGGAAGGCGTGAGCGGCGCGACCTGGGTGGATCTGGTGCTGGAAGGCGATAGCTGC
GTGACCATTatgAGCAAAGATAAACCGACCATTGATGTGAAAatgatgAACatgGAAGCG
GCGAACCTGGCGGATGTGCGTAGCTATTGCTATCTGGCGAGCGTGAGCGATCTGAGCACC
CGTGCGGCGTGCCCGACCatgGGCGAAGCGCATAACGAAAAACGTGCGGATCCGGCGTTT
GTGTGCAAACAGGGCGTGGTGGATCGTGGCTGGGGCAACGGCTGCGGCCTGTTTGGCAAA
GGCAGCATTGATACCTGCGCGAAATTTGCGTGCACCACCAAAGCGACCGGCTGGATTATT
CAGAAAGAAAACATTAAATATGAAGTGGCGATTTTTGTGCATGGCCCGACCACCGTGGAA
AGCCATGGCAACTATAGCGCGCAGACCGGCGCGACCCAGGCGGGCCGTTTTAGCATTACC
CCGAGCGCGCCGAGCTATACCCTGAAACTGGGCGAATATGGCGAAGTGACCGTGGATTGC
GAACCGCGTAGCGGCATTGATACCAGCGCGTATTATGTGatgAGCGTGGGCGCGAAAAGC
TTTCTGGTGCATCGTGAATGGTTTatgGATCTGAACCTGCCGTGGAGCAGCGCGGGCAGC
ACCACCTGGCGTAACCGTGAAACCCTGatgGAATTTGAAGAACCGCATGCGACCAAACAG
AGCGTGGTGGCGCTGGGCAGCCAGGAAGGCGCGCTGCATCAGGCGCTGGCGGGCGCGATT
CCGGTGGAATTTAGCAGCAACACCGTGAAACTGACCAGCGGCCATCTGAAATGCCGTGTG
AAAatgGAAAAACTGCAGCTGAAAGGCACCACCTATGGCGTGTGCAGCAAAGCGTTTAAA
TTTGCGGGCACCCCGGCGGATACCGGCCATGGCACCGTGGTGCTGGAACTGCAGTATACC
GGCACCGATGGCCCGTGCAAAGTGCCGATTAGCAGCGTGGCGAGCCTGAACGATCTGACC
CCGGTGGGCCGTCTGGTGACCGTGAACCCGTTTGTGAGCGTGGCGACCGCGAACAGCAAA
GTGCTGATTGAACTGGAACCGCCGTTTGGCGATAGCTATATTGTGGTGGGCCGTGGCGAA
CAGCAGATTAACCATCATTGGCATAAAAGCGGCAGCAGCATTGGCAAAGCGTTTACCACC
ACCCTGCGTGGCGCGCAGCGTCTGGCGGCGCTGGGCGATACCGCGTGGGATTTTGGCAGC
GTGGGCGGCGTGTTTACCAGCGTGGGCAAAGCGATTCATCAGGTGTTTGGCGGCGCGTTT
CGTAGCCTGTTTGGCGGCatgAGCTGGATTACCCAGGGCCTGCTGGGCGCGCTGCTGCTG
TGGatgGGCATTAACGCGCGTGATCGTAGCATTGCGatgACCTTTCTGGCGGTGGGCGGC
GTGCTGCTGTTTCTGAGCGTGAACGTGCATGCGGATACCGGCTGCGCGATTGATATTGGC
CGTCAGGAACTGCGTTGCGGCAGCGGCGTGTTTATTCATAACGATGTGGAAGCGTGGatg
GATCGTTATAAATTTTATCCGGAAACCCCGCAGGGCCTGGCGCGTATTATTCAGAAAGCG
CATGCGGAAGGCGTGTGCGGCCTGCGTAGCGTGAGCCGTCTGGAACATCAGatgTGGGAA
GCGATTAAAGATGAACTGAACACCCTGCTGAAAGAAAACGGCGTGGATCTGAGCGTGGTG
GTGGAAAAACAGAACGGCatgTATAAAGCGGCGCCGAAACGTCTGGCGGCGACCACCGAA
AAACTGGAAatgGGCTGGAAAGCGTGGGGCAAAAGCATTATTTTTGCGCCGGAACTGGCG
AACAACACCTTTGTGATTGATGGCCCGGAAACCGAAGAATGCCCGACCGCGAACCGTGCG
TGGAACAGCatgGAAGTGGAAGATTTTGGCTTTGGCCTGACCAGCACCCGTatgTTTCTG
CGTATTCGTGAAACCAACACCACCGAATGCGATAGCAAAATTATTGGCACCGCGGTGAAA
AACAACatgGCGGTGCATAGCGATCTGAGCTATTGGATTGAAAGCGGCCTGAACGATACC
TGGAAACTGGAACGTGCGGTGCTGGGCGAAGTGAAAAGCTGCACCTGGCCGGAAACCCAT
ACCCTGTGGGGCGATGGCGTGCTGGAAAGCGATCTGATTATTCCGATTACCCTGGCGGGC
CCGCGTAGCAACCATAACCGTCGTCCGGGCTATAAAACCCAGAACCAGGGCCCGTGGGAT
GAAGGCCGTGTGGAAATTGATTTTGATTATTGCCCGGGCACCACCGTGACCATTAGCGAT
AGCTGCGGCCATCGTGGCCCGGCGGCGCGTACCACCACCGAAAGCGGCAAACTGATTACC
GATTGGTGCTGCCGTAGCTGCACCCTGCCGCCGCTGCGTTTTCAGACCGAAAACGGCTGC
TGGTATGGCatgGAAATTCGTCCGACCCGTCATGATGAAAAAACCCTGGTGCAGAGCCGT
GTGAACGCGTATAACGCGGATatgATTGATCCGTTTCAGCTGGGCCTGCTGGTGGTGTTT
CTGGCGACCCAGGAAGTGCTGCGTAAACGTTGGACCGCGAAAATTAGCATTCCGGCGATT
atgCTGGCGCTGCTGGTGCTGGTGTTTGGCGGCATTACCTATACCGATGTGCTGCGTTAT
GTGATTCTGGTGGGCGCGGCGTTTGCGGAAGCGAACAGCGGCGGCGATGTGGTGCATCTG
GCGCTGatgGCGACCTTTAAAATTCAGCCGGTGTTTCTGGTGGCGAGCTTTCTGAAAGCG
CGTTGGACCAACCAGGAAAGCATTCTGCTGatgCTGGCGGCGGTGTTTTTTCAGatgGCG
TATTATGATGCGAAAAACGTGCTGAGCTGGGAAGTGCCGGATGTGCTGAACAGCCTGAGC
GTGGCGTGGatgATTCTGCGTGCGATTAGCTTTACCAACACCAGCAACGTGGTGGTGCCG
CTGCTGGCGCTGCTGACCCCGGGCCTGAAATGCCTGAACCTGGATGTGTATCGTATTCTG
CTGCTGatgGTGGGCGTGGGCAGCCTGATTAAAGAAAAACGTAGCAGCGCGGCGAAAAAA
AAAGGCGCGTGCCTGATTTGCCTGGCGCTGGCGAGCACCGGCGTGTTTAACCCGatgATT
CTGGCGGCGGGCCTGatgGCGTGCGATCCGAACCGTAAACGTGGCTGGCCGGCGACCGAA
GTGatgACCGCGGTGGGCCTGatgTTTGCGATTGTGGGCGGCCTGGCGGAACTGGATATT
GATAGCatgGCGATTCCGatgACCATTGCGGGCCTGatgTTTGTGGCGTTTGTGATTAGC
GGCAAAAGCACCGATatgTGGATTGAACGTACCGCGGATATTACCTGGGAAAGCGATGCG
GAAATTACCGGCAGCAGCGAACGTGTGGATGTGCGTCTGGATGATGATGGCAACTTTCAG
CTGATTAACGATCCGGGCGCGCCGTGGAAAATTTGGatgCTGCGTatgGCGTGCCTGGCG
ATTAGCGCGTATACCCCGTGGGCGATTCTGCCGAGCGTGATTGGCTTTTGGATTACCCTG
CAGTATACCAAACGTGGCGGCGTGCTGTGGGATACCCCGAGCCCGCGTGAATATAAAAAA
GGCGATACCACCACCGGCGTGTATCGTATTatgACCCGTGGCCTGCTGGGCAGCTATCAG
GCGGGCGCGGGCGTGatgGTGGAAGGCGTGTTTCATACCCTGTGGCATACCACCAAAGGC
GCGGCGCTGatgAGCGGCGAAGGCCGTCTGGATCCGTATTGGGGCAGCGTGAAAGAAGAT
CGTCTGTGCTATGGCGGCCCGTGGAAACTGCAGCATAAATGGAACGGCCATGATGAAGTG
CAGatgATTGTGGTGGAACCGGGCAAAAACGTGAAAAACGTGCAGACCAAACCGGGCGTG
TTTAAAACCCCGGAAGGCGAAATTGGCGCGGTGACCCTGGATTATCCGACCGGCACCAGC
GGCAGCCCGATTGTGGATAAAAACGGCGATGTGATTGGCCTGTATGGCAACGGCGTGATT
atgCCGAACGGCAGCTATATTAGCGCGATTGTGCAGGGCGAACGTatgGAAGAACCGGCG
CCGGCGGGCTTTGAACCGGAAatgCTGCGTAAAAAACAGATTACCGTGCTGGATCTGCAT
CCGGGCGCGGGCAAAACCCGTAAAATTCTGCCGCAGATTATTAAAGAAGCGATTAACAAA
CGTCTGCGTACCGCGGTGCTGGCGCCGACCCGTGTGGTGGCGGCGGAAatgAGCGAAGCG
CTGCGTGGCCTGCCGATTCGTTATCAGACCAGCGCGGTGCATCGTGAACATAGCGGCAAC
GAAATTGTGGATGTGatgTGCCATGCGACCCTGACCCATCGTCTGatgAGCCCGCATCGT
GTGCCGAACTATAACCTGTTTATTatgGATGAAGCGCATTTTACCGATCCGGCGAGCATT
GCGGCGCGTGGCTATATTGCGACCAAAGTGGAACTGGGCGAAGCGGCGGCGATTTTTatg
ACCGCGACCCCGCCGGGCACCAGCGATCCGTTTCCGGAAAGCAACGCGCCGATTAGCGAT
atgCAGACCGAAATTCCGGATCGTGCGTGGAACACCGGCTATGAATGGATTACCGAATAT
GTGGGCAAAACCGTGTGGTTTGTGCCGAGCGTGAAAatgGGCAACGAAATTGCGCTGTGC
CTGCAGCGTGCGGGCAAAAAAGTGATTCAGCTGAACCGTAAAAGCTATGAAACCGAATAT
CCGAAATGCAAAAACGATGATTGGGATTTTGTGATTACCACCGATATTAGCGAAatgGGC
GCGAACTTTAAAGCGAGCCGTGTGATTGATAGCCGTAAAAGCGTGAAACCGACCATTATT
GAAGAAGGCGATGGCCGTGTGATTCTGGGCGAACCGAGCGCGATTACCGCGGCGAGCGCG
GCGCAGCGTCGTGGCCGTATTGGCCGTAACCCGAGCCAGGTGGGCGATGAATATTGCTAT
GGCGGCCATACCAACGAAGATGATAGCAACTTTGCGCATTGGACCGAAGCGCGTATTatg
CTGGATAACATTAACatgCCGAACGGCCTGGTGGCGCAGCTGTATCAGCCGGAACGTGAA
AAAGTGTATACCatgGATGGCGAATATCGTCTGCGTGGCGAAGAACGTAAAAACTTTCTG
GAATTTCTGCGTACCGCGGATCTGCCGGTGTGGCTGGCGTATAAAGTGGCGGCGGCGGGC
ATTAGCTATCATGATCGTAAATGGTGCTTTGATGGCCCGCGTACCAACACCATTCTGGAA
GATAACAACGAAGTGGAAGTGATTACCAAACTGGGCGAACGTAAAATTCTGCGTCCGCGT
TGGGCGGATGCGCGTGTGTATAGCGATCATCAGGCGCTGAAAAGCTTTAAAGATTTTGCG
AGCGGCAAACGTAGCCAGATTGGCCTGGTGGAAGTGCTGGGCCGTatgCCGGAACATTTT
atgGGCAAAACCTGGGAAGCGCTGGATACCatgTATGTGGTGGCGACCGCGGAAAAAGGC
GGCCGTGCGCATCGTatgGCGCTGGAAGAACTGCCGGATGCGCTGCAGACCATTGCGCTG
ATTGCGCTGCTGAGCGTGatgAGCCTGGGCGTGTTTTTTCTGCTGatgCAGCGTAAAGGC
ATTGGCAAAATTGGCCTGGGCGGCGTGATTCTGGGCGCGGCGACCTTTTTTTGCTGGatg
GCGGAAGTGCCGGGCACCAAAATTGCGGGCatgCTGCTGCTGAGCCTGCTGCTGatgATT
GTGCTGATTCCGGAACCGGAAAAACAGCGTAGCCAGACCGATAACCAGCTGGCGGTGTTT
CTGATTTGCGTGCTGACCCTGGTGAGCGCGGTGGCGGCGAACGAAatgGGCTGGCTGGAT
AAAACCAAAAACGATATTAGCAGCCTGCTGGGCCATAAACCGGAAACCCGTGAAACCACC
CTGGGCGTGGAAAACTTTCTGCTGGATCTGCGTCCGGCGACCGCGTGGAGCCTGTATGCG
GTGACCACCGCGGTGCTGACCCCGCTGCTGAAACATCTGATTACCAGCGATTATATTAAC
ACCAGCCTGACCAGCATTAACGTGCAGGCGAGCGCGCTGTTTACCCTGGCGCGTGGCTTT
CCGTTTGTGGATGTGGGCGTGAGCGCGCTGCTGCTGGCGGCGGGCTGCTGGGGCCAGGTG
ACCCTGACCGTGACCGTGACCGCGGCGGCGCTGCTGTTTTGCCATTATGCGTATatgGTG
CCGGGCTGGCAGGCGGAAGCGatgCGTAGCGCGCAGCGTCGTACCGCGGCGGGCATTatg
AAAAACGCGGTGGTGGATGGCATTGTGGCGACCGATGTGCCGGAACTGGAACGTACCACC
CCGGTGatgCAGAAAAAAGTGGGCCAGATTatgCTGATTCTGGTGAGCatgGCGGCGGTG
GTGGTGAACCCGAGCGTGCGTACCGTGCGTGAAGCGGGCATTCTGACCACCGCGGCGGCG
GTGACCCTGTGGGAAAACGGCGCGAGCAGCGTGTGGAACGCGACCACCGCGATTGGCCTG
TGCCATATTatgCGTGGCGGCTGGCTGAGCTGCCTGAGCATTACCTGGACCCTGATTAAA
AACatgGAAAAACCGGGCCTGAAACGTGGCGGCGCGAAAGGCCGTACCCTGGGCGAAGTG
TGGAAAGAACGTCTGAACCATatgACCAAAGAAGAATTTACCCGTTATCGTAAAGAAGCG
ATTACCGAAGTGGATCGTAGCGCGGCGAAACATGCGCGTCGTGAAGGCAACATTACCGGC
GGCCATCCGGTGAGCCGTGGCACCGCGAAACTGCGTTGGCTGGTGGAACGTCGTTTTCTG
GAACCGGTGGGCAAAGTGGTGGATCTGGGCTGCGGCCGTGGCGGCTGGTGCTATTATatg
GCGACCCAGAAACGTGTGCAGGAAGTGAAAGGCTATACCAAAGGCGGCCCGGGCCATGAA
GAACCGCAGCTGGTGCAGAGCTATGGCTGGAACATTGTGACCatgAAAAGCGGCGTGGAT
GTGTTTTATCGTCCGAGCGAAGCGAGCGATACCCTGCTGTGCGATATTGGCGAAAGCAGC
AGCAGCGCGGAAGTGGAAGAACATCGTACCGTGCGTGTGCTGGAAatgGTGGAAGATTGG
CTGCATCGTGGCCCGAAAGAATTTTGCATTAAAGTGCTGTGCCCGTATatgCCGCGTGTG
ATTGAAAAAatgGAAACCCTGCAGCGTCGTTATGGCGGCGGCCTGGTGCGTAACCCGCTG
AGCCGTAACAGCACCCATGAAatgTATTGGGTGAGCCATGCGAGCGGCAACATTGTGCAT
AGCGTGAACatgACCAGCCAGGTGCTGCTGGGCCGTatgGAAAAAAAAACCTGGAAAGGC
CCGCAGTTTGAAGAAGATGTGAACCTGGGCAGCGGCACCCGTGCGGTGGGCAAACCGCTG
CTGAACAGCGATACCAGCAAAATTAAAAACCGTATTGAACGTCTGAAAAAAGAATATAGC
AGCACCTGGCATCAGGATACCAACCATCCGTATCGTACCTGGAACTATCATGGCAGCTAT
GAAGTGAAACCGACCGGCAGCGCGAGCAGCCTGGTGAACGGCGTGGTGCGTCTGCTGAGC
AAACCGTGGGATACCATTACCAACGTGACCACCatgGCGatgACCGATACCACCCCGTTT
GGCCAGCAGCGTGTGTTTAAAGAAAAAGTGGATACCAAAGCGCCGGAACCGCCGGAAGGC
GTGAAATATGTGCTGAACGAAACCACCAACTGGCTGTGGGCGTTTCTGGCGCGTGATAAA
AAACCGCGTatgTGCAGCCGTGAAGAATTTATTGGCAAAGTGAACAGCAACGCGGCGCTG
GGCGCGatgTTTGAAGAACAGAACCAGTGGAAAAACGCGCGTGAAGCGGTGGAAGATCCG
AAATTTTGGGAAatgGTGGATGAAGAACGTGAAGCGCATCTGCGTGGCGAATGCAACACC
TGCATTTATAACatgatgGGCAAACGTGAAAAAAAACCGGGCGAATTTGGCAAAGCGAAA
GGCAGCCGTGCGATTTGGTTTatgTGGCTGGGCGCGCGTTTTCTGGAATTTGAAGCGCTG
GGCTTTCTGAACGAAGATCATTGGCTGGGCCGTAAAAACAGCGGCGGCGGCGTGGAAGGC
CTGGGCCTGCAGAAACTGGGCTATATTCTGAAAGAAGTGGGCACCAAACCGGGCGGCAAA
ATTTATGCGGATGATACCGCGGGCTGGGATACCCGTATTACCAAAGCGGATCTGGAAAAC
GAAGCGAAAGTGCTGGAACTGCTGGATGGCGAACATCGTCGTCTGGCGCGTAGCATTATT
GAACTGACCTATCGTCATAAAGTGGTGAAAGTGatgCGTCCGGCGGCGGATGGCAAAACC
GTGatgGATGTGATTAGCCGTGAAGATCAGCGTGGCAGCGGCCAGGTGGTGACCTATGCG
CTGAACACCTTTACCAACCTGGCGGTGCAGCTGGTGCGTatgatgGAAGGCGAAGGCGTG
ATTGGCCCGGATGATGTGGAAAAACTGGGCAAAGGCAAAGGCCCGAAAGTGCGTACCTGG
CTGTTTGAAAACGGCGAAGAACGTCTGAGCCGTatgGCGGTGAGCGGCGATGATTGCGTG
GTGAAACCGCTGGATGATCGTTTTGCGACCAGCCTGCATTTTCTGAACGCGatgAGCAAA
GTGCGTAAAGATATTCAGGAATGGAAACCGAGCACCGGCTGGTATGATTGGCAGCAGGTG
CCGTTTTGCAGCAACCATTTTACCGAACTGATTatgAAAGATGGCCGTACCCTGGTGGTG
CCGTGCCGTGGCCAGGATGAACTGATTGGCCGTGCGCGTATTAGCCCGGGCGCGGGCTGG
AACGTGCGTGATACCGCGTGCCTGGCGAAAAGCTATGCGCAGatgTGGCTGCTGCTGTAT
TTTCATCGTCGTGATCTGCGTCTGatgGCGAACGCGATTTGCAGCGCGGTGCCGGTGAAC
TGGGTGCCGACCGGCCGTACCACCTGGAGCATTCATGCGAAAGGCGAATGGatgACCACC
GAAGATatgCTGGCGGTGTGGAACCGTGTGTGGATTGAAGAAAACGAATGGatgGAAGAT
AAAACCCCGGTGGAACGTTGGAGCGATGTGCCGTATAGCGGCAAACGTGAAGATATTTGG
TGCGGCAGCCTGATTGGCACCCGTACCCGTGCGACCTGGGCGGAAAACATTCATGTGGCG
ATTAACCAGGTGCGTAGCGTGATTGGCGAAGAAAAATATGTGGATTATatgAGCAGCCTG
CGTCGTTATGAAGATACCATTGTGGTGGAAGATACCGTGCTGTAA
>MF984351_Cxpipiens_Austria@15/06/2016
atgAGCAAAAAACCGGGCGGCCCGGGCAAAAACCGTGCGGTGAACatgCTGAAACGTGGC
atgCCGCGTGGCCTGAGCCTGATTGGCCTGAAACGTGCGatgCTGAGCCTGATTGATGGC
AAAGGCCCGATTCGTTTTGTGCTGGCGCTGCTGGCGTTTTTTCGTTTTACCGCGATTGCG
CCGACCCGTGCGGTGCTGGATCGTTGGCGTGGCGTGAACAAACAGACCGCGatgAAACAT
CTGCTGAGCTTTAAAAAAGAACTGGGCACCCTGACCAGCGCGATTAACCGTCGTAGCACC
AAACAGAAAAAACGTGGCGGCACCGCGGGCTTTACCATTCTGCTGGGCCTGATTGCGTGC
GCGGGCGCGGTGACCCTGAGCAACTTTCAGGGCAAAGTGatgatgACCGTGAACGCGACC
GATGTGACCGATGTGATTACCATTCCGACCGCGGCGGGCAAAAACCTGTGCATTGTGCGT
GCGatgGATGTGGGCTATCTGTGCGAAGATACCATTACCTATGAATGCCCGGTGCTGGCG
GCGGGCAACGATCCGGAAGATATTGATTGCTGGTGCACCAAAAGCAGCGTGTATGTGCGT
TATGGCCGTTGCACCAAAACCCGTCATAGCCGTCGTAGCCGTCGTAGCCTGACCGTGCAG
ACCCATGGCGAAAGCACCCTGGCGAACAAAAAAGGCGCGTGGCTGGATAGCACCAAAGCG
ACCCGTTATCTGGTGAAAACCGAAAGCTGGATTCTGCGTAACCCGGGCTATGCGCTGGTG
GCGGCGGTGATTGGCTGGatgCTGGGCAGCAACACCatgCAGCGTGTGGTGTTTGTGATT
CTGCTGCTGCTGGTGGCGCCGGCGTATAGCTTTAACTGCCTGGGCatgAGCAACCGTGAT
TTTCTGGAAGGCGTGAGCGGCGCGACCTGGGTGGATCTGGTGCTGGAAGGCGATAGCTGC
GTGACCATTatgAGCAAAGATAAACCGACCATTGATGTGAAAatgatgAACatgGAAGCG
GCGAACCTGGCGGATGTGCGTAGCTATTGCTATCTGGCGAGCGTGAGCGATCTGAGCACC
CGTGCGGCGTGCCCGACCatgGGCGAAGCGCATAACGAAAAACGTGCGGATCCGGCGTTT
GTGTGCAAACAGGGCGTGGTGGATCGTGGCTGGGGCAACGGCTGCGGCCTGTTTGGCAAA
GGCAGCATTGATACCTGCGCGAAATTTGCGTGCACCACCAAAGCGACCGGCTGGATTATT
CAGAAAGAAAACATTAAATATGAAGTGGCGATTTTTGTGCATGGCCCGACCACCGTGGAA
AGCCATGGCAACTATAGCGCGCAGACCGGCGCGACCCAGGCGGGCCGTTTTAGCATTACC
CCGAGCGCGCCGAGCTATACCCTGAAACTGGGCGAATATGGCGAAGTGACCGTGGATTGC
GAACCGCGTAGCGGCATTGATACCAGCGCGTATTATGTGatgAGCGTGGGCGCGAAAAGC
TTTCTGGTGCATCGTGAATGGTTTatgGATCTGAACCTGCCGTGGAGCAGCGCGGGCAGC
ACCACCTGGCGTAACCGTGAAACCCTGatgGAATTTGAAGAACCGCATGCGACCAAACAG
AGCGTGGTGGCGCTGGGCAGCCAGGAAGGCGCGCTGCATCAGGCGCTGGCGGGCGCGATT
CCGGTGGAATTTAGCAGCAACACCGTGAAACTGACCAGCGGCCATCTGAAATGCCGTGTG
AAAatgGAAAAACTGCAGCTGAAAGGCACCACCTATGGCGTGTGCAGCAAAGCGTTTAAA
TTTGCGGGCACCCCGGCGGATACCGGCCATGGCACCGTGGTGCTGGAACTGCAGTATACC
GGCACCGATGGCCCGTGCAAAGTGCCGATTAGCAGCGTGGCGAGCCTGAACGATCTGACC
CCGGTGGGCCGTCTGGTGACCGTGAACCCGTTTGTGAGCGTGGCGACCGCGAACAGCAAA
GTGCTGATTGAACTGGAACCGCCGTTTGGCGATAGCTATATTGTGGTGGGCCGTGGCGAA
CAGCAGATTAACCATCATTGGCATAAAAGCGGCAGCAGCATTGGCAAAGCGTTTACCACC
ACCCTGCGTGGCGCGCAGCGTCTGGCGGCGCTGGGCGATACCGCGTGGGATTTTGGCAGC
GTGGGCGGCGTGTTTACCAGCGTGGGCAAAGCGATTCATCAGGTGTTTGGCGGCGCGTTT
CGTAGCCTGTTTGGCGGCatgAGCTGGATTACCCAGGGCCTGCTGGGCGCGCTGCTGCTG
TGGatgGGCATTAACGCGCGTGATCGTAGCATTGCGatgACCTTTCTGGCGGTGGGCGGC
GTGCTGCTGTTTCTGAGCGTGAACGTGCATGCGGATACCGGCTGCGCGATTGATATTGGC
CGTCAGGAACTGCGTTGCGGCAGCGGCGTGTTTATTCATAACGATGTGGAAGCGTGGatg
GATCGTTATAAATTTTATCCGGAAACCCCGCAGGGCCTGGCGCGTATTATTCAGAAAGCG
CATGCGGAAGGCGTGTGCGGCCTGCGTAGCGTGAGCCGTCTGGAACATCAGatgTGGGAA
GCGATTAAAGATGAACTGAACACCCTGCTGAAAGAAAACGGCGTGGATCTGAGCGTGGTG
GTGGAAAAACAGAACGGCatgTATAAAGCGGCGCCGAAACGTCTGGCGGCGACCACCGAA
AAACTGGAAatgGGCTGGAAAGCGTGGGGCAAAAGCATTATTTTTGCGCCGGAACTGGCG
AACAACACCTTTGTGATTGATGGCCCGGAAACCGAAGAATGCCCGACCGCGAACCGTGCG
TGGAACAGCatgGAAGTGGAAGATTTTGGCTTTGGCCTGACCAGCACCCGTatgTTTCTG
CGTATTCGTGAAACCAACACCACCGAATGCGATAGCAAAATTATTGGCACCGCGGTGAAA
AACAACatgGCGGTGCATAGCGATCTGAGCTATTGGATTGAAAGCGGCCTGAACGATACC
TGGAAACTGGAACGTGCGGTGCTGGGCGAAGTGAAAAGCTGCACCTGGCCGGAAACCCAT
ACCCTGTGGGGCGATGGCGTGCTGGAAAGCGATCTGATTATTCCGATTACCCTGGCGGGC
CCGCGTAGCAACCATAACCGTCGTCCGGGCTATAAAACCCAGAACCAGGGCCCGTGGGAT
GAAGGCCGTGTGGAAATTGATTTTGATTATTGCCCGGGCACCACCGTGACCATTAGCGAT
AGCTGCGGCCATCGTGGCCCGGCGGCGCGTACCACCACCGAAAGCGGCAAACTGATTACC
GATTGGTGCTGCCGTAGCTGCACCCTGCCGCCGCTGCGTTTTCAGACCGAAAACGGCTGC
TGGTATGGCatgGAAATTCGTCCGACCCGTCATGATGAAAAAACCCTGGTGCAGAGCCGT
GTGAACGCGTATAACGCGGATatgATTGATCCGTTTCAGCTGGGCCTGCTGGTGGTGTTT
CTGGCGACCCAGGAAGTGCTGCGTAAACGTTGGACCGCGAAAATTAGCATTCCGGCGATT
atgCTGGCGCTGCTGGTGCTGGTGTTTGGCGGCATTACCTATACCGATGTGCTGCGTTAT
GTGATTCTGGTGGGCGCGGCGTTTGCGGAAGCGAACAGCGGCGGCGATGTGGTGCATCTG
GCGCTGatgGCGACCTTTAAAATTCAGCCGGTGTTTCTGGTGGCGAGCTTTCTGAAAGCG
CGTTGGACCAACCAGGAAAGCATTCTGCTGatgCTGGCGGCGGTGTTTTTTCAGatgGCG
TATTATGATGCGAAAAACGTGCTGAGCTGGGAAGTGCCGGATGTGCTGAACAGCCTGAGC
GTGGCGTGGatgATTCTGCGTGCGATTAGCTTTACCAACACCAGCAACGTGGTGGTGCCG
CTGCTGGCGCTGCTGACCCCGGGCCTGAAATGCCTGAACCTGGATGTGTATCGTATTCTG
CTGCTGatgGTGGGCGTGGGCAGCCTGATTAAAGAAAAACGTAGCAGCGCGGCGAAAAAA
AAAGGCGCGTGCCTGATTTGCCTGGCGCTGGCGAGCACCGGCGTGTTTAACCCGatgATT
CTGGCGGCGGGCCTGatgGCGTGCGATCCGAACCGTAAACGTGGCTGGCCGGCGACCGAA
GTGatgACCGCGGTGGGCCTGatgTTTGCGATTGTGGGCGGCCTGGCGGAACTGGATATT
GATAGCatgGCGATTCCGatgACCATTGCGGGCCTGatgTTTGTGGCGTTTGTGATTAGC
GGCAAAAGCACCGATatgTGGATTGAACGTACCGCGGATATTACCTGGGAAAGCGATGCG
GAAATTACCGGCAGCAGCGAACGTGTGGATGTGCGTCTGGATGATGATGGCAACTTTCAG
CTGATTAACGATCCGGGCGCGCCGTGGAAAATTTGGatgCTGCGTatgGCGTGCCTGGCG
ATTAGCGCGTATACCCCGTGGGCGATTCTGCCGAGCGTGATTGGCTTTTGGATTACCCTG
CAGTATACCAAACGTGGCGGCGTGCTGTGGGATACCCCGAGCCCGCGTGAATATAAAAAA
GGCGATACCACCACCGGCGTGTATCGTATTatgACCCGTGGCCTGCTGGGCAGCTATCAG
GCGGGCGCGGGCGTGatgGTGGAAGGCGTGTTTCATACCCTGTGGCATACCACCAAAGGC
GCGGCGCTGatgAGCGGCGAAGGCCGTCTGGATCCGTATTGGGGCAGCGTGAAAGAAGAT
CGTCTGTGCTATGGCGGCCCGTGGAAACTGCAGCATAAATGGAACGGCCATGATGAAGTG
CAGatgATTGTGGTGGAACCGGGCAAAAACGTGAAAAACGTGCAGACCAAACCGGGCGTG
TTTAAAACCCCGGAAGGCGAAATTGGCGCGGTGACCCTGGATTATCCGACCGGCACCAGC
GGCAGCCCGATTGTGGATAAAAACGGCGATGTGATTGGCCTGTATGGCAACGGCGTGATT
atgCCGAACGGCAGCTATATTAGCGCGATTGTGCAGGGCGAACGTatgGAAGAACCGGCG
CCGGCGGGCTTTGAACCGGAAatgCTGCGTAAAAAACAGATTACCGTGCTGGATCTGCAT
CCGGGCGCGGGCAAAACCCGTAAAATTCTGCCGCAGATTATTAAAGAAGCGATTAACAAA
CGTCTGCGTACCGCGGTGCTGGCGCCGACCCGTGTGGTGGCGGCGGAAatgAGCGAAGCG
CTGCGTGGCCTGCCGATTCGTTATCAGACCAGCGCGGTGCATCGTGAACATAGCGGCAAC
GAAATTGTGGATGTGatgTGCCATGCGACCCTGACCCATCGTCTGatgAGCCCGCATCGT
GTGCCGAACTATAACCTGTTTATTatgGATGAAGCGCATTTTACCGATCCGGCGAGCATT
GCGGCGCGTGGCTATATTGCGACCAAAGTGGAACTGGGCGAAGCGGCGGCGATTTTTatg
ACCGCGACCCCGCCGGGCACCAGCGATCCGTTTCCGGAAAGCAACGCGCCGATTAGCGAT
atgCAGACCGAAATTCCGGATCGTGCGTGGAACACCGGCTATGAATGGATTACCGAATAT
GTGGGCAAAACCGTGTGGTTTGTGCCGAGCGTGAAAatgGGCAACGAAATTGCGCTGTGC
CTGCAGCGTGCGGGCAAAAAAGTGATTCAGCTGAACCGTAAAAGCTATGAAACCGAATAT
CCGAAATGCAAAAACGATGATTGGGATTTTGTGATTACCACCGATATTAGCGAAatgGGC
GCGAACTTTAAAGCGAGCCGTGTGATTGATAGCCGTAAAAGCGTGAAACCGACCATTATT
GAAGAAGGCGATGGCCGTGTGATTCTGGGCGAACCGAGCGCGATTACCGCGGCGAGCGCG
GCGCAGCGTCGTGGCCGTATTGGCCGTAACCCGAGCCAGGTGGGCGATGAATATTGCTAT
GGCGGCCATACCAACGAAGATGATAGCAACTTTGCGCATTGGACCGAAGCGCGTATTatg
CTGGATAACATTAACatgCCGAACGGCCTGGTGGCGCAGCTGTATCAGCCGGAACGTGAA
AAAGTGTATACCatgGATGGCGAATATCGTCTGCGTGGCGAAGAACGTAAAAACTTTCTG
GAATTTCTGCGTACCGCGGATCTGCCGGTGTGGCTGGCGTATAAAGTGGCGGCGGCGGGC
ATTAGCTATCATGATCGTAAATGGTGCTTTGATGGCCCGCGTACCAACACCATTCTGGAA
GATAACAACGAAGTGGAAGTGATTACCAAACTGGGCGAACGTAAAATTCTGCGTCCGCGT
TGGGCGGATGCGCGTGTGTATAGCGATCATCAGGCGCTGAAAAGCTTTAAAGATTTTGCG
AGCGGCAAACGTAGCCAGATTGGCCTGGTGGAAGTGCTGGGCCGTatgCCGGAACATTTT
atgGGCAAAACCTGGGAAGCGCTGGATACCatgTATGTGGTGGCGACCGCGGAAAAAGGC
GGCCGTGCGCATCGTatgGCGCTGGAAGAACTGCCGGATGCGCTGCAGACCATTGCGCTG
ATTGCGCTGCTGAGCGTGatgAGCCTGGGCGTGTTTTTTCTGCTGatgCAGCGTAAAGGC
ATTGGCAAAATTGGCCTGGGCGGCGTGATTCTGGGCGCGGCGACCTTTTTTTGCTGGatg
GCGGAAGTGCCGGGCACCAAAATTGCGGGCatgCTGCTGCTGAGCCTGCTGCTGatgATT
GTGCTGATTCCGGAACCGGAAAAACAGCGTAGCCAGACCGATAACCAGCTGGCGGTGTTT
CTGATTTGCGTGCTGACCCTGGTGAGCGCGGTGGCGGCGAACGAAatgGGCTGGCTGGAT
AAAACCAAAAACGATATTAGCAGCCTGCTGGGCCATAAACCGGAAACCCGTGAAACCACC
CTGGGCGTGGAAAACTTTCTGCTGGATCTGCGTCCGGCGACCGCGTGGAGCCTGTATGCG
GTGACCACCGCGGTGCTGACCCCGCTGCTGAAACATCTGATTACCAGCGATTATATTAAC
ACCAGCCTGACCAGCATTAACGTGCAGGCGAGCGCGCTGTTTACCCTGGCGCGTGGCTTT
CCGTTTGTGGATGTGGGCGTGAGCGCGCTGCTGCTGGCGGCGGGCTGCTGGGGCCAGGTG
ACCCTGACCGTGACCGTGACCGCGGCGGCGCTGCTGTTTTGCCATTATGCGTATatgGTG
CCGGGCTGGCAGGCGGAAGCGatgCGTAGCGCGCAGCGTCGTACCGCGGCGGGCATTatg
AAAAACGCGGTGGTGGATGGCATTGTGGCGACCGATGTGCCGGAACTGGAACGTACCACC
CCGGTGatgCAGAAAAAAGTGGGCCAGATTatgCTGATTCTGGTGAGCatgGCGGCGGTG
GTGGTGAACCCGAGCGTGCGTACCGTGCGTGAAGCGGGCATTCTGACCACCGCGGCGGCG
GTGACCCTGTGGGAAAACGGCGCGAGCAGCGTGTGGAACGCGACCACCGCGATTGGCCTG
TGCCATATTatgCGTGGCGGCTGGCTGAGCTGCCTGAGCATTACCTGGACCCTGATTAAA
AACatgGAAAAACCGGGCCTGAAACGTGGCGGCGCGAAAGGCCGTACCCTGGGCGAAGTG
TGGAAAGAACGTCTGAACCATatgACCAAAGAAGAATTTACCCGTTATCGTAAAGAAGCG
ATTACCGAAGTGGATCGTAGCGCGGCGAAACATGCGCGTCGTGAAGGCAACATTACCGGC
GGCCATCCGGTGAGCCGTGGCACCGCGAAACTGCGTTGGCTGGTGGAACGTCGTTTTCTG
GAACCGGTGGGCAAAGTGGTGGATCTGGGCTGCGGCCGTGGCGGCTGGTGCTATTATatg
GCGACCCAGAAACGTGTGCAGGAAGTGAAAGGCTATACCAAAGGCGGCCCGGGCCATGAA
GAACCGCAGCTGGTGCAGAGCTATGGCTGGAACATTGTGACCatgAAAAGCGGCGTGGAT
GTGTTTTATCGTCCGAGCGAAGCGAGCGATACCCTGCTGTGCGATATTGGCGAAAGCAGC
AGCAGCGCGGAAGTGGAAGAACATCGTACCGTGCGTGTGCTGGAAatgGTGGAAGATTGG
CTGCATCGTGGCCCGAAAGAATTTTGCATTAAAGTGCTGTGCCCGTATatgCCGCGTGTG
ATTGAAAAAatgGAAACCCTGCAGCGTCGTTATGGCGGCGGCCTGGTGCGTAACCCGCTG
AGCCGTAACAGCACCCATGAAatgTATTGGGTGAGCCATGCGAGCGGCAACATTGTGCAT
AGCGTGAACatgACCAGCCAGGTGCTGCTGGGCCGTatgGAAAAAAAAACCTGGAAAGGC
CCGCAGTTTGAAGAAGATGTGAACCTGGGCAGCGGCACCCGTGCGGTGGGCAAACCGCTG
CTGAACAGCGATACCAGCAAAATTAAAAACCGTATTGAACGTCTGAAAAAAGAATATAGC
AGCACCTGGCATCAGGATACCAACCATCCGTATCGTACCTGGAACTATCATGGCAGCTAT
GAAGTGAAACCGACCGGCAGCGCGAGCAGCCTGGTGAACGGCGTGGTGCGTCTGCTGAGC
AAACCGTGGGATACCATTACCAACGTGACCACCatgGCGatgACCGATACCACCCCGTTT
GGCCAGCAGCGTGTGTTTAAAGAAAAAGTGGATACCAAAGCGCCGGAACCGCCGGAAGGC
GTGAAATATGTGCTGAACGAAACCACCAACTGGCTGTGGGCGTTTCTGGCGCGTGATAAA
AAACCGCGTatgTGCAGCCGTGAAGAATTTATTGGCAAAGTGAACAGCAACGCGGCGCTG
GGCGCGatgTTTGAAGAACAGAACCAGTGGAAAAACGCGCGTGAAGCGGTGGAAGATCCG
AAATTTTGGGAAatgGTGGATGAAGAACGTGAAGCGCATCTGCGTGGCGAATGCAACACC
TGCATTTATAACatgatgGGCAAACGTGAAAAAAAACCGGGCGAATTTGGCAAAGCGAAA
GGCAGCCGTGCGATTTGGTTTatgTGGCTGGGCGCGCGTTTTCTGGAATTTGAAGCGCTG
GGCTTTCTGAACGAAGATCATTGGCTGGGCCGTAAAAACAGCGGCGGCGGCGTGGAAGGC
CTGGGCCTGCAGAAACTGGGCTATATTCTGAAAGAAGTGGGCACCAAACCGGGCGGCAAA
ATTTATGCGGATGATACCGCGGGCTGGGATACCCGTATTACCAAAGCGGATCTGGAAAAC
GAAGCGAAAGTGCTGGAACTGCTGGATGGCGAACATCGTCGTCTGGCGCGTAGCATTATT
GAACTGACCTATCGTCATAAAGTGGTGAAAGTGatgCGTCCGGCGGCGGATGGCAAAACC
GTGatgGATGTGATTAGCCGTGAAGATCAGCGTGGCAGCGGCCAGGTGGTGACCTATGCG
CTGAACACCTTTACCAACCTGGCGGTGCAGCTGGTGCGTatgatgGAAGGCGAAGGCGTG
ATTGGCCCGGATGATGTGGAAAAACTGGGCAAAGGCAAAGGCCCGAAAGTGCGTACCTGG
CTGTTTGAAAACGGCGAAGAACGTCTGAGCCGTatgGCGGTGAGCGGCGATGATTGCGTG
GTGAAACCGCTGGATGATCGTTTTGCGACCAGCCTGCATTTTCTGAACGCGatgAGCAAA
GTGCGTAAAGATATTCAGGAATGGAAACCGAGCACCGGCTGGTATGATTGGCAGCAGGTG
CCGTTTTGCAGCAACCATTTTACCGAACTGATTatgAAAGATGGCCGTACCCTGGTGGTG
CCGTGCCGTGGCCAGGATGAACTGATTGGCCGTGCGCGTATTAGCCCGGGCGCGGGCTGG
AACGTGCGTGATACCGCGTGCCTGGCGAAAAGCTATGCGCAGatgTGGCTGCTGCTGTAT
TTTCATCGTCGTGATCTGCGTCTGatgGCGAACGCGATTTGCAGCGCGGTGCCGGTGAAC
TGGGTGCCGACCGGCCGTACCACCTGGAGCATTCATGCGAAAGGCGAATGGatgACCACC
GAAGATatgCTGGCGGTGTGGAACCGTGTGTGGATTGAAGAAAACGAATGGatgGAAGAT
AAAACCCCGGTGGAACGTTGGAGCGATGTGCCGTATAGCGGCAAACGTGAAGATATTTGG
TGCGGCAGCCTGATTGGCACCCGTACCCGTGCGACCTGGGCGGAAAACATTCATGTGGCG
ATTAACCAGGTGCGTAGCGTGATTGGCGAAGAAAAATATGTGGATTATatgAGCAGCCTG
CGTCGTTATGAAGATACCATTGTGGTGGAAGATACCGTGCTGTAA
>KP109691_Homosapiens_Austria@15/06/2014
atgAGCAAAAAACCGGGCGGCCCGGGCAAAAACCGTGCGGTGAACatgCTGAAACGTGGC
atgCCGCGTGGCCTGAGCCTGATTGGCCTGAAACGTGCGatgCTGAGCCTGATTGATGGC
AAAGGCCCGATTCGTTTTGTGCTGGCGCTGCTGGCGTTTTTTCGTTTTACCGCGATTGCG
CCGACCCGTGCGGTGCTGGATCGTTGGCGTGGCGTGAACAAACAGACCGCGatgAAACAT
CTGCTGAGCTTTAAAAAAGAACTGGGCACCCTGACCAGCGCGATTAACCGTCGTAGCACC
AAACAGAAAAAACGTGGCGGCACCGCGGGCTTTACCATTCTGCTGGGCCTGATTGCGTGC
GCGGGCGCGGTGACCCTGAGCAACTTTCAGGGCAAAGTGatgatgACCGTGAACGCGACC
GATGTGACCGATGTGATTACCATTCCGACCGCGGCGGGCAAAAACCTGTGCATTGTGCGT
GCGatgGATGTGGGCTATCTGTGCGAAGATACCATTACCTATGAATGCCCGGTGCTGGCG
GCGGGCAACGATCCGGAAGATATTGATTGCTGGTGCACCAAAAGCAGCGTGTATGTGCGT
TATGGCCGTTGCACCAAAACCCGTCATAGCCGTCGTAGCCGTCGTAGCCTGACCGTGCAG
ACCCATGGCGAAAGCACCCTGGCGAACAAAAAAGGCGCGTGGCTGGATAGCACCAAAGCG
ACCCGTTATCTGGTGAAAACCGAAAGCTGGATTCTGCGTAACCCGGGCTATGCGCTGGTG
GCGGCGGTGATTGGCTGGatgCTGGGCAGCAACACCatgCAGCGTGTGGTGTTTGCGATT
CTGCTGCTGCTGGTGGCGCCGGCGTATAGCTTTAACTGCCTGGGCatgAGCAACCGTGAT
TTTCTGGAAGGCGTGAGCGGCGCGACCTGGGTGGATCTGGTGCTGGAAGGCGATAGCTGC
GTGACCATTatgAGCAAAGATAAACCGACCATTGATGTGAAAatgatgAACatgGAAGCG
GCGAACCTGGCGGATGTGCGTAGCTATTGCTATCTGGCGAGCGTGAGCGATCTGAGCACC
CGTGCGGCGTGCCCGACCatgGGCGAAGCGCATAACGAAAAACGTGCGGATCCGGCGTTT
GTGTGCAAACAGGGCGTGGTGGATCGTGGCTGGGGCAACGGCTGCGGCCTGTTTGGCAAA
GGCAGCATTGATACCTGCGCGAAATTTGCGTGCACCACCAAAGCGACCGGCTGGATTATT
CAGAAAGAAAACATTAAATATGAAGTGGCGATTTTTGTGCATGGCCCGACCACCGTGGAA
AGCCATGGCAACTATAGCACCCAGGCGGGCGCGACCCAGGCGGGCCGTTTTAGCATTACC
CCGAGCGCGCCGAGCTATACCCTGAAACTGGGCGAATATGGCGAAGTGACCGTGGATTGC
GAACCGCGTAGCGGCATTGATACCAGCGCGTATTATGTGatgAGCGTGGGCGCGAAAAGC
TTTCTGGTGCATCGTGAATGGTTTatgGATCTGAACCTGCCGTGGAGCAGCGCGGGCAGC
ACCACCTGGCGTAACCGTGAAACCCTGatgGAATTTGAAGAACCGCATGCGACCAAACAG
AGCGTGGTGGCGCTGGGCAGCCAGGAAGGCGCGCTGCATCAGGCGCTGGCGGGCGCGATT
CCGGTGGAATTTAGCAGCAACACCGTGAAACTGACCAGCGGCCATCTGAAATGCCGTGTG
AAAatgGAAAAACTGCAGCTGAAAGGCACCACCTATGGCGTGTGCAGCAAAGCGTTTAAA
TTTGCGGGCACCCCGGCGGATACCGGCCATGGCACCGTGGTGCTGGAACTGCAGTATACC
GGCACCGATGGCCCGTGCAAAGTGCCGATTAGCAGCGTGGCGAGCCTGAACGATCTGACC
CCGGTGGGCCGTCTGGTGACCGTGAACCCGTTTGTGAGCGTGGCGACCGCGAACAGCAAA
GTGCTGATTGAACTGGAACCGCCGTTTGGCGATAGCTATATTGTGGTGGGCCGTGGCGAA
CAGCAGATTAACCATCATTGGCATAAAAGCGGCAGCAGCATTGGCAAAGCGTTTACCACC
ACCCTGCGTGGCGCGCAGCGTCTGGCGGCGCTGGGCGATACCGCGTGGGATTTTGGCAGC
GTGGGCGGCGTGTTTACCAGCGTGGGCAAAGCGATTCATCAGGTGTTTGGCGGCGCGTTT
CGTAGCCTGTTTGGCGGCatgAGCTGGATTACCCAGGGCCTGCTGGGCGCGCTGCTGCTG
TGGatgGGCATTAACGCGCGTGATCGTAGCATTGCGatgACCTTTCTGGCGGTGGGCGGC
GTGCTGCTGTTTCTGAGCGTGAACGTGCATGCGGATACCGGCTGCGCGATTGATATTGGC
CGTCAGGAACTGCGTTGCGGCAGCGGCGTGTTTATTCATAACGATGTGGAAGCGTGGatg
GATCGTTATAAATTTTATCCGGAAACCCCGCAGGGCCTGGCGCGTATTATTCAGAAAGCG
CATGCGGAAGGCGTGTGCGGCCTGCGTAGCGTGAGCCGTCTGGAACATCAGatgTGGGAA
GCGATTAAAGATGAACTGAACACCCTGCTGAAAGAAAACGGCGTGGATCTGAGCGTGGTG
GTGGAAAAACAGAACGGCatgTATAAAGCGGCGCCGAAACGTCTGGCGGCGACCACCGAA
AAACTGGAAatgGGCTGGAAAGCGTGGGGCAAAAGCATTATTTTTGCGCCGGAACTGGCG
AACAACACCTTTGTGATTGATGGCCCGGAAACCGAAGAATGCCCGACCGCGAACCGTGCG
TGGAACAGCatgGAAGTGGAAGATTTTGGCTTTGGCCTGACCAGCACCCGTatgTTTCTG
CGTATTCGTGAAACCAACACCACCGAATGCGATAGCAAAATTATTGGCACCGCGGTGAAA
AACAACatgGCGGTGCATAGCGATCTGAGCTATTGGATTGAAAGCGGCCTGAACGATACC
TGGAAACTGGAACGTGCGGTGCTGGGCGAAGTGAAAAGCTGCACCTGGCCGGAAACCCAT
ACCCTGTGGGGCGATGGCGTGCTGGAAAGCGATCTGATTATTCCGATTACCCTGGCGGGC
CCGCGTAGCAACCATAACCGTCGTCCGGGCTATAAAACCCAGAACCAGGGCCCGTGGGAT
GAAGGCCGTGTGGAAATTGATTTTGATTATTGCCCGGGCACCACCGTGACCATTAGCGAT
AGCTGCGGCCATCGTGGCCCGGCGGCGCGTACCACCACCGAAAGCGGCAAACTGATTACC
GATTGGTGCTGCCGTAGCTGCACCCTGCCGCCGCTGCGTTTTCAGACCGAAAACGGCTGC
TGGTATGGCatgGAAATTCGTCCGACCCGTCATGATGAAAAAACCCTGGTGCAGAGCCGT
GTGAACGCGTATAACGCGGATatgATTGATCCGTTTCAGCTGGGCCTGCTGGTGGTGTTT
CTGGCGACCCAGGAAGTGCTGCGTAAACGTTGGACCGCGAAAATTAGCATTCCGGCGATT
atgCTGGCGCTGCTGGTGCTGGTGTTTGGCGGCATTACCTATACCGATGTGCTGCGTTAT
GTGATTCTGGTGGGCGCGGCGTTTGCGGAAGCGAACAGCGGCGGCGATGTGGTGCATCTG
GCGCTGatgGCGACCTTTAAAATTCAGCCGGTGTTTCTGGTGGCGAGCTTTCTGAAAGCG
CGTTGGACCAACCAGGAAAGCATTCTGCTGatgCTGGCGGCGGCGTTTTTTCAGatgGCG
TATTATGATGCGAAAAACGTGCTGAGCTGGGAAGTGCCGGATGTGCTGAACAGCCTGAGC
GTGGCGTGGatgATTCTGCGTGCGATTAGCTTTACCAACACCAGCAACGTGGTGGTGCCG
CTGCTGGCGCTGCTGACCCCGGGCCTGAAATGCCTGAACCTGGATGTGTATCGTATTCTG
CTGCTGatgGTGGGCGTGGGCAGCCTGATTAAAGAAAAACGTAGCAGCGCGGCGAAAAAA
AAAGGCGCGTGCCTGATTTGCCTGGCGCTGGCGAGCACCGGCGTGTTTAACCCGatgATT
CTGGCGGCGGGCCTGatgGCGTGCGATCCGAACCGTAAACGTGGCTGGCCGGCGACCGAA
GTGatgACCGCGGTGGGCCTGatgTTTGCGATTGTGGGCGGCCTGGCGGAACTGGATATT
GATAGCatgGCGATTCCGatgACCATTGCGGGCCTGatgTTTGTGGCGTTTGTGATTAGC
GGCAAAAGCACCGATatgTGGATTGAACGTACCGCGGATATTACCTGGGAAAGCGATGCG
GAAATTACCGGCAGCAGCGAACGTGTGGATGTGCGTCTGGATGATGATGGCAACTTTCAG
CTGATTAACGATCCGGGCGCGCCGTGGAAAATTTGGatgCTGCGTatgGCGTGCCTGGCG
ATTAGCGCGTATACCCCGTGGGCGATTCTGCCGAGCGTGATTGGCTTTTGGATTACCCTG
CAGTATACCAAACGTGGCGGCGTGCTGTGGGATACCCCGAGCCCGCGTGAATATAAAAAA
GGCGATACCACCACCGGCGTGTATCGTATTatgACCCGTGGCCTGCTGGGCAGCTATCAG
GCGGGCGCGGGCGTGatgGTGGAAGGCGTGTTTCATACCCTGTGGCATACCACCAAAGGC
GCGGCGCTGatgAGCGGCGAAGGCCGTCTGGATCCGTATTGGGGCAGCGTGAAAGAAGAT
CGTCTGTGCTATGGCGGCCCGTGGAAACTGCAGCATAAATGGAACGGCCATGATGAAGTG
CAGatgATTGTGGTGGAACCGGGCAAAAACGTGAAAAACGTGCAGACCAAACCGGGCGTG
TTTAAAACCCCGGAAGGCGAAATTGGCGCGGTGACCCTGGATTATCCGACCGGCACCAGC
GGCAGCCCGATTGTGGATAAAAACGGCGATGTGATTGGCCTGTATGGCAACGGCGTGATT
atgCCGAACGGCAGCTATATTAGCGCGATTGTGCAGGGCGAACGTatgGAAGAACCGGCG
CCGGCGGGCTTTGAACCGGAAatgCTGCGTAAAAAACAGATTACCGTGCTGGATCTGCAT
CCGGGCGCGGGCAAAACCCGTAAAATTCTGCCGCAGATTATTAAAGAAGCGATTAACAAA
CGTCTGCGTACCGCGGTGCTGGCGCCGACCCGTGTGGTGGCGGCGGAAatgAGCGAAGCG
CTGCGTGGCCTGCCGATTCGTTATCAGACCAGCGCGGTGCATCGTGAACATAGCGGCAAC
GAAATTGTGGATGTGatgTGCCATGCGACCCTGACCCATCGTCTGatgAGCCCGCATCGT
GTGCCGAACTATAACCTGTTTATTatgGATGAAGCGCATTTTACCGATCCGGCGAGCATT
GCGGCGCGTGGCTATATTGCGACCAAAGTGGAACTGGGCGAAGCGGCGGCGATTTTTatg
ACCGCGACCCCGCCGGGCACCAGCGATCCGTTTCCGGAAAGCAACGCGCCGATTAGCGAT
atgCAGACCGAAATTCCGGATCGTGCGTGGAACACCGGCTATGAATGGATTACCGAATAT
GTGGGCAAAACCGTGTGGTTTGTGCCGAGCGTGAAAatgGGCAACGAAATTGCGCTGTGC
CTGCAGCGTGCGGGCAAAAAAGTGATTCAGCTGAACCGTAAAAGCTATGAAACCGAATAT
CCGAAATGCAAAAACGATGATTGGGATTTTGTGATTACCACCGATATTAGCGAAatgGGC
GCGAACTTTAAAGCGAGCCGTGTGATTGATAGCCGTAAAAGCGTGAAACCGACCATTATT
GAAGAAGGCGATGGCCGTGTGATTCTGGGCGAACCGAGCGCGATTACCGCGGCGAGCGCG
GCGCAGCGTCGTGGCCGTATTGGCCGTAACCCGAGCCAGGTGGGCGATGAATATTGCTAT
GGCGGCCATACCAACGAAGATGATAGCAACTTTGCGCATTGGACCGAAGCGCGTATTatg
CTGGATAACATTAACatgCCGAACGGCCTGGTGGCGCAGCTGTATCAGCCGGAACGTGAA
AAAGTGTATACCatgGATGGCGAATATCGTCTGCGTGGCGAAGAACGTAAAAACTTTCTG
GAATTTCTGCGTACCGCGGATCTGCCGGTGTGGCTGGCGTATAAAGTGGCGGCGGCGGGC
ATTAGCTATCATGATCGTAAATGGTGCTTTGATGGCCCGCGTACCAACACCATTCTGGAA
GATAACAACGAAGTGGAAGTGATTACCAAACTGGGCGAACGTAAAATTCTGCGTCCGCGT
TGGGCGGATGCGCGTGTGTATAGCGATCATCAGGCGCTGAAAAGCTTTAAAGATTTTGCG
AGCGGCAAACGTAGCCAGATTGGCCTGGTGGAAGTGCTGGGCCGTatgCCGGAACATTTT
atgGGCAAAACCTGGGAAGCGCTGGATACCatgTATGTGGTGGCGACCGCGGAAAAAGGC
GGCCGTGCGCATCGTatgGCGCTGGAAGAACTGCCGGATGCGCTGCAGACCATTGCGCTG
ATTGCGCTGCTGAGCGTGatgAGCCTGGGCGTGTTTTTTCTGCTGatgCAGCGTAAAGGC
ATTGGCAAAATTGGCCTGGGCGGCGTGATTCTGGGCGCGGCGACCTTTTTTTGCTGGatg
GCGGAAGTGCCGGGCACCAAAATTGCGGGCatgCTGCTGCTGAGCCTGCTGCTGatgATT
GTGCTGATTCCGGAACCGGAAAAACAGCGTAGCCAGACCGATAACCAGCTGGCGGTGTTT
CTGATTTGCGTGCTGACCCTGGTGAGCGCGGTGGCGGCGAACGAAatgGGCTGGCTGGAT
AAAACCAAAAACGATATTAGCAGCCTGCTGGGCCATAAACCGGAAACCCGTGAAACCACC
CTGGGCGTGGAAAACTTTCTGCTGGATCTGCGTCCGGCGACCGCGTGGAGCCTGTATGCG
GTGACCACCGCGGTGCTGACCCCGCTGCTGAAACATCTGATTACCAGCGATTATATTAAC
ACCAGCCTGACCAGCATTAACGTGCAGGCGAGCGCGCTGTTTACCCTGGCGCGTGGCTTT
CCGTTTGTGGATGTGGGCGTGAGCGCGCTGCTGCTGGCGGCGGGCTGCTGGGGCCAGGTG
ACCCTGACCGTGACCGTGACCGCGGCGGCGCTGCTGTTTTGCCATTATGCGTATatgGTG
CCGGGCTGGCAGGCGGAAGCGatgCGTAGCGCGCAGCGTCGTACCGCGGCGGGCATTatg
AAAAACGCGGTGGTGGATGGCATTGTGGCGACCGATGTGCCGGAACTGGAACGTACCACC
CCGGTGatgCAGAAAAAAGTGGGCCAGATTatgCTGATTCTGGTGAGCatgGCGGCGGTG
GTGGTGAACCCGAGCGTGCGTACCGTGCGTGAAGCGGGCATTCTGACCACCGCGGCGGCG
GTGACCCTGTGGGAAAACGGCGCGAGCAGCGTGTGGAACGCGACCACCGCGATTGGCCTG
TGCCATATTatgCGTGGCGGCTGGCTGAGCTGCCTGAGCATTACCTGGACCCTGATTAAA
AACatgGAAAAACCGGGCCTGAAACGTGGCGGCGCGAAAGGCCGTACCCTGGGCGAAGTG
TGGAAAGAACGTCTGAACCATatgACCAAAGAAGAATTTACCCGTTATCGTAAAGAAGCG
ATTACCGAAGTGGATCGTAGCGCGGCGAAACATGCGCGTCGTGAAGGCAACATTACCGGC
GGCCATCCGGTGAGCCGTGGCACCGCGAAACTGCGTTGGCTGGTGGAACGTCGTTTTCTG
GAACCGGTGGGCAAAGTGGTGGATCTGGGCTGCGGCCGTGGCGGCTGGTGCTATTATatg
GCGACCCAGAAACGTGTGCAGGAAGTGAAAGGCTATACCAAAGGCGGCCCGGGCCATGAA
GAACCGCAGCTGGTGCAGAGCTATGGCTGGAACATTGTGACCatgAAAAGCGGCGTGGAT
GTGTTTTATCGTCCGAGCGAAGCGAGCGATACCCTGCTGTGCGATATTGGCGAAAGCAGC
AGCAGCGCGGAAGTGGAAGAACATCGTACCGTGCGTGTGCTGGAAatgGTGGAAGATTGG
CTGCATCGTGGCCCGAAAGAATTTTGCATTAAAGTGCTGTGCCCGTATatgCCGCGTGTG
ATTGAAAAAatgGAAACCCTGCAGCGTCGTTATGGCGGCGGCCTGGTGCGTAACCCGCTG
AGCCGTAACAGCACCCATGAAatgTATTGGGTGAGCCATGCGAGCGGCAACATTGTGCAT
AGCGTGAACatgACCAGCCAGGTGCTGCTGGGCCGTatgGAAAAAAAAACCTGGAAAGGC
CCGCAGTTTGAAGAAGATGTGAACCTGGGCAGCGGCACCCGTGCGGTGGGCAAACCGCTG
CTGAACAGCGATACCAGCAAAATTAAAAACCGTATTGAACGTCTGAAAAAAGAATATAGC
AGCACCTGGCATCAGGATACCAACCATCCGTATCGTACCTGGAACTATCATGGCAGCTAT
GAAGTGCGTCCGACCGGCAGCGCGAGCAGCCTGGTGAACGGCGTGGTGCGTCTGCTGAGC
AAACCGTGGGATACCATTACCAACGTGACCACCatgGCGatgACCGATACCACCCCGTTT
GGCCAGCAGCGTGTGTTTAAAGAAAAAGTGGATACCAAAGCGCCGGAACCGCCGGAAGGC
GTGAAATATGTGCTGAACGAAACCACCAACTGGCTGTGGGCGTTTCTGGCGCGTGATAAA
AAACCGCGTatgTGCAGCCGTGAAGAATTTATTGGCAAAGTGAACAGCAACGCGGCGCTG
GGCGCGatgTTTGAAGAACAGAACCAGTGGAAAAACGCGCGTGAAGCGGTGGAAGATCCG
AAATTTTGGGAAatgGTGGATGAAGAACGTGAAGCGCATCTGCGTGGCGAATGCAACACC
TGCATTTATAACatgatgGGCAAACGTGAAAAAAAACCGGGCGAATTTGGCAAAGCGAAA
GGCAGCCGTGCGATTTGGTTTatgTGGCTGGGCGCGCGTTTTCTGGAATTTGAAGCGCTG
GGCTTTCTGAACGAAGATCATTGGCTGGGCCGTAAAAACAGCGGCGGCGGCGTGGAAGGC
CTGGGCCTGCAGAAACTGGGCTATATTCTGAAAGAAGTGGGCACCAAACCGGGCGGCAAA
ATTTATGCGGATGATACCGCGGGCTGGGATACCCGTATTACCAAAGCGGATCTGGAAAAC
GAAGCGAAAGTGCTGGAACTGCTGGATGGCGAACATCGTCGTCTGGCGCGTAGCATTATT
GAACTGACCTATCGTCATAAAGTGGTGAAAGTGatgCGTCCGGCGGCGGATGGCAAAACC
GTGatgGATGTGATTAGCCGTGAAGATCAGCGTGGCAGCGGCCAGGTGGTGACCTATGCG
CTGAACACCTTTACCAACCTGGCGGTGCAGCTGGTGCGTatgatgGAAGGCGAAGGCGTG
ATTGGCCCGGATGATGTGAAAAAACTGGGCAAAGGCAAAGGCCCGAAAGTGCGTACCTGG
CTGTTTGAAAACGGCGAAGAACGTCTGAGCCGTatgGCGGTGAGCGGCGATGATTGCGTG
GTGAAACCGCTGGATGATCGTTTTGCGACCAGCCTGCATTTTCTGAACGCGatgAGCAAA
GTGCGTAAAGATATTCAGGAATGGAAACCGAGCACCGGCTGGTATGATTGGCAGCAGGTG
CCGTTTTGCAGCAACCATTTTACCGAACTGATTatgAAAGATGGCCGTACCCTGGTGGTG
CCGTGCCGTGGCCAGGATGAACTGATTGGCCGTGCGCGTATTAGCCCGGGCGCGGGCTGG
AACGTGCGTGATACCGCGTGCCTGGCGAAAAGCTATGCGCAGatgTGGCTGCTGCTGTAT
TTTCATCGTCGTGATCTGCGTCTGatgGCGAACGCGATTTGCAGCGCGGTGCCGGTGAAC
TGGGTGCCGACCGGCCGTACCACCTGGAGCATTCATGCGAAAGGCGAATGGatgACCACC
GAAGATatgCTGGCGGTGTGGAACCGTGTGTGGATTGAAGAAAACGAATGGatgGAAGAT
AAAACCCCGGTGGAACGTTGGAGCGATGTGCCGTATAGCGGCAAACGTGAAGATATTTGG
TGCGGCAGCCTGATTGGCACCCGTACCCGTGCGACCTGGGCGGAAAACATTCATGTGGCG
ATTAACCAGGTGCGTAGCGTGATTGGCGAAGAAAAATATGTGGATTATatgAGCAGCCTG
CGTCGTTATGAAGATACCATTGTGGTGGAAGATACCGTGCTGTAA
>KP109692_Cxpipiens_Austria@15/06/2014
atgAGCAAAAAACCGGGCGGCCCGGGCAAAAACCGTGCGGTGAACatgCTGAAACGTGGC
atgCCGCGTGGCCTGAGCCTGATTGGCCTGAAACGTGCGatgCTGAGCCTGATTGATGGC
AAAGGCCCGATTCGTTTTGTGCTGGCGCTGCTGGCGTTTTTTCGTTTTACCGCGATTGCG
CCGACCCGTGCGGTGCTGGATCGTTGGCGTGGCGTGAACAAACAGACCGCGatgAAACAT
CTGCTGAGCTTTAAAAAAGAACTGGGCACCCTGACCAGCGCGATTAACCGTCGTAGCACC
AAACAGAAAAAACGTGGCGGCACCGCGGGCTTTACCATTCTGCTGGGCCTGATTGCGTGC
GCGGGCGCGGTGACCCTGAGCAACTTTCAGGGCAAAGTGatgatgACCGTGAACGCGACC
GATGTGACCGATGTGATTACCATTCCGACCGCGGCGGGCAAAAACCTGTGCATTGTGCGT
GCGatgGATGTGGGCTATCTGTGCGAAGATACCATTACCTATGAATGCCCGGTGCTGGCG
GCGGGCAACGATCCGGAAGATATTGATTGCTGGTGCACCAAAAGCAGCGTGTATGTGCGT
TATGGCCGTTGCACCAAAACCCGTCATAGCCGTCGTAGCCGTCGTAGCCTGACCGTGCAG
ACCCATGGCGAAAGCACCCTGGCGAACAAAAAAGGCGCGTGGCTGGATAGCACCAAAGCG
ACCCGTTATCTGGTGAAAACCGAAAGCTGGATTCTGCGTAACCCGGGCTATGCGCTGGTG
GCGGCGGTGATTGGCTGGatgCTGGGCAGCAACACCatgCAGCGTGTGGTGTTTGCGATT
CTGCTGCTGCTGGTGGCGCCGGCGTATAGCTTTAACTGCCTGGGCatgAGCAACCGTGAT
TTTCTGGAAGGCGTGAGCGGCGCGACCTGGGTGGATCTGGTGCTGGAAGGCGATAGCTGC
GTGACCATTatgAGCAAAGATAAACCGACCATTGATGTGAAAatgatgAACatgGAAGCG
GCGAACCTGGCGGATGTGCGTAGCTATTGCTATCTGGCGAGCGTGAGCGATCTGAGCACC
CGTGCGGCGTGCCCGACCatgGGCGAAGCGCATAACGAAAAACGTGCGGATCCGGCGTTT
GTGTGCAAACAGGGCGTGGTGGATCGTGGCTGGGGCAACGGCTGCGGCCTGTTTGGCAAA
GGCAGCATTGATACCTGCGCGAAATTTGCGTGCACCACCAAAGCGACCGGCTGGATTATT
CAGAAAGAAAACATTAAATATGAAGTGGCGATTTTTGTGCATGGCCCGACCACCGTGGAA
AGCCATGGCAACTATAGCACCCAGACCGGCGCGACCCAGGCGGGCCGTTTTAGCATTACC
CCGAGCGCGCCGAGCTATACCCTGAAACTGGGCGAATATGGCGAAGTGACCGTGGATTGC
GAACCGCGTAGCGGCATTGATACCAGCGCGTATTATGTGatgAGCGTGGGCGCGAAAAGC
TTTCTGGTGCATCGTGAATGGTTTatgGATCTGAACCTGCCGTGGAGCAGCGCGGGCAGC
ACCACCTGGCGTAACCGTGAAACCCTGatgGAATTTGAAGAACCGCATGCGACCAAACAG
AGCGTGGTGGCGCTGGGCAGCCAGGAAGGCGCGCTGCATCAGGCGCTGGCGGGCGCGATT
CCGGTGGAATTTAGCAGCAACACCGTGAAACTGACCAGCGGCCATCTGAAATGCCGTGTG
AAAatgGAAAAACTGCAGCTGAAAGGCACCACCTATGGCGTGTGCAGCAAAGCGTTTAAA
TTTGCGGGCACCCCGGCGGATACCGGCCATGGCACCGTGGTGCTGGAACTGCAGTATACC
GGCACCGATGGCCCGTGCAAAGTGCCGATTAGCAGCGTGGCGAGCCTGAACGATCTGACC
CCGGTGGGCCGTCTGGTGACCGTGAACCCGTTTGTGAGCGTGGCGACCGCGAACAGCAAA
GTGCTGATTGAACTGGAACCGCCGTTTGGCGATAGCTATATTGTGGTGGGCCGTGGCGAA
CAGCAGATTAACCATCATTGGCATAAAAGCGGCAGCAGCATTGGCAAAGCGTTTACCACC
ACCCTGCGTGGCGCGCAGCGTCTGGCGGCGCTGGGCGATGCGGCGTGGGATTTTGGCAGC
GTGGGCGGCGTGTTTACCAGCGTGGGCAAAGCGATTCATCAGGTGTTTGGCGGCGCGTTT
CGTAGCCTGTTTGGCGGCatgAGCTGGATTACCCAGGGCCTGCTGGGCGCGCTGCTGCTG
TGGatgGGCATTAACGCGCGTGATCGTAGCATTGCGatgACCTTTCTGGCGGTGGGCGGC
GTGCTGCTGTTTCTGAGCGTGAACGTGCATGCGGATACCGGCTGCGCGATTGATATTGGC
CGTCAGGAACTGCGTTGCGGCAGCGGCGTGTTTATTCATAACGATGTGGAAGCGTGGatg
GATCGTTATAAATTTTATCCGGAAACCCCGCAGGGCCTGGCGCGTATTATTCAGAAAGCG
CATGCGGAAGGCGTGTGCGGCCTGCGTAGCGTGAGCCGTCTGGAACATCAGatgTGGGAA
GCGATTAAAGATGAACTGAACACCCTGCTGAAAGAAAACGGCGTGGATCTGAGCGTGGTG
GTGGAAAAACAGAACGGCatgTATAAAGCGGCGCCGAAACGTCTGGCGGCGACCACCGAA
AAACTGGAAatgGGCTGGAAAGCGTGGGGCAAAAGCATTATTTTTGCGCCGGAACTGGCG
AACAACACCTTTGTGATTGATGGCCCGGAAACCGAAGAATGCCCGACCGCGAACCGTGCG
TGGAACAGCatgGAAGTGGAAGATTTTGGCTTTGGCCTGACCAGCACCCGTatgTTTCTG
CGTATTCGTGAAACCAACACCACCGAATGCGATAGCAAAATTATTGGCACCGCGGTGAAA
AACAACatgGCGGTGCATAGCGATCTGAGCTATTGGATTGAAAGCGGCCTGAACGATACC
TGGAAACTGGAACGTGCGGTGCTGGGCGAAGTGAAAAGCTGCACCTGGCCGGAAACCCAT
ACCCTGTGGGGCGATGGCGTGCTGGAAAGCGATCTGATTATTCCGATTACCCTGGCGGGC
CCGCGTAGCAACCATAACCGTCGTCCGGGCTATAAAACCCAGAACCAGGGCCCGTGGGAT
GAAGGCCGTGTGGAAATTGATTTTGATTATTGCCCGGGCACCACCGTGACCATTAGCGAT
AGCTGCGGCCATCGTGGCCCGGCGGCGCGTACCACCACCGAAAGCGGCAAACTGATTACC
GATTGGTGCTGCCGTAGCTGCACCCTGCCGCCGCTGCGTTTTCAGACCGAAAACGGCTGC
TGGTATGGCatgGAAATTCGTCCGACCCGTCATGATGAAAAAACCCTGGTGCAGAGCCGT
GTGAACGCGTATAACGCGGATatgATTGATCCGTTTCAGCTGGGCCTGCTGGTGGTGTTT
CTGGCGACCCAGGAAGTGCTGCGTAAACGTTGGACCGCGAAAATTAGCATTCCGGCGATT
atgCTGGCGCTGCTGGTGCTGGTGTTTGGCGGCATTACCTATACCGATGTGCTGCGTTAT
GTGATTCTGGTGGGCGCGGCGTTTGCGGAAGCGAACAGCGGCGGCGATGTGGTGCATCTG
GCGCTGatgGCGACCTTTAAAATTCAGCCGGTGTTTCTGGTGGCGAGCTTTCTGAAAGCG
CGTTGGACCAACCAGGAAAGCATTCTGCTGatgCTGGCGGCGGCGTTTTTTCAGatgGCG
TATTATGATGCGAAAAACGTGCTGAGCTGGGAAGTGCCGGATGTGCTGAACAGCCTGAGC
GTGGCGTGGatgATTCTGCGTGCGATTAGCTTTACCAACACCAGCAACGTGGTGGTGCCG
CTGCTGGCGCTGCTGACCCCGGGCCTGAAATGCCTGAACCTGGATGTGTATCGTATTCTG
CTGCTGatgGTGGGCGTGGGCAGCCTGATTAAAGAAAAACGTAGCAGCGCGGCGAAAAAA
AAAGGCGCGTGCCTGATTTGCCTGGCGCTGGCGAGCACCGGCGTGTTTAACCCGatgATT
CTGGCGGCGGGCCTGatgGCGTGCGATCCGAACCGTAAACGTGGCTGGCCGGCGACCGAA
GTGatgACCGCGGTGGGCCTGatgTTTGCGATTGTGGGCGGCCTGGCGGAACTGGATATT
GATAGCatgGCGATTCCGatgACCATTGCGGGCCTGatgTTTGTGGCGTTTGTGATTAGC
GGCAAAAGCACCGATatgTGGATTGAACGTACCGCGGATATTACCTGGGAAAGCGATGCG
GAAATTACCGGCAGCAGCGAACGTGTGGATGTGCGTCTGGATGATGATGGCAACTTTCAG
CTGATTAACGATCCGGGCGCGCCGTGGAAAATTTGGatgCTGCGTatgGCGTGCCTGGCG
ATTAGCGCGTATACCCCGTGGGCGATTCTGCCGAGCGTGATTGGCTTTTGGATTACCCTG
CAGTATACCAAACGTGGCGGCGTGCTGTGGGATACCCCGAGCCCGCGTGAATATAAAAAA
GGCGATACCACCACCGGCGTGTATCGTATTatgACCCGTGGCCTGCTGGGCAGCTATCAG
GCGGGCGCGGGCGTGatgGTGGAAGGCGTGTTTCATACCCTGTGGCATACCACCAAAGGC
GCGGCGCTGatgAGCGGCGAAGGCCGTCTGGATCCGTATTGGGGCAGCGTGAAAGAAGAT
CGTCTGTGCTATGGCGGCCCGTGGAAACTGCAGCATAAATGGAACGGCCATGATGAAGTG
CAGatgATTGTGGTGGAACCGGGCAAAAACGTGAAAAACGTGCAGACCAAACCGGGCGTG
TTTAAAACCCCGGAAGGCGAAATTGGCGCGGTGACCCTGGATTATCCGACCGGCACCAGC
GGCAGCCCGATTGTGGATAAAAACGGCGATGTGATTGGCCTGTATGGCAACGGCGTGATT
atgCCGAACGGCAGCTATATTAGCGCGATTGTGCAGGGCGAACGTatgGAAGAACCGGCG
CCGGCGGGCTTTGAACCGGAAatgCTGCGTAAAAAACAGATTACCGTGCTGGATCTGCAT
CCGGGCGCGGGCAAAACCCGTAAAATTCTGCCGCAGATTATTAAAGAAGCGATTAACAAA
CGTCTGCGTACCGCGGTGCTGGCGCCGACCCGTGTGGTGGCGGCGGAAatgAGCGAAGCG
CTGCGTGGCCTGCCGATTCGTTATCAGACCAGCGCGGTGCATCGTGAACATAGCGGCAAC
GAAATTGTGGATGTGatgTGCCATGCGACCCTGACCCATCGTCTGatgAGCCCGCATCGT
GTGCCGAACTATAACCTGTTTATTatgGATGAAGCGCATTTTACCGATCCGGCGAGCATT
GCGGCGCGTGGCTATATTGCGACCAAAGTGGAACTGGGCGAAGCGGCGGCGATTTTTatg
ACCGCGACCCCGCCGGGCACCAGCGATCCGTTTCCGGAAAGCAACGCGCCGATTAGCGAT
atgCAGACCGAAATTCCGGATCGTGCGTGGAACACCGGCTATGAATGGATTACCGAATAT
GTGGGCAAAACCGTGTGGTTTGTGCCGAGCGTGAAAatgGGCAACGAAATTGCGCTGTGC
CTGCAGCGTGCGGGCAAAAAAGTGATTCAGCTGAACCGTAAAAGCTATGAAACCGAATAT
CCGAAATGCAAAAACGATGATTGGGATTTTGTGATTACCACCGATATTAGCGAAatgGGC
GCGAACTTTAAAGCGAGCCGTGTGATTGATAGCCGTAAAAGCGTGAAACCGACCATTATT
GAAGAAGGCGATGGCCGTGTGATTCTGGGCGAACCGAGCGCGATTACCGCGGCGAGCGCG
GCGCAGCGTCGTGGCCGTATTGGCCGTAACCCGAGCCAGGTGGGCGATGAATATTGCTAT
GGCGGCCATACCAACGAAGATGATAGCAACTTTGCGCATTGGACCGAAGCGCGTATTatg
CTGGATAACATTAACatgCCGAACGGCCTGGTGGCGCAGCTGTATCAGCCGGAACGTGAA
AAAGTGTATACCatgGATGGCGAATATCGTCTGCGTGGCGAAGAACGTAAAAACTTTCTG
GAATTTCTGCGTACCGCGGATCTGCCGGTGTGGCTGGCGTATAAAGTGGCGGCGGCGGGC
ATTAGCTATCATGATCGTAAATGGTGCTTTGATGGCCCGCGTACCAACACCATTCTGGAA
GATAACAACGAAGTGGAAGTGATTACCAAACTGGGCGAACGTAAAATTCTGCGTCCGCGT
TGGGCGGATGCGCGTGTGTATAGCGATCATCAGGCGCTGAAAAGCTTTAAAGATTTTGCG
AGCGGCAAACGTAGCCAGATTGGCCTGGTGGAAGTGCTGGGCCGTatgCCGGAACATTTT
atgGGCAAAACCTGGGAAGCGCTGGATACCatgTATGTGGTGGCGACCGCGGAAAAAGGC
GGCCGTGCGCATCGTatgGCGCTGGAAGAACTGCCGGATGCGCTGCAGACCATTGCGCTG
ATTGCGCTGCTGAGCGTGatgAGCCTGGGCGTGTTTTTTCTGCTGatgCAGCGTAAAGGC
ATTGGCAAAATTGGCCTGGGCGGCGTGATTCTGGGCGCGGCGACCTTTTTTTGCTGGatg
GCGGAAGTGCCGGGCACCAAAATTGCGGGCatgCTGCTGCTGAGCCTGCTGCTGatgATT
GTGCTGATTCCGGAACCGGAAAAACAGCGTAGCCAGACCGATAACCAGCTGGCGGTGTTT
CTGATTTGCGTGCTGACCCTGGTGAGCGCGGTGGCGGCGAACGAAatgGGCTGGCTGGAT
AAAACCAAAAACGATATTAGCAGCCTGCTGGGCCATAAACCGGAAACCCGTGAAACCACC
CTGGGCGTGGAAAACTTTCTGCTGGATCTGCGTCCGGCGACCGCGTGGAGCCTGTATGCG
GTGACCACCGCGGTGCTGACCCCGCTGCTGAAACATCTGATTACCAGCGATTATATTAAC
ACCAGCCTGACCAGCATTAACGTGCAGGCGAGCGCGCTGTTTACCCTGGCGCGTGGCTTT
CCGTTTGTGGATGTGGGCGTGAGCGCGCTGCTGCTGGCGGCGGGCTGCTGGGGCCAGGTG
ACCCTGACCGTGACCGTGACCGCGGCGGCGCTGCTGTTTTGCCATTATGCGTATatgGTG
CCGGGCTGGCAGGCGGAAGCGatgCGTAGCGCGCAGCGTCGTACCGCGGCGGGCATTatg
AAAAACGCGGTGGTGGATGGCATTGTGGCGACCGATGTGCCGGAACTGGAACGTACCACC
CCGGTGatgCAGAAAAAAGTGGGCCAGATTatgCTGATTCTGGTGAGCatgGCGGCGGTG
GTGGTGAACCCGAGCGTGCGTACCGTGCGTGAAGCGGGCATTCTGACCACCGCGGCGGCG
GTGACCCTGTGGGAAAACGGCGCGAGCAGCGTGTGGAACGCGACCACCGCGATTGGCCTG
TGCCATATTatgCGTGGCGGCTGGCTGAGCTGCCTGAGCATTACCTGGACCCTGATTAAA
AACatgGAAAAACCGGGCCTGAAACGTGGCGGCGCGAAAGGCCGTACCCTGGGCGAAGTG
TGGAAAGAACGTCTGAACCATatgACCAAAGAAGAATTTACCCGTTATCGTAAAGAAGCG
ATTACCGAAGTGGATCGTAGCGCGGCGAAACATGCGCGTCGTGAAGGCAACATTACCGGC
GGCCATCCGGTGAGCCGTGGCACCGCGAAACTGCGTTGGCTGGTGGAACGTCGTTTTCTG
GAACCGGTGGGCAAAGTGGTGGATCTGGGCTGCGGCCGTGGCGGCTGGTGCTATTATatg
GCGACCCAGAAACGTGTGCAGGAAGTGAAAGGCTATACCAAAGGCGGCCCGGGCCATGAA
GAACCGCAGCTGGTGCAGAGCTATGGCTGGAACATTGTGACCatgAAAAGCGGCGTGGAT
GTGTTTTATCGTCCGAGCGAAGCGAGCGATACCCTGCTGTGCGATATTGGCGAAAGCAGC
AGCAGCGCGGAAGTGGAAGAACATCGTACCGTGCGTGTGCTGGAAatgGTGGAAGATTGG
CTGCATCGTGGCCCGAAAGAATTTTGCATTAAAGTGCTGTGCCCGTATatgCCGCGTGTG
ATTGAAAAAatgGAAACCCTGCAGCGTCGTTATGGCGGCGGCCTGGTGCGTAACCCGCTG
AGCCGTAACAGCACCCATGAAatgTATTGGGTGAGCCATGCGAGCGGCAACATTGTGCAT
AGCGTGAACatgACCAGCCAGGTGCTGCTGGGCCGTatgGAAAAAAAAACCTGGAAAGGC
CCGCAGTTTGAAGAAGATGTGAACCTGGGCAGCGGCACCCGTGCGGTGGGCAAACCGCTG
CTGAACAGCGATACCAGCAAAATTAAAAACCGTATTGAACGTCTGAAAAAAGAATATAGC
AGCACCTGGCATCAGGATACCAACCATCCGTATCGTACCTGGAACTATCATGGCAGCTAT
GAAGTGAAACCGACCGGCAGCGCGAGCAGCCTGGTGAACGGCGTGGTGCGTCTGCTGAGC
AAACCGTGGGATACCATTACCAACGTGACCACCatgGCGatgACCGATACCACCCCGTTT
GGCCAGCAGCGTGTGTTTAAAGAAAAAGTGGATACCAAAGCGCCGGAACCGCCGGAAGGC
GTGAAATATGTGCTGAACGAAACCACCAACTGGCTGTGGGCGTTTCTGGCGCGTGATAAA
AAACCGCGTatgTGCAGCCGTGAAGAATTTATTGGCAAAGTGAACAGCAACGCGGCGCTG
GGCGCGatgTTTGAAGAACAGAACCAGTGGAAAAACGCGCGTGAAGCGGTGGAAGATCCG
AAATTTTGGGAAatgGTGGATGAAGAACGTGAAGCGCATCTGCGTGGCGAATGCAACACC
TGCATTTATAACatgatgGGCAAACGTGAAAAAAAACCGGGCGAATTTGGCAAAGCGAAA
GGCAGCCGTGCGATTTGGTTTatgTGGCTGGGCGCGCGTTTTCTGGAATTTGAAGCGCTG
GGCTTTCTGAACGAAGATCATTGGCTGGGCCGTAAAAACAGCGGCGGCGGCGTGGAAGGC
CTGGGCCTGCAGAAACTGGGCTATATTCTGAAAGAAGTGGGCACCAAACCGGGCGGCAAA
ATTTATGCGGATGATACCGCGGGCTGGGATACCCGTATTACCAAAGCGGATCTGGAAAAC
GAAGCGAAAGTGCTGGAACTGCTGGATGGCGAACATCGTCGTCTGGCGCGTAGCATTATT
GAACTGACCTATCAGCATAAAGTGGTGAAAGTGatgCGTCCGGCGGCGGATGGCAAAACC
GTGatgGATGTGATTAGCCGTGAAGATCAGCGTGGCAGCGGCCAGGTGGTGACCTATGCG
CTGAACACCTTTACCAACCTGGCGGTGCAGCTGGTGCGTatgatgGAAGGCGAAGGCGTG
ATTGGCCCGGATGATGTGGAAAAACTGGGCAAAGGCAAAGGCCCGAAAGTGCGTACCTGG
CTGTTTGAAAACGGCGAAGAACGTCTGAGCCGTatgGCGGTGAGCGGCGATGATTGCGTG
GTGAAACCGCTGGATGATCGTTTTGCGACCAGCCTGCATTTTCTGAACGCGatgAGCAAA
GTGCGTAAAGATATTCAGGAATGGAAACCGAGCACCGGCTGGTATGATTGGCAGCAGGTG
CCGTTTTGCAGCAACCATTTTACCGAACTGATTatgAAAGATGGCCGTACCCTGGTGGTG
CCGTGCCGTGGCCAGGATGAACTGATTGGCCGTGCGCGTATTAGCCCGGGCGCGGGCTGG
AACGTGCGTGATACCGCGTGCCTGGCGAAAAGCTATGCGCAGatgTGGCTGCTGCTGTAT
TTTCATCGTCGTGATCTGCGTCTGatgGCGAACGCGATTTGCAGCGCGGTGCCGGTGAAC
TGGGTGCCGACCGGCCGTACCACCTGGAGCATTCATGCGAAAGGCGAATGGatgACCACC
GAAGATatgCTGGCGGTGTGGAACCGTGTGTGGATTGAAGAAAACGAATGGatgGAAGAT
AAAACCCCGGTGGAACGTTGGAGCGATGTGCCGTATAGCGGCAAACGTGAAGATATTTGG
TGCGGCAGCCTGATTGGCACCCGTACCCGTGCGACCTGGGCGGAAAACATTCATGTGGCG
ATTAACCAGGTGCGTAGCGTGATTGGCGAAGAAAAATATGTGGATTATatgAGCAGCCTG
CGTCGTTATGAAGATACCATTGTGGTGGAAGATACCGTGCTGTAA
>MF984337_Homosapiens_Austria@15/06/2015
atgAGCAAAAAACCGGGCGGCCCGGGCAAAAACCGTGCGGTGAACatgCTGAAACGTGGC
atgCCGCGTGGCCTGAGCCTGATTGGCCTGAAACGTGCGatgCTGAGCCTGATTGATGGC
AAAGGCCCGATTCGTTTTGTGCTGGCGCTGCTGGCGTTTTTTCGTTTTACCGCGATTGCG
CCGACCCGTGCGGTGCTGGATCGTTGGCGTGGCGTGAACAAACAGACCGCGatgAAACAT
CTGCTGAGCTTTAAAAAAGAACTGGGCACCCTGACCAGCGCGATTAACCGTCGTAGCACC
AAACAGAAAAAACGTGGCGGCACCGCGGGCTTTACCATTCTGCTGGGCCTGATTGCGTGC
GCGGGCGCGGTGACCCTGAGCAACTTTCAGGGCAAAGTGatgatgACCGTGAACGCGACC
GATGTGACCGATGTGATTACCATTCCGACCGCGGCGGGCAAAAACCTGTGCATTGTGCGT
GCGatgGATGTGGGCTATCTGTGCGAAGATACCATTACCTATGAATGCCCGGTGCTGGCG
GCGGGCAACGATCCGGAAGATATTGATTGCTGGTGCACCAAAAGCAGCGTGTATGTGCGT
TATGGCCGTTGCACCAAAACCCGTCATAGCCGTCGTAGCCGTCGTAGCCTGACCGTGCAG
ACCCATGGCGAAAGCACCCTGGCGAACAAAAAAGGCGCGTGGCTGGATAGCACCAAAGCG
ACCCGTTATCTGGTGAAAACCGAAAGCTGGATTCTGCGTAACCCGGGCTATGCGCTGGTG
GCGGCGGTGATTGGCTGGatgCTGGGCAGCAACACCatgCAGCGTGTGGTGTTTGCGATT
CTGCTGCTGCTGGTGGCGCCGGCGTATAGCTTTAACTGCCTGGGCatgAGCAACCGTGAT
TTTCTGGAAGGCGTGAGCGGCGCGACCTGGGTGGATCTGGTGCTGGAAGGCGATAGCTGC
GTGACCATTatgAGCAAAGATAAACCGACCATTGATGTGAAAatgatgAACatgGAAGCG
GCGAACCTGGCGGATGTGCGTAGCTATTGCTATCTGGCGAGCGTGAGCGATCTGAGCACC
CGTGCGGCGTGCCCGACCatgGGCGAAGCGCATAACGAAAAACGTGCGGATCCGGCGTTT
GTGTGCAAACAGGGCGTGGTGGATCGTGGCTGGGGCAACGGCTGCGGCCTGTTTGGCAAA
GGCAGCATTGATACCTGCGCGAAATTTGCGTGCACCACCAAAGCGACCGGCTGGATTATT
CAGAAAGAAAACATTAAATATGAAGTGGCGATTTTTGTGCATGGCCCGACCACCGTGGAA
AGCCATGGCAACTATAGCACCCAGACCGGCGCGACCCAGGCGGGCCGTTTTAGCATTACC
CCGAGCGCGCCGAGCTATACCCTGAAACTGGGCGAATATGGCGAAGTGACCGTGGATTGC
GAACCGCGTAGCGGCATTGATACCAGCGCGTATTATGTGatgAGCGTGGGCGCGAAAAGC
TTTCTGGTGCATCGTGAATGGTTTatgGATCTGAACCTGCCGTGGAGCAGCGCGGGCAGC
ACCACCTGGCGTAACCGTGAAACCCTGatgGAATTTGAAGAACCGCATGCGACCAAACAG
AGCGTGGTGGCGCTGGGCAGCCAGGAAGGCGCGCTGCATCAGGCGCTGGCGGGCGCGATT
CCGGTGGAATTTAGCAGCAACACCGTGAAACTGACCAGCGGCCATCTGAAATGCCGTGTG
AAAatgGAAAAACTGCAGCTGAAAGGCACCACCTATGGCGTGTGCAGCAAAGCGTTTAAA
TTTGCGGGCACCCCGGCGGATACCGGCCATGGCACCGTGGTGCTGGAACTGCAGTATACC
GGCACCGATGGCCCGTGCAAAGTGCCGATTAGCAGCGTGGCGAGCCTGAACGATCTGACC
CCGGTGGGCCGTCTGGTGACCGTGAACCCGTTTGTGAGCGTGGCGACCGCGAACAGCAAA
GTGCTGATTGAACTGGAACCGCCGTTTGGCGATAGCTATATTGTGGTGGGCCGTGGCGAA
CAGCAGATTAACCATCATTGGCATAAAAGCGGCAGCAGCATTGGCAAAGCGTTTACCACC
ACCCTGCGTGGCGCGCAGCGTCTGGCGGCGCTGGGCGATACCGCGTGGGATTTTGGCAGC
GTGGGCGGCGTGTTTACCAGCGTGGGCAAAGCGATTCATCAGGTGTTTGGCGGCGCGTTT
CGTAGCCTGTTTGGCGGCatgAGCTGGATTACCCAGGGCCTGCTGGGCGCGCTGCTGCTG
TGGatgGGCATTAACGCGCGTGATCGTAGCATTGCGatgACCTTTCTGGCGGTGGGCGGC
GTGCTGCTGTTTCTGAGCGTGAACGTGCATGCGGATACCGGCTGCGCGATTGATATTGGC
CGTCAGGAACTGCGTTGCGGCAGCGGCGTGTTTATTCATAACGATGTGGAAGCGTGGatg
GATCGTTATAAATTTTATCCGGAAACCCCGCAGGGCCTGGCGCGTATTATTCAGAAAGCG
CATGCGGAAGGCGTGTGCGGCCTGCGTAGCGTGAGCCGTCTGGAACATCAGatgTGGGAA
GCGATTAAAGATGAACTGAACACCCTGCTGAAAGAAAACGGCGTGGATCTGAGCGTGGTG
GTGGAAAAACAGAACGGCatgTATAAAGCGGCGCCGAAACGTCTGGCGGCGACCACCGAA
AAACTGGAAatgGGCTGGAAAGCGTGGGGCAAAAGCATTATTTTTGCGCCGGAACTGGCG
AACAACACCTTTGTGATTGATGGCCCGGAAACCGAAGAATGCCCGACCGCGAACCGTGCG
TGGAACAGCatgGAAGTGGAAGATTTTGGCTTTGGCCTGACCAGCACCCGTatgTTTCTG
CGTATTCGTGAAACCAACACCACCGAATGCGATAGCAAAATTATTGGCACCGCGGTGAAA
AACAACatgGCGGTGCATAGCGATCTGAGCTATTGGATTGAAAGCGGCCTGAACGATACC
TGGAAACTGGAACGTGCGGTGCTGGGCGAAGTGAAAAGCTGCACCTGGCCGGAAACCCAT
ACCCTGTGGGGCGATGGCGTGCTGGAAAGCGATCTGATTATTCCGATTACCCTGGCGGGC
CCGCGTAGCAACCATAACCGTCGTCCGGGCTATAAAACCCAGAACCAGGGCCCGTGGGAT
GAAGGCCGTGTGGAAATTGATTTTGATTATTGCCCGGGCACCACCGTGACCATTAGCGAT
AGCTGCGGCCATCGTGGCCCGGCGGCGCGTACCACCACCGAAAGCGGCAAACTGATTACC
GATTGGTGCTGCCGTAGCTGCACCCTGCCGCCGCTGCGTTTTCAGACCGAAAACGGCTGC
TGGTATGGCatgGAAATTCGTCCGACCCGTCATGATGAAAAAACCCTGGTGCAGAGCCGT
GTGAACGCGTATAACGCGGATatgATTGATCCGTTTCAGCTGGGCCTGCTGGTGGTGTTT
CTGGCGACCCAGGAAGTGCTGCGTAAACGTTGGACCGCGAAAATTAGCATTCCGGCGATT
atgCTGGCGCTGCTGGTGCTGGTGTTTGGCGGCATTACCTATACCGATGTGCTGCGTTAT
GTGATTCTGGTGGGCGCGGCGTTTGCGGAAGCGAACAGCGGCGGCGATGTGGTGCATCTG
GCGCTGatgGCGACCTTTAAAATTCAGCCGGTGTTTCTGGTGGCGAGCTTTCTGAAAGCG
CGTTGGACCAACCAGGAAAGCATTCTGCTGatgCTGGCGGCGGCGTTTTTTCAGatgGCG
TATTATGATGCGAAAAACGTGCTGAGCTGGGAAGTGCCGGATGTGCTGAACAGCCTGAGC
GTGGCGTGGatgATTCTGCGTGCGATTAGCTTTACCAACACCAGCAACGTGGTGGTGCCG
CTGCTGGCGCTGCTGACCCCGGGCCTGAAATGCCTGAACCTGGATGTGTATCGTATTCTG
CTGCTGatgGTGGGCGTGGGCAGCCTGATTAAAGAAAAACGTAGCAGCGCGGCGAAAAAA
AAAGGCGCGTGCCTGATTTGCCTGGCGCTGGCGAGCACCGGCGTGTTTAACCCGatgATT
CTGGCGGCGGGCCTGatgGCGTGCGATCCGAACCGTAAACGTGGCTGGCCGGCGACCGAA
GTGatgACCGCGGTGGGCCTGatgTTTGCGATTGTGGGCGGCCTGGCGGAACTGGATATT
GATAGCatgGCGATTCCGatgACCATTGCGGGCCTGatgTTTGTGGCGTTTGTGATTAGC
GGCAAAAGCACCGATatgTGGATTGAACGTACCGCGGATATTACCTGGGAAAGCGATGCG
GAAATTACCGGCAGCAGCGAACGTGTGGATGTGCGTCTGGATGATGATGGCAACTTTCAG
CTGATTAACGATCCGGGCGCGCCGTGGAAAATTTGGatgCTGCGTatgGCGTGCCTGGCG
ATTAGCGCGTATACCCCGTGGGCGATTCTGCCGAGCGTGATTGGCTTTTGGATTACCCTG
CAGTATACCAAACGTGGCGGCGTGCTGTGGGATACCCCGAGCCCGCGTGAATATAAAAAA
GGCGATACCACCACCGGCGTGTATCGTATTatgACCCGTGGCCTGCTGGGCAGCTATCAG
GCGGGCGCGGGCGTGatgGTGGAAGGCGTGTTTCATACCCTGTGGCATACCACCAAAGGC
GCGGCGCTGatgAGCGGCGAAGGCCGTCTGGATCCGTATTGGGGCAGCGTGAAAGAAGAT
CGTCTGTGCTATGGCGGCCCGTGGAAACTGCAGCATAAATGGAACGGCCATGATGAAGTG
CAGatgATTGTGGTGGAACCGGGCAAAAACGTGAAAAACGTGCAGACCAAACCGGGCGTG
TTTAAAACCCCGGAAGGCGAAATTGGCGCGGTGACCCTGGATTATCCGACCGGCACCAGC
GGCAGCCCGATTGTGGATAAAAACGGCGATGTGATTGGCCTGTATGGCAACGGCGTGATT
atgCCGAACGGCAGCTATATTAGCGCGATTGTGCAGGGCGAACGTatgGAAGAACCGGCG
CCGGCGGGCTTTGAACCGGAAatgCTGCGTAAAAAACAGATTACCGTGCTGGATCTGCAT
CCGGGCGCGGGCAAAACCCGTAAAATTCTGCCGCAGATTATTAAAGAAGCGATTAACAAA
CGTCTGCGTACCGCGGTGCTGGCGCCGACCCGTGTGGTGGCGGCGGAAatgAGCGAAGCG
CTGCGTGGCCTGCCGATTCGTTATCAGACCAGCGCGGTGCATCGTGAACATAGCGGCAAC
GAAATTGTGGATGTGatgTGCCATGCGACCCTGACCCATCGTCTGatgAGCCCGCATCGT
GTGCCGAACTATAACCTGTTTATTatgGATGAAGCGCATTTTACCGATCCGGCGAGCATT
GCGGCGCGTGGCTATATTGCGACCAAAGTGGAACTGGGCGAAGCGGCGGCGATTTTTatg
ACCGCGACCCCGCCGGGCACCAGCGATCCGTTTCCGGAAAGCAACGCGCCGATTAGCGAT
atgCAGACCGAAATTCCGGATCGTGCGTGGAACACCGGCTATGAATGGATTACCGAATAT
GTGGGCAAAACCGTGTGGTTTGTGCCGAGCGTGAAAatgGGCAACGAAATTGCGCTGTGC
CTGCAGCGTGCGGGCAAAAAAGTGATTCAGCTGAACCGTAAAAGCTATGAAACCGAATAT
CCGAAATGCAAAAACGATGATTGGGATTTTGTGATTACCACCGATATTAGCGAAatgGGC
GCGAACTTTAAAGCGAGCCGTGTGATTGATAGCCGTAAAAGCGTGAAACCGACCATTATT
GAAGAAGGCGATGGCCGTGTGATTCTGGGCGAACCGAGCGCGATTACCGCGGCGAGCGCG
GCGCAGCGTCGTGGCCGTATTGGCCGTAACCCGAGCCAGGTGGGCGATGAATATTGCTAT
GGCGGCCATACCAACGAAGATGATAGCAACTTTGCGCATTGGACCGAAGCGCGTATTatg
CTGGATAACATTAACatgCCGAACGGCCTGGTGGCGCAGCTGTATCAGCCGGAACGTGAA
AAAGTGTATACCatgGATGGCGAATATCGTCTGCGTGGCGAAGAACGTAAAAACTTTCTG
GAATTTCTGCGTACCGCGGATCTGCCGGTGTGGCTGGCGTATAAAGTGGCGGCGGCGGGC
ATTAGCTATCATGATCGTAAATGGTGCTTTGATGGCCCGCGTACCAACACCATTCTGGAA
GATAACAACGAAGTGGAAGTGATTACCAAACTGGGCGAACGTAAAATTCTGCGTCCGCGT
TGGGCGGATGCGCGTGTGTATAGCGATCATCAGGCGCTGAAAAGCTTTAAAGATTTTGCG
AGCGGCAAACGTAGCCAGATTGGCCTGGTGGAAGTGCTGGGCCGTatgCCGGAACATTTT
atgGGCAAAACCTGGGAAGCGCTGGATACCatgTATGTGGTGGCGACCGCGGAAAAAGGC
GGCCGTGCGCATCGTatgGCGCTGGAAGAACTGCCGGATGCGCTGCAGACCATTGCGCTG
ATTGCGCTGCTGAGCGTGatgAGCCTGGGCGTGTTTTTTCTGCTGatgCAGCGTAAAGGC
ATTGGCAAAATTGGCCTGGGCGGCGTGATTCTGGGCGCGGCGACCTTTTTTTGCTGGatg
GCGGAAGTGCCGGGCACCAAAATTGCGGGCatgCTGCTGCTGAGCCTGCTGCTGatgATT
GTGCTGATTCCGGAACCGGAAAAACAGCGTAGCCAGACCGATAACCAGCTGGCGGTGTTT
CTGATTTGCGTGCTGACCCTGGTGAGCGCGGTGGCGGCGAACGAAatgGGCTGGCTGGAT
AAAACCAAAAACGATATTGGCAGCCTGCTGGGCCATAAACCGGAAACCCGTGAAACCACC
CTGGGCGTGGAAAACTTTCTGCTGGATCTGCGTCCGGCGACCGCGTGGAGCCTGTATGCG
GTGACCACCGCGGTGCTGACCCCGCTGCTGAAACATCTGATTACCAGCGATTATATTAAC
ACCAGCCTGACCAGCATTAACGTGCAGGCGAGCGCGCTGTTTACCCTGGCGCGTGGCTTT
CCGTTTGTGGATGTGGGCGTGAGCGCGCTGCTGCTGGCGGCGGGCTGCTGGGGCCAGGTG
ACCCTGACCGTGACCGTGACCGCGGCGGCGCTGCTGTTTTGCCATTATGCGTATatgGTG
CCGGGCTGGCAGGCGGAAGCGatgCGTAGCGCGCAGCGTCGTACCGCGGCGGGCATTatg
AAAAACGCGGTGGTGGATGGCATTGTGGCGACCGATGTGCCGGAACTGGAACGTACCACC
CCGGTGatgCAGAAAAAAGTGGGCCAGATTatgCTGATTCTGGTGAGCatgGCGGCGGTG
GTGGTGAACCCGAGCGTGCGTACCGTGCGTGAAGCGGGCATTCTGACCACCGCGGCGGCG
GTGACCCTGTGGGAAAACGGCGCGAGCAGCGTGTGGAACGCGACCACCGCGATTGGCCTG
TGCCATATTatgCGTGGCGGCTGGCTGAGCTGCCTGAGCATTACCTGGACCCTGATTAAA
AACatgGAAAAACCGGGCCTGAAACGTGGCGGCGCGAAAGGCCGTACCCTGGGCGAAGTG
TGGAAAGAACGTCTGAACCATatgACCAAAGAAGAATTTACCCGTTATCGTAAAGAAGCG
ATTACCGAAGTGGATCGTAGCGCGGCGAAACATGCGCGTCGTGAAGGCAACATTACCGGC
GGCCATCCGGTGAGCCGTGGCACCGCGAAACTGCGTTGGCTGGTGGAACGTCGTTTTCTG
GAACCGGTGGGCAAAGTGGTGGATCTGGGCTGCGGCCGTGGCGGCTGGTGCTATTATatg
GCGACCCAGAAACGTGTGCAGGAAGTGAAAGGCTATACCAAAGGCGGCCCGGGCCATGAA
GAACCGCAGCTGGTGCAGAGCTATGGCTGGAACATTGTGACCatgAAAAGCGGCGTGGAT
GTGTTTTATCGTCCGAGCGAAGCGAGCGATACCCTGCTGTGCGATATTGGCGAAAGCAGC
AGCAGCGCGGAAGTGGAAGAACATCGTACCGTGCGTGTGCTGGAAatgGTGGAAGATTGG
CTGCATCGTGGCCCGAAAGAATTTTGCATTAAAGTGCTGTGCCCGTATatgCCGCGTGTG
ATTGAAAAAatgGAAACCCTGCAGCGTCGTTATGGCGGCGGCCTGGTGCGTAACCCGCTG
AGCCGTAACAGCACCCATGAAatgTATTGGGTGAGCCATGCGAGCGGCAACATTGTGCAT
AGCGTGAACatgACCAGCCAGGTGCTGCTGGGCCGTatgGAAAAAAAAACCTGGAAAGGC
CCGCAGTTTGAAGAAGATGTGAACCTGGGCAGCGGCACCCGTGCGGTGGGCAAACCGCTG
CTGAACAGCGATACCAGCAAAATTAAAAACCGTATTGAACGTCTGAAAAAAGAATATAGC
AGCACCTGGCATCAGGATACCAACCATCCGTATCGTACCTGGAACTATCATGGCAGCTAT
GAAGTGAAACCGACCGGCAGCGCGAGCAGCCTGGTGAACGGCGTGGTGCGTCTGCTGAGC
AAACCGTGGGATACCATTACCAACGTGACCACCatgGCGatgACCGATACCACCCCGTTT
GGCCAGCAGCGTGTGTTTAAAGAAAAAGTGGATACCAAAGCGCCGGAACCGCCGGAAGGC
GTGAAATATGTGCTGAACGAAACCACCAACTGGCTGTGGGCGTTTCTGGCGCGTGATAAA
AAACCGCGTatgTGCAGCCGTGAAGAATTTATTGGCAAAGTGAACAGCAACGCGGCGCTG
GGCGCGatgTTTGAAGAACAGAACCAGTGGAAAAACGCGCGTGAAGCGGTGGAAGATCCG
AAATTTTGGGAAatgGTGGATGAAGAACGTGAAGCGCATCTGCGTGGCGAATGCAACACC
TGCATTTATAACatgatgGGCAAACGTGAAAAAAAACCGGGCGAATTTGGCAAAGCGAAA
GGCAGCCGTGCGATTTGGTTTatgTGGCTGGGCGCGCGTTTTCTGGAATTTGAAGCGCTG
GGCTTTCTGAACGAAGATCATTGGCTGGGCCGTAAAAACAGCGGCGGCGGCGTGGAAGGC
CTGGGCCTGCAGAAACTGGGCTATATTCTGAAAGAAGTGGGCACCAAACCGGGCGGCAAA
ATTTATGCGGATGATACCGCGGGCTGGGATACCCGTATTACCAAAGCGGATCTGGAAAAC
GAAGCGAAAGTGCTGGAACTGCTGGATGGCGAACATCGTCGTCTGGCGCGTAGCATTATT
GAACTGACCTATCGTCATAAAGTGGTGAAAGTGatgCGTCCGGCGGCGGATGGCAAAACC
GTGatgGATGTGATTAGCCGTGAAGATCAGCGTGGCAGCGGCCAGGTGGTGACCTATGCG
CTGAACACCTTTACCAACCTGGCGGTGCAGCTGGTGCGTatgatgGAAGGCGAAGGCGTG
ATTGGCCCGGATGATGTGGAAAAACTGGGCAAAGGCAAAGGCCCGAAAGTGCGTACCTGG
CTGTTTGAAAACGGCGAAGAACGTCTGAGCCGTatgGCGGTGAGCGGCGATGATTGCGTG
GTGAAACCGCTGGATGATCGTTTTGCGACCAGCCTGCATTTTCTGAACGCGatgAGCAAA
GTGCGTAAAGATATTCAGGAATGGAAACCGAGCACCGGCTGGTATGATTGGCAGCAGGTG
CCGTTTTGCAGCAACCATTTTACCGAACTGATTatgAAAGATGGCCGTACCCTGGTGGTG
CCGTGCCGTGGCCAGGATGAACTGATTGGCCGTGCGCGTATTAGCCCGGGCGCGGGCTGG
AACGTGCGTGATACCGCGTGCCTGGCGAAAAGCTATGCGCAGatgTGGCTGCTGCTGTAT
TTTCATCGTCGTGATCTGCGTCTGatgGCGAACGCGATTTGCAGCGCGGTGCCGGTGAAC
TGGGTGCCGACCGGCCGTACCACCTGGAGCATTCATGCGAAAGGCGAATGGatgACCACC
GAAGATatgCTGGCGGTGTGGAACCGTGTGTGGATTGAAGAAAACGAATGGatgGAAGAT
AAAACCCCGGTGGAACGTTGGAGCGATGTGCCGTATAGCGGCAAACGTGAAGATATTTGG
TGCGGCAGCCTGATTGGCACCCGTACCCGTGCGACCTGGGCGGAAAACATTCATGTGGCG
ATTAACCAGGTGCGTAGCGTGATTGGCGAAGAAAAATATGTGGATTATatgAGCAGCCTG
CGTCGTTATGAAGATACCATTGTGGTGGAAGATACCGTGCTGTAA
>MF984344_Accipitergentilis_Austria@15/06/2015
atgAGCAAAAAACCGGGCGGCCCGGGCAAAAACCGTGCGGTGAACatgCTGAAACGTGGC
atgCCGCGTGGCCTGAGCCTGATTGGCCTGAAACGTGCGatgCTGAGCCTGATTGATGGC
AAAGGCCCGATTCGTTTTGTGCTGGCGCTGCTGGCGTTTTTTCGTTTTACCGCGATTGCG
CCGACCCGTGCGGTGCTGGATCGTTGGCGTGGCGTGAACAAACAGACCGCGatgAAACAT
CTGCTGAGCTTTAAAAAAGAACTGGGCACCCTGACCAGCGCGATTAACCGTCGTAGCACC
AAACAGAAAAAACGTGGCGGCACCGCGGGCTTTACCATTCTGCTGGGCCTGATTGCGTGC
GCGGGCGCGGTGACCCTGAGCAACTTTCAGGGCAAAGTGatgatgACCGTGAACGCGACC
GATGTGACCGATGTGATTACCATTCCGACCGCGGCGGGCAAAAACCTGTGCATTGTGCGT
GCGatgGATGTGGGCTATCTGTGCGAAGATACCATTACCTATGAATGCCCGGTGCTGGCG
GCGGGCAACGATCCGGAAGATATTGATTGCTGGTGCACCAAAAGCAGCGTGTATGTGCGT
TATGGCCGTTGCACCAAAACCCGTCATAGCCGTCGTAGCCGTCGTAGCCTGACCGTGCAG
ACCCATGGCGAAAGCACCCTGGCGAACAAAAAAGGCGCGTGGCTGGATAGCACCAAAGCG
ACCCGTTATCTGGTGAAAACCGAAAGCTGGATTCTGCGTAACCCGGGCTATGCGCTGGTG
GCGGCGGTGATTGGCTGGatgCTGGGCAGCAACACCatgCAGCGTGTGGTGTTTGCGATT
CTGCTGCTGCTGGTGGCGCCGGCGTATAGCTTTAACTGCCTGGGCatgAGCAACCGTGAT
TTTCTGGAAGGCGTGAGCGGCGCGACCTGGGTGGATCTGGTGCTGGAAGGCGATAGCTGC
GTGACCATTatgAGCAAAGATAAACCGACCATTGATGTGAAAatgatgAACatgGAAGCG
GCGAACCTGGCGGATGTGCGTAGCTATTGCTATCTGGCGAGCGTGAGCGATCTGAGCACC
CGTGCGGCGTGCCCGACCatgGGCGAAGCGCATAACGAAAAACGTGCGGATCCGGCGTTT
GTGTGCAAACAGGGCGTGGTGGATCGTGGCTGGGGCAACGGCTGCGGCCTGTTTGGCAAA
GGCAGCATTGATACCTGCGCGAAATTTGCGTGCACCACCAAAGCGACCGGCTGGATTATT
CAGAAAGAAAACATTAAATATGAAGTGGCGATTTTTGTGCATGGCCCGACCACCGTGGAA
AGCCATGGCAACTATAGCACCCAGACCGGCGCGACCCAGGCGGGCCGTTTTAGCATTACC
CCGAGCGCGCCGAGCTATACCCTGAAACTGGGCGAATATGGCGAAGTGACCGTGGATTGC
GAACCGCGTAGCGGCATTGATACCAGCGCGTATTATGTGatgAGCGTGGGCGCGAAAAGC
TTTCTGGTGCATCGTGAATGGTTTatgGATCTGAACCTGCCGTGGAGCAGCGCGGGCAGC
ACCGCGTGGCGTAACCGTGAAACCCTGatgGAATTTGAAGAACCGCATGCGACCAAACAG
AGCGTGGTGGCGCTGGGCAGCCAGGAAGGCGCGCTGCATCAGGCGCTGGCGGGCGCGATT
CCGGTGGAATTTAGCAGCAACACCGTGAAACTGACCAGCGGCCATCTGAAATGCCGTGTG
AAAatgGAAAAACTGCAGCTGAAAGGCACCACCTATGGCGTGTGCAGCAAAGCGTTTAAA
TTTGCGGGCACCCCGGCGGATACCGGCCATGGCACCGTGGTGCTGGAACTGCAGTATACC
GGCACCGATGGCCCGTGCAAAGTGCCGATTAGCAGCGTGGCGAGCCTGAACGATCTGACC
CCGGTGGGCCGTCTGGTGACCGTGAACCCGTTTGTGAGCGTGGCGACCGCGAACAGCAAA
GTGCTGATTGAACTGGAACCGCCGTTTGGCGATAGCTATATTGTGGTGGGCCGTGGCGAA
CAGCAGATTAACCATCATTGGCATAAAAGCGGCAGCAGCATTGGCAAAGCGTTTACCACC
ACCCTGCGTGGCGCGCAGCGTCTGGCGGCGCTGGGCGATACCGCGTGGGATTTTGGCAGC
GTGGGCGGCGTGTTTACCAGCGTGGGCAAAGCGATTCATCAGGTGTTTGGCGGCGCGTTT
CGTAGCCTGTTTGGCGGCatgAGCTGGATTACCCAGGGCCTGCTGGGCGCGCTGCTGCTG
TGGatgGGCATTAACGCGCGTGATCGTAGCATTGCGatgACCTTTCTGGCGGTGGGCGGC
GTGCTGCTGTTTCTGAGCGTGAACGTGCATGCGGATACCGGCTGCGCGATTGATATTGGC
CGTCAGGAACTGCGTTGCGGCAGCGGCGTGTTTATTCATAACGATGTGGAAGCGTGGatg
GATCGTTATAAATTTTATCCGGAAACCCCGCAGGGCCTGGCGCGTATTATTCAGAAAGCG
CATGCGGAAGGCGTGTGCGGCCTGCGTAGCGTGAGCCGTCTGGAACATCAGatgTGGGAA
GCGATTAAAGATGAACTGAACACCCTGCTGAAAGAAAACGGCGTGGATCTGAGCGTGGTG
GTGGAAAAACAGAACGGCatgTATAAAGCGGCGCCGAAACGTCTGGCGGCGACCACCGAA
AAACTGGAAatgGGCTGGAAAGCGTGGGGCAAAAGCATTATTTTTGCGCCGGAACTGGCG
AACAACACCTTTGTGATTGATGGCCCGGAAACCGAAGAATGCCCGACCGCGAACCGTGCG
TGGAACAGCatgGAAGTGGAAGATTTTGGCTTTGGCCTGACCAGCACCCGTatgTTTCTG
CGTATTCGTGAAACCAACACCACCGAATGCGATAGCAAAATTATTGGCACCGCGGTGAAA
AACAACatgGCGGTGCATAGCGATCTGAGCTATTGGATTGAAAGCGGCCTGAACGATACC
TGGAAACTGGAACGTGCGGTGCTGGGCGAAGTGAAAAGCTGCACCTGGCCGGAAACCCAT
ACCCTGTGGGGCGATGGCGTGCTGGAAAGCGATCTGATTATTCCGATTACCCTGGCGGGC
CCGCGTAGCAACCATAACCGTCGTCCGGGCTATAAAACCCAGAACCAGGGCCCGTGGGAT
GAAGGCCGTGTGGAAATTGATTTTGATTATTGCCCGGGCACCACCGTGACCATTAGCGAT
AGCTGCGGCCATCGTGGCCCGGCGGCGCGTACCACCACCGAAAGCGGCAAACTGATTACC
GATTGGTGCTGCCGTAGCTGCACCCTGCCGCCGCTGCGTTTTCAGACCGAAAACGGCTGC
TGGTATGGCatgGAAATTCGTCCGACCCGTCATGATGAAAAAACCCTGGTGCAGAGCCGT
GTGAACGCGTATAACGCGGATatgATTGATCCGTTTCAGCTGGGCCTGCTGGTGGTGTTT
CTGGCGACCCAGGAAGTGCTGCGTAAACGTTGGACCGCGAAAATTAGCATTCCGGCGATT
atgCTGGCGCTGCTGGTGCTGGTGTTTGGCGGCATTACCTATACCGATGTGCTGCGTTAT
GTGATTCTGGTGGGCGCGGCGTTTGCGGAAGCGAACAGCGGCGGCGATGTGGTGCATCTG
GCGCTGatgGCGACCTTTAAAATTCAGCCGGTGTTTCTGGTGGCGAGCTTTCTGAAAGCG
CGTTGGACCAACCAGGAAAGCATTCTGCTGatgCTGGCGGCGGCGTTTTTTCAGatgGCG
TATTATGATGCGAAAAACGTGCTGAGCTGGGAAGTGCCGGATGTGCTGAACAGCCTGAGC
GTGGCGTGGatgATTCTGCGTGCGATTAGCTTTACCAACACCAGCAACGTGGTGGTGCCG
CTGCTGGCGCTGCTGACCCCGGGCCTGAAATGCCTGAACCTGGATGTGTATCGTATTCTG
CTGCTGatgGTGGGCGTGGGCAGCCTGATTAAAGAAAAACGTAGCAGCGCGGCGAAAAAA
AAAGGCGCGTGCCTGATTTGCCTGGCGCTGGCGAGCACCGGCGTGTTTAACCCGatgATT
CTGGCGGCGGGCCTGatgGCGTGCGATCCGAACCGTAAACGTGGCTGGCCGGCGACCGAA
GTGatgACCGCGGTGGGCCTGatgTTTGCGATTGTGGGCGGCCTGGCGGAACTGGATATT
GATAGCatgGCGATTCCGatgACCATTGCGGGCCTGatgTTTGTGGCGTTTGTGATTAGC
GGCAAAAGCACCGATatgTGGATTGAACGTACCGCGGATATTACCTGGGAAAGCGATGCG
GAAATTACCGGCAGCAGCGAACGTGTGGATGTGCGTCTGGATGATGATGGCAACTTTCAG
CTGATTAACGATCCGGGCGCGCCGTGGAAAATTTGGatgCTGCGTatgGCGTGCCTGGCG
ATTAGCGCGTATACCCCGTGGGCGATTCTGCCGAGCGTGATTGGCTTTTGGATTACCCTG
CAGTATACCAAACGTGGCGGCGTGCTGTGGGATACCCCGAGCCCGCGTGAATATAAAAAA
GGCGATACCACCACCGGCGTGTATCGTATTatgACCCGTGGCCTGCTGGGCAGCTATCAG
GCGGGCGCGGGCGTGatgGTGGAAGGCGTGTTTCATACCCTGTGGCATACCACCAAAGGC
GCGGCGCTGatgAGCGGCGAAGGCCGTCTGGATCCGTATTGGGGCAGCGTGAAAGAAGAT
CGTCTGTGCTATGGCGGCCCGTGGAAACTGCAGCATAAATGGAACGGCCATGATGAAGTG
CAGatgATTGTGGTGGAACCGGGCAAAAACGTGAAAAACGTGCAGACCAAACCGGGCGTG
TTTAAAACCCCGGAAGGCGAAATTGGCGCGGTGACCCTGGATTATCCGACCGGCACCAGC
GGCAGCCCGATTGTGGATAAAAACGGCGATGTGATTGGCCTGTATGGCAACGGCGTGATT
atgCCGAACGGCAGCTATATTAGCGCGATTGTGCAGGGCGAACGTatgGAAGAACCGGCG
CCGGCGGGCTTTGAACCGGAAatgCTGCGTAAAAAACAGATTACCGTGCTGGATCTGCAT
CCGGGCGCGGGCAAAACCCGTAAAATTCTGCCGCAGATTATTAAAGAAGCGATTAACAAA
CGTCTGCGTACCGCGGTGCTGGCGCCGACCCGTGTGGTGGCGGCGGAAatgAGCGAAGCG
CTGCGTGGCCTGCCGATTCGTTATCAGACCAGCGCGGTGCATCGTGAACATAGCGGCAAC
GAAATTGTGGATGTGatgTGCCATGCGACCCTGACCCATCGTCTGatgAGCCCGCATCGT
GTGCCGAACTATAACCTGTTTATTatgGATGAAGCGCATTTTACCGATCCGGCGAGCATT
GCGGCGCGTGGCTATATTGCGACCAAAGTGGAACTGGGCGAAGCGGCGGCGATTTTTatg
ACCGCGACCCCGCCGGGCACCAGCGATCCGTTTCCGGAAAGCAACGCGCCGATTAGCGAT
atgCAGACCGAAATTCCGGATCGTGCGTGGAACACCGGCTATGAATGGATTACCGAATAT
GTGGGCAAAACCGTGTGGTTTGTGCCGAGCGTGAAAatgGGCAACGAAATTGCGCTGTGC
CTGCAGCGTGCGGGCAAAAAAGTGATTCAGCTGAACCGTAAAAGCTATGAAACCGAATAT
CCGAAATGCAAAAACGATGATTGGGATTTTGTGATTACCACCGATATTAGCGAAatgGGC
GCGAACTTTAAAGCGAGCCGTGTGATTGATAGCCGTAAAAGCGTGAAACCGACCATTATT
GAAGAAGGCGATGGCCGTGTGATTCTGGGCGAACCGAGCGCGATTACCGCGGCGAGCGCG
GCGCAGCGTCGTGGCCGTATTGGCCGTAACCCGAGCCAGGTGGGCGATGAATATTGCTAT
GGCGGCCATACCAACGAAGATGATAGCAACTTTGCGCATTGGACCGAAGCGCGTATTatg
CTGGATAACATTAACatgCCGAACGGCCTGGTGGCGCAGCTGTATCAGCCGGAACGTGAA
AAAGTGTATACCatgGATGGCGAATATCGTCTGCGTGGCGAAGAACGTAAAAACTTTCTG
GAATTTCTGCGTACCGCGGATCTGCCGGTGTGGCTGGCGTATAAAGTGGCGGCGGCGGGC
ATTAGCTATCATGATCGTAAATGGTGCTTTGATGGCCCGCGTACCAACACCATTCTGGAA
GATAACAACGAAGTGGAAGTGATTACCAAACTGGGCGAACGTAAAATTCTGCGTCCGCGT
TGGGCGGATGCGCGTGTGTATAGCGATCATCAGGCGCTGAAAAGCTTTAAAGATTTTGCG
AGCGGCAAACGTAGCCAGATTGGCCTGGTGGAAGTGCTGGGCCGTatgCCGGAACATTTT
atgGGCAAAACCTGGGAAGCGCTGGATACCatgTATGTGGTGGCGACCGCGGAAAAAGGC
GGCCGTGCGCATCGTatgGCGCTGGAAGAACTGCCGGATGCGCTGCAGACCATTGCGCTG
ATTGCGCTGCTGAGCGTGatgAGCCTGGGCGTGTTTTTTCTGCTGatgCAGCGTAAAGGC
ATTGGCAAAATTGGCCTGGGCGGCGTGATTCTGGGCGCGGCGACCTTTTTTTGCTGGatg
GCGGAAGTGCCGGGCACCAAAATTGCGGGCatgCTGCTGCTGAGCCTGCTGCTGatgATT
GTGCTGATTCCGGAACCGGAAAAACAGCGTAGCCAGACCGATAACCAGCTGGCGGTGTTT
CTGATTTGCGTGCTGACCCTGGTGAGCGCGGTGGCGGCGAACGAAatgGGCTGGCTGGAT
AAAACCAAAAACGATATTAGCAGCCTGCTGGGCCATAAACCGGAAACCCGTGAAACCACC
CTGGGCGTGGAAAACTTTCTGCTGGATCTGCGTCCGGCGACCGCGTGGAGCCTGTATGCG
GTGACCACCGCGGTGCTGACCCCGCTGCTGAAACATCTGATTACCAGCGATTATATTAAC
ACCAGCCTGACCAGCATTAACGTGCAGGCGAGCGCGCTGTTTACCCTGGCGCGTGGCTTT
CCGTTTGTGGATGTGGGCGTGAGCGCGCTGCTGCTGGCGGCGGGCTGCTGGGGCCAGGTG
ACCCTGACCGTGACCGTGACCGCGGCGGCGCTGCTGTTTTGCCATTATGCGTATatgGTG
CCGGGCTGGCAGGCGGAAGCGatgCGTAGCGCGCAGCGTCGTACCGCGGCGGGCATTatg
AAAAACGCGGTGGTGGATGGCATTGTGGCGACCGATGTGCCGGAACTGGAACGTACCACC
CCGGTGatgCAGAAAAAAGTGGGCCAGATTatgCTGATTCTGGTGAGCatgGCGGCGGTG
GTGGTGAACCCGAGCGTGCGTACCGTGCGTGAAGCGGGCATTCTGACCACCGCGGCGGCG
GTGACCCTGTGGGAAAACGGCGCGAGCAGCGTGTGGAACGCGACCACCGCGATTGGCCTG
TGCCATATTatgCGTGGCGGCTGGCTGAGCTGCCTGAGCATTACCTGGACCCTGATTAAA
AACatgGAAAAACCGGGCCTGAAACGTGGCGGCGCGAAAGGCCGTACCCTGGGCGAAGTG
TGGAAAGAACGTCTGAACCATatgACCAAAGAAGAATTTACCCGTTATCGTAAAGAAGCG
ATTACCGAAGTGGATCGTAGCGCGGCGAAACATGCGCGTCGTGAAGGCAACATTACCGGC
GGCCATCCGGTGAGCCGTGGCACCGCGAAACTGCGTTGGCTGGTGGAACGTCGTTTTCTG
GAACCGGTGGGCAAAGTGGTGGATCTGGGCTGCGGCCGTGGCGGCTGGTGCTATTATatg
GCGACCCAGAAACGTGTGCAGGAAGTGAAAGGCTATACCAAAGGCGGCCCGGGCCATGAA
GAACCGCAGCTGGTGCAGAGCTATGGCTGGAACATTGTGACCatgAAAAGCGGCGTGGAT
GTGTTTTATCGTCCGAGCGAAGCGAGCGATACCCTGCTGTGCGATATTGGCGAAAGCAGC
AGCAGCGCGGAAGTGGAAGAACATCGTACCGTGCGTGTGCTGGAAatgGTGGAAGATTGG
CTGCATCGTGGCCCGAAAGAATTTTGCATTAAAGTGCTGTGCCCGTATatgCCGCGTGTG
ATTGAAAAAatgGAAACCCTGCAGCGTCGTTATGGCGGCGGCCTGGTGCGTAACCCGCTG
AGCCGTAACAGCACCCATGAAatgTATTGGGTGAGCCATGCGAGCGGCAACATTGTGCAT
AGCGTGAACatgACCAGCCAGGTGCTGCTGGGCCGTatgGAAAAAAAAACCTGGAAAGGC
CCGCAGTTTGAAGAAGATGTGAACCTGGGCAGCGGCACCCGTGCGGTGGGCAAACCGCTG
CTGAACAGCGATACCAGCAAAATTAAAAACCGTATTGAACGTCTGAAAAAAGAATATAGC
AGCACCTGGCATCAGGATACCAACCATCCGTATCGTACCTGGAACTATCATGGCAGCTAT
GAAGTGAAACCGACCGGCAGCGCGAGCAGCCTGGTGAACGGCGTGGTGCGTCTGCTGAGC
AAACCGTGGGATACCATTACCAACGTGACCACCatgGCGatgACCGATACCACCCCGTTT
GGCCAGCAGCGTGTGTTTAAAGAAAAAGTGGATACCAAAGCGCCGGAACCGCCGGAAGGC
GTGAAATATGTGCTGAACGAAACCACCAACTGGCTGTGGGCGTTTCTGGCGCGTGATAAA
AAACCGCGTatgTGCAGCCGTGAAGAATTTATTGGCAAAGTGAACAGCAACGCGGCGCTG
GGCGCGatgTTTGAAGAACAGAACCAGTGGAAAAACGCGCGTGAAGCGGTGGAAGATCCG
AAATTTTGGGAAatgGTGGATGAAGAACGTGAAGCGCATCTGCGTGGCGAATGCAACACC
TGCATTTATAACatgatgGGCAAACGTGAAAAAAAACCGGGCGAATTTGGCAAAGCGAAA
GGCAGCCGTGCGATTTGGTTTatgTGGCTGGGCGCGCGTTTTCTGGAATTTGAAGCGCTG
GGCTTTCTGAACGAAGATCATTGGCTGGGCCGTAAAAACAGCGGCGGCGGCGTGGAAGGC
CTGGGCCTGCAGAAACTGGGCTATATTCTGAAAGAAGTGGGCACCAAACCGGGCGGCAAA
ATTTATGCGGATGATACCGCGGGCTGGGATACCCGTATTACCAAAGCGGATCTGGAAAAC
GAAGCGAAAGTGCTGGAACTGCTGGATGGCGAACATCGTCGTCTGGCGCGTAGCATTATT
GAACTGACCTATCGTCATAAAGTGGTGAAAGTGatgCGTCCGGCGGCGGATGGCAAAACC
GTGatgGATGTGATTAGCCGTGAAGATCAGCGTGGCAGCGGCCAGGTGGTGACCTATGCG
CTGAACACCTTTACCAACCTGGCGGTGCAGCTGGTGCGTatgatgGAAGGCGAAGGCGTG
ATTGGCCCGGATGATGTGGAAAAACTGGGCAAAGGCAAAGGCCCGAAAGTGCGTACCTGG
CTGTTTGAAAACGGCGAAGAACGTCTGAGCCGTatgGCGGTGAGCGGCGATGATTGCGTG
GTGAAACCGCTGGATGATCGTTTTGCGACCAGCCTGCATTTTCTGAACGCGatgAGCAAA
GTGCGTAAAGATATTCAGGAATGGAAACCGAGCACCGGCTGGTATGATTGGCAGCAGGTG
CCGTTTTGCAGCAACCATTTTACCGAACTGATTatgAAAGATGGCCGTACCCTGGTGGTG
CCGTGCCGTGGCCAGGATGAACTGATTGGCCGTGCGCGTATTAGCCCGGGCGCGGGCTGG
AACGTGCGTGATACCGCGTGCCTGGCGAAAAGCTATGCGCAGatgTGGCTGCTGCTGTAT
TTTCATCGTCGTGATCTGCGTCTGatgGCGAACGCGATTTGCAGCGCGGTGCCGGTGAAC
TGGGTGCCGACCGGCCGTACCACCTGGAGCATTCATGCGAAAGGCGAATGGatgACCACC
GAAGATatgCTGGCGGTGTGGAACCGTGTGTGGATTGAAGAAAACGAATGGatgGAAGAT
AAAACCCCGGTGGAACGTTGGAGCGATGTGCCGTATAGCGGCAAACGTGAAGATATTTGG
TGCGGCAGCCTGATTGGCACCCGTACCCGTGCGACCTGGGCGGAAAACATTCATGTGGCG
ATTAACCAGGTGCGTAGCGTGATTGGCGAAGAAAAATATGTGGATTATatgAGCAGCCTG
CGTCGTTATGAAGATACCATTGTGGTGGAAGATACCGTGCTGTAA
>MH244512_Accipitergentilis_Slovakia@15/06/2013
atgAGCAAAAAACCGGGCGGCCCGGGCAAAAACCGTGCGGTGAACatgCTGAAACGTGGC
atgCCGCGTGGCCTGAGCCTGATTGGCCTGAAACGTGCGatgCTGAGCCTGATTGATGGC
AAAGGCCCGATTCGTTTTGTGCTGGCGCTGCTGGCGTTTTTTCGTTTTACCGCGATTGCG
CCGACCCGTGCGGTGCTGGATCGTTGGCGTGGCGTGAACAAACAGACCGCGatgAAACAT
CTGCTGAGCTTTAAAAAAGAACTGGGCACCCTGACCAGCGCGATTAACCGTCGTAGCACC
AAACAGAAAAAACGTGGCGGCACCGCGGGCTTTACCATTCTGCTGGGCCTGATTGCGTGC
GCGGGCGCGGTGACCCTGAGCAACTTTCAGGGCAAAGTGatgatgACCGTGAACGCGACC
GATGTGACCGATGTGATTACCATTCCGACCGCGGCGGGCAAAAACCTGTGCATTGTGCGT
GCGatgGATGTGGGCTATCTGTGCGAAGATACCATTACCTATGAATGCCCGGTGCTGGCG
GCGGGCAACGATCCGGAAGATATTGATTGCTGGTGCACCAAAAGCAGCGTGTATGTGCGT
TATGGCCGTTGCACCAAAACCCGTCATAGCCGTCGTAGCCGTCGTAGCCTGACCGTGCAG
ACCCATGGCGAAAGCACCCTGGCGAACAAAAAAGGCGCGTGGCTGGATAGCACCAAAGCG
ACCCGTTATCTGGTGAAAACCGAAAGCTGGATTCTGCGTAACCCGGGCTATGCGCTGGTG
GCGGCGGTGATTGGCTGGatgCTGGGCAGCAACACCatgCAGCGTGTGGTGTTTGCGATT
CTGCTGCTGCTGGTGGCGCCGGCGTATAGCTTTAACTGCCTGGGCatgAGCAACCGTGAT
TTTCTGGAAGGCGTGAGCGGCGCGACCTGGGTGGATCTGGTGCTGGAAGGCGATAGCTGC
GTGACCATTatgAGCAAAGATAAACCGACCATTGATGTGAAAatgatgAACatgGAAGCG
GCGAACCTGGCGGATGTGCGTAGCTATTGCTATCTGGCGAGCGTGAGCGATCTGAGCACC
CGTGCGGCGTGCCCGACCatgGGCGAAGCGCATAACGAAAAACGTGCGGATCCGGCGTTT
GTGTGCAAACAGGGCGTGGTGGATCGTGGCTGGGGCAACGGCTGCGGCCTGTTTGGCAAA
GGCAGCATTGATACCTGCGCGAAATTTGCGTGCACCACCAAAGCGACCGGCTGGATTATT
CAGAAAGAAAACATTAAATATGAAGTGGCGATTTTTGTGCATGGCCCGACCACCGTGGAA
AGCCATGGCAACTATAGCACCCAGACCGGCGCGACCCAGGCGGGCCGTTTTAGCATTACC
CCGAGCGCGCCGAGCTATACCCTGAAACTGGGCGAATATGGCGAAGTGACCGTGGATTGC
GAACCGCGTAGCGGCATTGATACCAGCGCGTATTATGTGatgAGCGTGGGCGCGAAAAGC
TTTCTGGTGCATCGTGAATGGTTTatgGATCTGAACCTGCCGTGGAGCAGCGCGGGCAGC
ACCACCTGGCGTAACCGTGAAACCCTGatgGAATTTGAAGAACCGCATGCGACCAAACAG
AGCGTGGTGGCGCTGGGCAGCCAGGAAGGCGCGCTGCATCAGGCGCTGGCGGGCGCGATT
CCGGTGGAATTTAGCAGCAACACCGTGAAACTGACCAGCGGCCATCTGAAATGCCGTGTG
AAAatgGAAAAACTGCAGCTGAAAGGCACCACCTATGGCGTGTGCAGCAAAGCGTTTAAA
TTTGCGGGCACCCCGGCGGATACCGGCCATGGCACCGTGGTGCTGGAACTGCAGTATACC
GGCACCGATGGCCCGTGCAAAGTGCCGATTAGCAGCGTGGCGAGCCTGAACGATCTGACC
CCGGTGGGCCGTCTGGTGACCGTGAACCCGTTTGTGAGCGTGGCGACCGCGAACAGCAAA
GTGCTGATTGAACTGGAACCGCCGTTTGGCGATAGCTATATTGTGGTGGGCCGTGGCGAA
CAGCAGATTAACCATCATTGGCATAAAAGCGGCAGCAGCATTGGCAAAGCGTTTACCACC
ACCCTGCGTGGCGCGCAGCGTCTGGCGGCGCTGGGCGATACCGCGTGGGATTTTGGCAGC
GTGGGCGGCGTGTTTACCAGCGTGGGCAAAGCGATTCATCAGGTGTTTGGCGGCGCGTTT
CGTAGCCTGTTTGGCGGCatgAGCTGGATTACCCAGGGCCTGCTGGGCGCGCTGCTGCTG
TGGatgGGCATTAACGCGCGTGATCGTAGCATTGCGatgACCTTTCTGGCGGTGGGCGGC
GTGCTGCTGTTTCTGAGCGTGAACGTGCATGCGGATACCGGCTGCGCGATTGATATTGGC
CGTCAGGAACTGCGTTGCGGCAGCGGCGTGTTTATTCATAACGATGTGGAAGCGTGGatg
GATCGTTATAAATTTTATCCGGAAACCCCGCAGGGCCTGGCGCGTATTATTCAGAAAGCG
CATGCGGAAGGCGTGTGCGGCCTGCGTAGCGTGAGCCGTCTGGAACATCAGatgTGGGAA
GCGATTAAAGATGAACTGAACACCCTGCTGAAAGAAAACGGCGTGGATCTGAGCGTGGTG
GTGGAAAAACAGAACGGCatgTATAAAGCGGCGCCGAAACGTCTGGCGGCGACCACCGGC
AAACTGGAAatgGGCTGGAAAGCGTGGGGCAAAAGCATTATTTTTGCGCCGGAACTGGCG
AACAACACCTTTGTGATTGATGGCCCGGAAACCGAAGAATGCCCGACCGCGAACCGTGCG
TGGAACAGCatgGAAGTGGAAGATTTTGGCTTTGGCCTGACCAGCACCCGTatgTTTCTG
CGTATTCGTGAAACCAACACCACCGAATGCGATAGCAAAATTATTGGCACCGCGGTGAAA
AACAACatgGCGGTGCATAGCGATCTGAGCTATTGGATTGAAAGCGGCCTGAACGATACC
TGGAAACTGGAACGTGCGGTGCTGGGCGAAGTGAAAAGCTGCACCTGGCCGGAAACCCAT
ACCCTGTGGGGCGATGGCGTGCTGGAAAGCGATCTGATTATTCCGATTACCCTGGCGGGC
CCGCGTAGCAACCATAACCGTCGTCCGGGCTATAAAACCCAGAACCAGGGCCCGTGGGAT
GAAGGCCGTGTGGAAATTGATTTTGATTATTGCCCGGGCACCACCGTGACCATTAGCGAT
AGCTGCGGCCATCGTGGCCCGGCGGCGCGTACCACCACCGAAAGCGGCAAACTGATTACC
GATTGGTGCTGCCGTAGCTGCACCCTGCCGCCGCTGCGTTTTCAGACCGAAAACGGCTGC
TGGTATGGCatgGAAATTCGTCCGACCCGTCATGATGAAAAAACCCTGGTGCAGAGCCGT
GTGAACGCGTATAACGCGGATatgATTGATCCGTTTCAGCTGGGCCTGCTGGTGGTGTTT
CTGGCGACCCAGGAAGTGCTGCGTAAACGTTGGACCGCGAAAATTAGCATTCCGGCGATT
atgCTGGCGCTGCTGGTGCTGGTGTTTGGCGGCATTACCTATACCGATGTGCTGCGTTAT
GTGATTCTGGTGGGCGCGGCGTTTGCGGAAGCGAACAGCGGCGGCGATGTGGTGCATCTG
GCGCTGatgGCGACCTTTAAAATTCAGCCGGTGTTTCTGGTGGCGAGCTTTCTGAAAGCG
CGTTGGACCAACCAGGAAAGCATTCTGCTGatgCTGGCGGCGGCGTTTTTTCAGatgGCG
TATTATGATGCGAAAAACGTGCTGAGCTGGGAAGTGCCGGATGTGCTGAACAGCCTGAGC
GTGGCGTGGatgATTCTGCGTGCGATTAGCTTTACCAACACCAGCAACGTGGTGGTGCCG
CTGCTGGCGCTGCTGACCCCGGGCCTGAAATGCCTGAACCTGGATGTGTATCGTATTCTG
CTGCTGatgGTGGGCGTGGGCAGCCTGATTAAAGAAAAACGTAGCAGCGCGGCGAAAAAA
AAAGGCGCGTGCCTGATTTGCCTGGCGCTGGCGAGCACCGGCGTGTTTAACCCGatgATT
CTGGCGGCGGGCCTGatgGCGTGCGATCCGAACCGTAAACGTGGCTGGCCGGCGACCGAA
GTGatgACCGCGGTGGGCCTGatgTTTGCGATTGTGGGCGGCCTGGCGGAACTGGATATT
GATAGCatgGCGATTCCGatgACCATTGCGGGCCTGatgTTTGTGGCGTTTGTGATTAGC
GGCAAAAGCACCGATatgTGGATTGAACGTACCGCGGATATTACCTGGGAAAGCGATGCG
GAAATTACCGGCAGCAGCGAACGTGTGGATGTGCGTCTGGATGATGATGGCAACTTTCAG
CTGATTAACGATCCGGGCGCGCCGTGGAAAATTTGGatgCTGCGTatgGCGTGCCTGGCG
ATTAGCGCGTATACCCCGTGGGCGATTCTGCCGAGCGTGATTGGCTTTTGGATTACCCTG
CAGTATACCAAACGTGGCGGCGTGCTGTGGGATACCCCGAGCCCGCGTGAATATAAAAAA
GGCGATACCACCACCGGCGTGTATCGTATTatgACCCGTGGCCTGCTGGGCAGCTATCAG
GCGGGCGCGGGCGTGatgGTGGAAGGCGTGTTTCATACCCTGTGGCATACCACCAAAGGC
GCGGCGCTGatgAGCGGCGAAGGCCGTCTGGATCCGTATTGGGGCAGCGTGAAAGAAGAT
CGTCTGTGCTATGGCGGCCCGTGGAAACTGCAGCATAAATGGAACGGCCATGATGAAGTG
CAGatgATTGTGGTGGAACCGGGCAAAAACGTGAAAAACGTGCAGACCAAACCGGGCGTG
TTTAAAACCCCGGAAGGCGAAATTGGCGCGGTGACCCTGGATTATCCGACCGGCACCAGC
GGCAGCCCGATTGTGGATAAAAACGGCGATGTGATTGGCCTGTATGGCAACGGCGTGATT
atgCCGAACGGCAGCTATATTAGCGCGATTGTGCAGGGCGAACGTatgGAAGAACCGGCG
CCGGCGGGCTTTGAACCGGAAatgCTGCGTAAAAAACAGATTACCGTGCTGGATCTGCAT
CCGGGCGCGGGCAAAACCCGTAAAATTCTGCCGCAGATTATTAAAGAAGCGATTAACAAA
CGTCTGCGTACCGCGGTGCTGGCGCCGACCCGTGTGGTGGCGGCGGAAatgAGCGAAGCG
CTGCGTGGCCTGCCGATTCGTTATCAGACCAGCGCGGTGCATCGTGAACATAGCGGCAAC
GAAATTGTGGATGTGatgTGCCATGCGACCCTGACCCATCGTCTGatgAGCCCGCATCGT
GTGCCGAACTATAACCTGTTTATTatgGATGAAGCGCATTTTACCGATCCGGCGAGCATT
GCGGCGCGTGGCTATATTGCGACCAAAGTGGAACTGGGCGAAGCGGCGGCGATTTTTatg
ACCGCGACCCCGCCGGGCACCAGCGATCCGTTTCCGGAAAGCAACGCGCCGATTAGCGAT
atgCAGACCGAAATTCCGGATCGTGCGTGGAACACCGGCTATGAATGGATTACCGAATAT
GTGGGCAAAACCGTGTGGTTTGTGCCGAGCGTGAAAatgGGCAACGAAATTGCGCTGTGC
CTGCAGCGTGCGGGCAAAAAAGTGATTCAGCTGAACCGTAAAAGCTATGAAACCGAATAT
CCGAAATGCAAAAACGATGATTGGGATTTTGTGATTACCACCGATATTAGCGAAatgGGC
GCGAACTTTAAAGCGAGCCGTGTGATTGATAGCCGTAAAAGCGTGAAACCGACCATTATT
GAAGAAGGCGATGGCCGTGTGATTCTGGGCGAACCGAGCGCGATTACCGCGGCGAGCGCG
GCGCAGCGTCGTGGCCGTATTGGCCGTAACCCGAGCCAGGTGGGCGATGAATATTGCTAT
GGCGGCCATACCAACGAAGATGATAGCAACTTTGCGCATTGGACCGAAGCGCGTATTatg
CTGGATAACATTAACatgCCGAACGGCCTGGTGGCGCAGCTGTATCAGCCGGAACGTGAA
AAAGTGTATACCatgGATGGCGAATATCGTCTGCGTGGCGAAGAACGTAAAAACTTTCTG
GAATTTCTGCGTACCGCGGATCTGCCGGTGTGGCTGGCGTATAAAGTGGCGGCGGCGGGC
ATTAGCTATCATGATCGTAAATGGTGCTTTGATGGCCCGCGTACCAACACCATTCTGGAA
GATAACAACGAAGTGGAAGTGATTACCAAACTGGGCGAACGTAAAATTCTGCGTCCGCGT
TGGGCGGATGCGCGTGTGTATAGCGATCATCAGGCGCTGAAAAGCTTTAAAGATTTTGCG
AGCGGCAAACGTAGCCAGATTGGCCTGGTGGAAGTGCTGGGCCGTatgCCGGAACATTTT
atgGGCAAAACCTGGGAAGCGCTGGATACCatgTATGTGGTGGCGACCGCGGAAAAAGGC
GGCCGTGCGCATCGTatgGCGCTGGAAGAACTGCCGGATGCGCTGCAGACCATTGCGCTG
ATTGCGCTGCTGAGCGTGatgAGCCTGGGCGTGTTTTTTCTGCTGatgCAGCGTAAAGGC
ATTGGCAAAATTGGCCTGGGCGGCGTGATTCTGGGCGCGGCGACCTTTTTTTGCTGGatg
GCGGAAGTGCCGGGCACCAAAATTGCGGGCatgCTGCTGCTGAGCCTGCTGCTGatgATT
GTGCTGATTCCGGAACCGGAAAAACAGCGTAGCCAGACCGATAACCAGCTGGCGGTGTTT
CTGATTTGCGTGCTGACCCTGGTGAGCGCGGTGGCGGCGAACGAAatgGGCTGGCTGGAT
AAAACCAAAAACGATATTAGCAGCCTGCTGGGCCATAAACCGGAAACCCGTGAAACCACC
CTGGGCGTGGAAAACTTTCTGCTGGATCTGCGTCCGGCGACCGCGTGGAGCCTGTATGCG
GTGACCACCGCGGTGCTGACCCCGCTGCTGAAACATCTGATTACCAGCGATTATATTAAC
ACCAGCCTGACCAGCATTAACGTGCAGGCGAGCGCGCTGTTTACCCTGGCGCGTGGCTTT
CCGTTTGTGGATGTGGGCGTGAGCGCGCTGCTGCTGGCGGCGGGCTGCTGGGGCCAGGTG
ACCCTGACCGTGACCGTGACCGCGGCGGCGCTGCTGTTTTGCCATTATGCGTATatgGTG
CCGGGCTGGCAGGCGGAAGCGatgCGTAGCGCGCAGCGTCGTACCGCGGCGGGCATTatg
AAAAACGCGGTGGTGGATGGCATTGTGGCGACCGATGTGCCGGAACTGGAACGTACCACC
CCGGTGatgCAGAAAAAAGTGGGCCAGATTatgCTGATTCTGGTGAGCatgGCGGCGGTG
GTGGTGAACCCGAGCGTGCGTACCGTGCGTGAAGCGGGCATTCTGACCACCGCGGCGGCG
GTGACCCTGTGGGAAAACGGCGCGAGCAGCGTGTGGAACGCGACCACCGCGATTGGCCTG
TGCCATATTatgCGTGGCGGCTGGCTGAGCTGCCTGAGCATTACCTGGACCCTGATTAAA
AACatgGAAAAACCGGGCCTGAAACGTGGCGGCGCGAAAGGCCGTACCCTGGGCGAAGTG
TGGAAAGAACGTCTGAACCATatgACCAAAGAAGAATTTACCCGTTATCGTAAAGAAGCG
ATTACCGAAGTGGATCGTAGCGCGGCGAAACATGCGCGTCGTGAAGGCAACATTACCGGC
GGCCATCCGGTGAGCCGTGGCACCGCGAAACTGCGTTGGCTGGTGGAACGTCGTTTTCTG
GAACCGGTGGGCAAAGTGGTGGATCTGGGCTGCGGCCGTGGCGGCTGGTGCTATTATatg
GCGACCCAGAAACGTGTGCAGGAAGTGAAAGGCTATACCAAAGGCGGCCCGGGCCATGAA
GAACCGCAGCTGGTGCAGAGCTATGGCTGGAACATTGTGACCatgAAAAGCGGCGTGGAT
GTGTTTTATCGTCCGAGCGAAGCGAGCGATACCCTGCTGTGCGATATTGGCGAAAGCAGC
AGCAGCGCGGAAGTGGAAGAACATCGTACCGTGCGTGTGCTGGAAatgGTGGAAGATTGG
CTGCATCGTGGCCCGAAAGAATTTTGCATTAAAGTGCTGTGCCCGTATatgCCGCGTGTG
ATTGAAAAAatgGAAACCCTGCAGCGTCGTTATGGCGGCGGCCTGGTGCGTAACCCGCTG
AGCCGTAACAGCACCCATGAAatgTATTGGGTGAGCCATGCGAGCGGCAACATTGTGCAT
AGCGTGAACatgACCAGCCAGGTGCTGCTGGGCCGTatgGAAAAAAAAACCTGGAAAGGC
CCGCAGTTTGAAGAAGATGTGAACCTGGGCAGCGGCACCCGTGCGGTGGGCAAACCGCTG
CTGAACAGCGATACCAGCAAAATTAAAAACCGTATTGAACGTCTGAAAAAAGAATATAGC
AGCACCTGGCATCAGGATACCAACCATCCGTATCGTACCTGGAACTATCATGGCAGCTAT
GAAGTGAAACCGACCGGCAGCGCGAGCAGCCTGGTGAACGGCGTGGTGCGTCTGCTGAGC
AAACCGTGGGATACCATTACCAACGTGACCACCatgGCGatgACCGATACCACCCCGTTT
GGCCAGCAGCGTGTGTTTAAAGAAAAAGTGGATACCAAAGCGCCGGAACCGCCGGAAGGC
GTGAAATATGTGCTGAACGAAACCACCAACTGGCTGTGGGCGTTTCTGGCGCGTGATAAA
AAACCGCGTatgTGCAGCCGTGAAGAATTTATTGGCAAAGTGAACAGCAACGCGGCGCTG
GGCGCGatgTTTGAAGAACAGAACCAGTGGAAAAACGCGCGTGAAGCGGTGGAAGATCCG
AAATTTTGGGAAatgGTGGATGAAGAACGTGAAGCGCATCTGCGTGGCGAATGCAACACC
TGCATTTATAACatgatgGGCAAACGTGAAAAAAAACCGGGCGAATTTGGCAAAGCGAAA
GGCAGCCGTGCGATTTGGTTTatgTGGCTGGGCGCGCGTTTTCTGGAATTTGAAGCGCTG
GGCTTTCTGAACGAAGATCATTGGCTGGGCCGTAAAAACAGCGGCGGCGGCGTGGAAGGC
CTGGGCCTGCAGAAACTGGGCTATATTCTGAAAGAAGTGGGCACCAAACCGGGCGGCAAA
ATTTATGCGGATGATACCGCGGGCTGGGATACCCGTATTACCAAAGCGGATCTGGAAAAC
GAAGCGAAAGTGCTGGAACTGCTGGATGGCGAACATCGTCGTCTGGCGCGTAGCATTATT
GAACTGACCTATCGTCATAAAGTGGTGAAAGTGatgCGTCCGGCGGCGGATGGCAAAACC
GTGatgGATGTGATTAGCCGTGAAGATCAGCGTGGCAGCGGCCAGGTGGTGACCTATGCG
CTGAACACCTTTACCAACCTGGCGGTGCAGCTGGTGCGTatgatgGAAGGCGAAGGCGTG
ATTGGCCCGGATGATGTGGAAAAACTGGGCAAAGGCAAAGGCCCGAAAGTGCGTACCTGG
CTGTTTGAAAACGGCGAAGAACGTCTGAGCCGTatgGCGGTGAGCGGCGATGATTGCGTG
GTGAAACCGCTGGATGATCGTTTTGCGACCAGCCTGCATTTTCTGAACGCGatgAGCAAA
GTGCGTAAAGATATTCAGGAATGGAAACCGAGCACCGGCTGGTATGATTGGCAGCAGGTG
CCGTTTTGCAGCAACCATTTTACCGAACTGATTatgAAAGATGGCCGTACCCTGGTGGTG
CCGTGCCGTGGCCAGGATGAACTGATTGGCCGTGCGCGTATTAGCCCGGGCGCGGGCTGG
AACGTGCGTGATACCGCGTGCCTGGCGAAAAGCTATGCGCAGatgTGGCTGCTGCTGTAT
TTTCATCGTCGTGATCTGCGTCTGatgGCGAACGCGATTTGCAGCGCGGTGCCGGTGAAC
TGGGTGCCGACCGGCCGTACCACCTGGAGCATTCATGCGAAAGGCGAATGGatgACCACC
GAAGATatgCTGGCGGTGTGGAACCGTGTGTGGATTGAAGAAAACGAATGGatgGAAGAT
AAAACCCCGGTGGAACGTTGGAGCGATGTGCCGTATAGCGGCAAACGTGAAGATATTTGG
TGCGGCAGCCTGATTGGCACCCGTACCCGTGCGACCTGGGCGGAAAACATTCATGTGGCG
ATTAACCAGGTGCGTAGCGTGATTGGCGAAGAAAAATATGTGGATTATatgAGCAGCCTG
CGTCGTTATGAAGATACCATTGTGGTGGAAGATACCGTGCTGTAA
>MH924836_Strixnebulosa_Germany@22/08/2018
atgAGCAAAAAACCGGGCGGCCCGGGCAAAAACCGTGCGGTGAACatgCTGAAACGTGGC
atgCCGCGTGGCCTGAGCCTGATTGGCCTGAAACGTGCGatgCTGAGCCTGATTGATGGC
AAAGGCCCGATTCGTTTTGTGCTGGCGCTGCTGGCGTTTTTTCGTTTTACCGCGATTGCG
CCGACCCGTGCGGTGCTGGATCGTTGGCGTGGCGTGAACAAACAGACCGCGatgAAACAT
CTGCTGAGCTTTAAAAAAGAACTGGGCACCCTGACCAGCGCGATTAACCGTCGTAGCACC
AAACAGAAAAAACGTGGCGGCACCGCGGGCTTTACCATTCTGCTGGGCCTGATTGCGTGC
GCGGGCGCGGTGACCCTGAGCAACTTTCAGGGCAAAGTGatgatgACCGTGAACGCGACC
GATGTGACCGATGTGATTACCATTCCGACCGCGGCGGGCAAAAACCTGTGCATTGTGCGT
GCGatgGATGTGGGCTATCTGTGCGAAGATACCATTACCTATGAATGCCCGGTGCTGGCG
GCGGGCAACGATCCGGAAGATATTGATTGCTGGTGCACCAAAAGCAGCGTGTATGTGCGT
TATGGCCGTTGCACCAAAACCCGTCATAGCCGTCGTAGCCGTCGTAGCCTGACCGTGCAG
ACCCATGGCGAAAGCACCCTGGCGAACAAAAAAGGCGCGTGGCTGGATAGCACCAAAGCG
ACCCGTTATCTGGTGAAAACCGAAAGCTGGATTCTGCGTAACCCGGGCTATGCGCTGGTG
GCGGCGGTGATTGGCTGGatgCTGGGCAGCAACACCatgCAGCGTGTGGTGTTTGCGATT
CTGCTGCTGCTGGTGGCGCCGGCGTATAGCTTTAACTGCCTGGGCatgAGCAACCGTGAT
TTTCTGGAAGGCGTGAGCGGCGCGACCTGGGTGGATCTGGTGCTGGAAGGCGATAGCTGC
GTGACCATTatgAGCAAAGATAAACCGACCATTGATGTGAAAatgatgAACatgGAAGCG
GCGAACCTGGCGGATGTGCGTAGCTATTGCTATCTGGCGAGCGTGAGCGATCTGAGCACC
CGTGCGGCGTGCCCGACCatgGGCGAAGCGCATAACGAAAAACGTGCGGATCCGGCGTTT
GTGTGCAAACAGGGCGTGGTGGATCGTGGCTGGGGCAACGGCTGCGGCCTGTTTGGCAAA
GGCAGCATTGATACCTGCGCGAAATTTGCGTGCACCACCAAAGCGACCGGCTGGATTATT
CAGAAAGAAAACATTAAATATGAAGTGGCGATTTTTGTGCATGGCCCGACCACCGTGGAA
AGCCATGGCAACTATAGCACCCAGGCGGGCGCGACCCAGGCGGGCCGTTTTAGCATTACC
CCGAGCGCGCCGAGCTATACCCTGAAACTGGGCGAATATGGCGAAGTGACCGTGGATTGC
GAACCGCGTAGCGGCATTGATACCAGCGCGTATTATGTGatgAGCGTGGGCGCGAAAAGC
TTTCTGGTGCATCGTGAATGGTTTatgGATCTGAACCTGCCGTGGAGCAGCGCGGGCAGC
ACCACCTGGCGTAACCGTGAAACCCTGatgGAATTTGAAGAACCGCATGCGACCAAACAG
AGCGTGGTGGCGCTGGGCAGCCAGGAAGGCGCGCTGCATCAGGCGCTGGCGGGCGCGATT
CCGGTGGAATTTAGCAGCAACACCGTGAAACTGACCAGCGGCCATCTGAAATGCCGTGTG
AAAatgGAAAAACTGCAGCTGAAAGGCACCACCTATGGCGTGTGCAGCAAAGCGTTTAAA
TTTGCGGGCACCCCGGCGGATACCGGCCATGGCACCGTGGTGCTGGAACTGCAGTATACC
GGCACCGATGGCCCGTGCAAAGTGCCGATTAGCAGCGTGGCGAGCCTGAACGATCTGACC
CCGGTGGGCCGTCTGGTGACCGTGAACCCGTTTGTGAGCGTGGCGACCGCGAACAGCAAA
GTGCTGATTGAACTGGAACCGCCGTTTGGCGATAGCTATATTGTGGTGGGCCGTGGCGAA
CAGCAGATTAACCATCATTGGCATAAAAGCGGCAGCAGCATTGGCAAAGCGTTTACCACC
ACCCTGCGTGGCGCGCAGCGTCTGGCGGCGCTGGGCGATACCGCGTGGGATTTTGGCAGC
GTGGGCGGCGTGTTTACCAGCGTGGGCAAAGCGATTCATCAGGTGTTTGGCGGCGCGTTT
CGTAGCCTGTTTGGCGGCatgAGCTGGATTACCCAGGGCCTGCTGGGCGCGCTGCTGCTG
TGGatgGGCATTAACGCGCGTGATCGTAGCATTGCGatgACCTTTCTGGCGGTGGGCGGC
GTGCTGCTGTTTCTGAGCGTGAACGTGCATGCGGATACCGGCTGCGCGATTGATATTGGC
CGTCAGGAACTGCGTTGCGGCAGCGGCGTGTTTATTCATAACGATGTGGAAGCGTGGatg
GATCGTTATAAATTTTATCCGGAAACCCCGCAGGGCCTGGCGCGTATTATTCAGAAAGCG
CATGCGGAAGGCGTGTGCGGCCTGCGTAGCGTGAGCCGTCTGGAACATCAGatgTGGGAA
GCGATTAAAGATGAACTGAACACCCTGCTGAAAGAAAACGGCGTGGATCTGAGCGTGGTG
GTGGAAAAACAGAACGGCatgTATAAAGCGGCGCCGAAACGTCTGGCGGCGACCACCGAA
AAACTGGAAatgGGCTGGAAAGCGTGGGGCAAAAGCATTATTTTTGCGCCGGAACTGGCG
AACAACACCTTTGTGATTGATGGCCCGGAAACCGAAGAATGCCCGACCGCGAACCGTGCG
TGGAACAGCatgGAAGTGGAAGATTTTGGCTTTGGCCTGACCAGCACCCGTatgTTTCTG
CGTATTCGTGAAACCAACACCACCGAATGCGATAGCAAAATTATTGGCACCGCGGTGAAA
AACAACatgGCGGTGCATAGCGATCTGAGCTATTGGATTGAAAGCGGCCTGAACGATACC
TGGAAACTGGAACGTGCGGTGCTGGGCGAAGTGAAAAGCTGCACCTGGCCGGAAACCCAT
ACCCTGTGGGGCGATGGCGTGCTGGAAAGCGATCTGATTATTCCGATTACCCTGGCGGGC
CCGCGTAGCAACCATAACCGTCGTCCGGGCTATAAAACCCAGAACCAGGGCCCGTGGGAT
GAAGGCCGTGTGGAAATTGATTTTGATTATTGCCCGGGCACCACCGTGACCATTAGCGAT
AGCTGCGGCCATCGTGGCCCGGCGGCGCGTACCACCACCGAAAGCGGCAAACTGATTACC
GATTGGTGCTGCCGTAGCTGCACCCTGCCGCCGCTGCGTTTTCAGACCGAAAACGGCTGC
TGGTATGGCatgGAAATTCGTCCGACCCGTCATGATGAAAAAACCCTGGTGCAGAGCCGT
GTGAACGCGTATAACGCGGATatgATTGATCCGTTTCAGCTGGGCCTGCTGGTGGTGTTT
CTGGCGACCCAGGAAGTGCTGCGTAAACGTTGGACCGCGAAAATTAGCATTCCGGCGATT
atgCTGGCGCTGCTGGTGCTGGTGTTTGGCGGCATTACCTATACCGATGTGCTGCGTTAT
GTGATTCTGGTGGGCGCGGCGTTTGCGGAAGCGAACAGCGGCGGCGATGTGGTGCATCTG
GCGCTGatgGCGACCTTTAAAATTCAGCCGGTGTTTCTGGTGGCGAGCTTTCTGAAAGCG
CGTTGGACCAACCAGGAAAGCATTCTGCTGatgCTGGCGGCGGCGTTTTTTCAGatgGCG
TATTATGATGCGAAAAACGTGCTGAGCTGGGAAGTGCCGGATGTGCTGAACAGCCTGAGC
GTGGCGTGGatgATTCTGCGTGCGATTAGCTTTACCAACACCAGCAACGTGGTGGTGCCG
CTGCTGGCGCTGCTGACCCCGGGCCTGAAATGCCTGAACCTGGATGTGTATCGTATTCTG
CTGCTGatgGTGGGCGTGGGCAGCCTGATTAAAGAAAAACGTAGCAGCGCGGCGAAAAAA
AAAGGCGCGTGCCTGATTTGCCTGGCGCTGGCGAGCACCGGCGTGTTTAACCCGatgATT
CTGGCGGCGGGCCTGatgGCGTGCGATCCGAACCGTAAACGTGGCTGGCCGGCGACCGAA
GTGatgACCGCGGTGGGCCTGatgTTTGCGATTGTGGGCGGCCTGGCGGAACTGGATATT
GATAGCatgGCGATTCCGatgACCATTGCGGGCCTGatgTTTGTGGCGTTTGTGATTAGC
GGCAAAAGCACCGATatgTGGATTGAACGTACCGCGGATATTACCTGGGAAAGCGATGCG
GAAATTACCGGCAGCAGCGAACGTGTGGATGTGCGTCTGGATGATGATGGCAACTTTCAG
CTGATTAACGATCCGGGCGCGCCGTGGAAAATTTGGatgCTGCGTatgGCGTGCCTGGCG
ATTAGCGCGTATACCCCGTGGGCGATTCTGCCGAGCGTGATTGGCTTTTGGATTACCCTG
CAGTATACCAAACGTGGCGGCGTGCTGTGGGATACCCCGAGCCCGCGTGAATATAAAAAA
GGCGATACCACCACCGGCGTGTATCGTATTatgACCCGTGGCCTGCTGGGCAGCTATCAG
GCGGGCGCGGGCGTGatgGTGGAAGGCGTGTTTCATACCCTGTGGCATACCACCAAAGGC
GCGGCGCTGatgAGCGGCGAAGGCCGTCTGGATCCGTATTGGGGCAGCGTGAAAGAAGAT
CGTCTGTGCTATGGCGGCCCGTGGAAACTGCAGCATAAATGGAACGGCCATGATGAAGTG
CAGatgATTGTGGTGGAACCGGGCAAAAACGTGAAAAACGTGCAGACCAAACCGGGCGTG
TTTAAAACCCCGGAAGGCGAAATTGGCGCGGTGACCCTGGATTATCCGACCGGCACCAGC
GGCAGCCCGATTGTGGATAAAAACGGCGATGTGATTGGCCTGTATGGCAACGGCGTGATT
atgCCGAACGGCAGCTATATTAGCGCGATTGTGCAGGGCGAACGTatgGAAGAACCGGCG
CCGGCGGGCTTTGAACCGGAAatgCTGCGTAAAAAACAGATTACCGTGCTGGATCTGCAT
CCGGGCGCGGGCAAAACCCGTAAAATTCTGCCGCAGATTATTAAAGAAGCGATTAACAAA
CGTCTGCGTACCGCGGTGCTGGCGCCGACCCGTGTGGTGGCGGCGGAAatgAGCGAAGCG
CTGCGTGGCCTGCCGATTCGTTATCAGACCAGCGCGGTGCATCGTGAACATAGCGGCAAC
GAAATTGTGGATGTGatgTGCCATGCGACCCTGACCCATCGTCTGatgAGCCCGCATCGT
GTGCCGAACTATAACCTGTTTATTatgGATGAAGCGCATTTTACCGATCCGGCGAGCATT
GCGGCGCGTGGCTATATTGCGACCAAAGTGGAACTGGGCGAAGCGGCGGCGATTTTTatg
ACCGCGACCCCGCCGGGCACCAGCGATCCGTTTCCGGAAAGCAACGCGCCGATTAGCGAT
atgCAGACCGAAATTCCGGATCGTGCGTGGAACACCGGCTATGAATGGATTACCGAATAT
GTGGGCAAAACCGTGTGGTTTGTGCCGAGCGTGAAAatgGGCAACGAAATTGCGCTGTGC
CTGCAGCGTGCGGGCAAAAAAGTGATTCAGCTGAACCGTAAAAGCTATGAAACCGAATAT
CCGAAATGCAAAAACGATGATTGGGATTTTGTGATTACCACCGATATTAGCGAAatgGGC
GCGAACTTTAAAGCGAGCCGTGTGATTGATAGCCGTAAAAGCGTGAAACCGACCATTATT
GAAGAAGGCGATGGCCGTGTGATTCTGGGCGAACCGAGCGCGATTACCGCGGCGAGCGCG
GCGCAGCGTCGTGGCCGTATTGGCCGTAACCCGAGCCAGGTGGGCGATGAATATTGCTAT
GGCGGCCATACCAACGAAGATGATAGCAACTTTGCGCATTGGACCGAAGCGCGTATTatg
CTGGATAACATTAACatgCCGAACGGCCTGGTGGCGCAGCTGTATCAGCCGGAACGTGAA
AAAGTGTATACCatgGATGGCGAATATCGTCTGCGTGGCGAAGAACGTAAAAACTTTCTG
GAATTTCTGCGTACCGCGGATCTGCCGGTGTGGCTGGCGTATAAAGTGGCGGCGGCGGGC
ATTAGCTATCATGATCGTAAATGGTGCTTTGATGGCCCGCGTACCAACACCATTCTGGAA
GATAACAACGAAGTGGAAGTGATTACCAAACTGGGCGAACGTAAAATTCTGCGTCCGCGT
TGGGCGGATGCGCGTGTGTATAGCGATCATCAGGCGCTGCGTAGCTTTAAAGATTTTGCG
AGCGGCAAACGTAGCCAGATTGGCCTGGTGGAAGTGCTGGGCCGTatgCCGGAACATTTT
atgGGCAAAACCTGGGAAGCGCTGGATACCatgTATGTGGTGGCGACCGCGGAAAAAGGC
GGCCGTGCGCATCGTatgGCGCTGGAAGAACTGCCGGATGCGCTGCAGACCATTGCGCTG
ATTGCGCTGCTGAGCGTGatgAGCCTGGGCGTGTTTTTTCTGCTGatgCAGCGTAAAGGC
ATTGGCAAAATTGGCCTGGGCGGCGTGATTCTGGGCGCGGCGACCTTTTTTTGCTGGatg
GCGGAAGTGCCGGGCACCAAAATTGCGGGCatgCTGCTGCTGAGCCTGCTGCTGatgATT
GTGCTGATTCCGGAACCGGAAAAACAGCGTAGCCAGACCGATAACCAGCTGGCGGTGTTT
CTGATTTGCGTGCTGACCCTGGTGAGCGCGGTGGCGGCGAACGAAatgGGCTGGCTGGAT
AAAACCAAAAACGATATTAGCAGCCTGCTGGGCCATAAACCGGAAACCCGTGAAACCACC
CTGGGCGTGGAAAACTTTCTGCTGGATCTGCGTCCGGCGACCGCGTGGAGCCTGTATGCG
GTGACCACCGCGGTGCTGACCCCGCTGCTGAAACATCTGATTACCAGCGATTATATTAAC
ACCAGCCTGACCAGCATTAACGTGCAGGCGAGCGCGCTGTTTACCCTGGCGCGTGGCTTT
CCGTTTGTGGATGTGGGCGTGAGCGCGCTGCTGCTGGCGGCGGGCTGCTGGGGCCAGGTG
ACCCTGACCGTGACCGTGACCGCGGCGGCGCTGCTGTTTTGCCATTATGCGTATatgGTG
CCGGGCTGGCAGGCGGAAGCGatgCGTAGCGCGCAGCGTCGTACCGCGGCGGGCATTatg
AAAAACGCGGTGGTGGATGGCATTGTGGCGACCGATGTGCCGGAACTGGAACGTACCACC
CCGGTGatgCAGAAAAAAGTGGGCCAGATTatgCTGATTCTGGTGAGCatgGCGGCGGTG
GTGGTGAACCCGAGCGTGCGTACCGTGCGTGAAGCGGGCATTCTGACCACCGCGGCGGCG
GTGACCCTGTGGGAAAACGGCGCGAGCAGCGTGTGGAACGCGACCACCGCGATTGGCCTG
TGCCATATTatgCGTGGCGGCTGGCTGAGCTGCCTGAGCATTACCTGGACCCTGATTAAA
AACatgGAAAAACCGGGCCTGAAACGTGGCGGCGCGAAAGGCCGTACCCTGGGCGAAGTG
TGGAAAGAACGTCTGAACCATatgACCAAAGAAGAATTTACCCGTTATCGTAAAGAAGCG
ATTACCGAAGTGGATCGTAGCGCGGCGAAACATGCGCGTCGTGAAGGCAACATTACCGGC
GGCCATCCGGTGAGCCGTGGCACCGCGAAACTGCGTTGGCTGGTGGAACGTCGTTTTCTG
GAACCGGTGGGCAAAGTGGTGGATCTGGGCTGCGGCCGTGGCGGCTGGTGCTATTATatg
GCGACCCAGAAACGTGTGCAGGAAGTGAAAGGCTATACCAAAGGCGGCCCGGGCCATGAA
GAACCGCAGCTGGTGCAGAGCTATGGCTGGAACATTGTGACCatgAAAAGCGGCGTGGAT
GTGTTTTATCGTCCGAGCGAAGCGAGCGATACCCTGCTGTGCGATATTGGCGAAAGCAGC
AGCAGCGCGGAAGTGGAAGAACATCGTACCGTGCGTGTGCTGGAAatgGTGGAAGATTGG
CTGCATCGTGGCCCGAAAGAATTTTGCATTAAAGTGCTGTGCCCGTATatgCCGCGTGTG
ATTGAAAAAatgGAAACCCTGCAGCGTCGTTATGGCGGCGGCCTGGTGCGTAACCCGCTG
AGCCGTAACAGCACCCATGAAatgTATTGGGTGAGCCATGCGAGCGGCAACATTGTGCAT
AGCGTGAACatgACCAGCCAGGTGCTGCTGGGCCGTatgGAAAAAAAAACCTGGAAAGGC
CCGCAGTTTGAAGAAGATGTGAACCTGGGCAGCGGCACCCGTGCGGTGGGCAAACCGCTG
CTGAACAGCGATACCAGCAAAATTAAAAACCGTATTGAACGTCTGAAAAAAGAATATAGC
AGCACCTGGCATCAGGATACCAACCATCCGTATCGTACCTGGAACTATCATGGCAGCTAT
GAAGTGAAACCGACCGGCAGCGCGAGCAGCCTGGTGAACGGCGTGGTGCGTCTGCTGAGC
AAACCGTGGGATACCATTACCAACGTGACCACCatgGCGatgACCGATACCACCCCGTTT
GGCCAGCAGCGTGTGTTTAAAGAAAAAGTGGATACCAAAGCGCCGGAACCGCCGGAAGGC
GTGAAATATGTGCTGAACGAAACCACCAACTGGCTGTGGGCGTTTCTGGCGCGTGATAAA
AAACCGCGTatgTGCAGCCGTGAAGAATTTATTGGCAAAGTGAACAGCAACGCGGCGCTG
GGCGCGatgTTTGAAGAACAGAACCAGTGGAAAAACGCGCGTGAAGCGGTGGAAGATCCG
AAATTTTGGGAAatgGTGGATGAAGAACGTGAAGCGCATCTGCGTGGCGAATGCAACACC
TGCATTTATAACatgatgGGCAAACGTGAAAAAAAACCGGGCGAATTTGGCAAAGCGAAA
GGCAGCCGTGCGATTTGGTTTatgTGGCTGGGCGCGCGTTTTCTGGAATTTGAAGCGCTG
GGCTTTCTGAACGAAGATCATTGGCTGGGCCGTAAAAACAGCGGCGGCGGCGTGGAAGGC
CTGGGCCTGCAGAAACTGGGCTATATTCTGAAAGAAGTGGGCACCCGTCCGGGCGGCAAA
ATTTATGCGGATGATACCGCGGGCTGGGATACCCGTATTACCAAAGCGGATCTGGAAAAC
GAAGCGAAAGTGCTGGAACTGCTGGATGGCGAACATCGTCGTCTGGCGCGTAGCATTATT
GAACTGACCTATCGTCATAAAGTGGTGAAAGTGatgCGTCCGGCGGCGGATGGCAAAACC
GTGatgGATGTGATTAGCCGTGAAGATCAGCGTGGCAGCGGCCAGGTGGTGACCTATGCG
CTGAACACCTTTACCAACCTGGCGGTGCAGCTGGTGCGTatgatgGAAGGCGAAGGCGTG
ATTGGCCCGGATGATGTGGAAAAACTGGGCAAAGGCAAAGGCCCGAAAGTGCGTACCTGG
CTGTTTGAAAACGGCGAAGAACGTCTGAGCCGTatgGCGGTGAGCGGCGATGATTGCGTG
GTGAAACCGCTGGATGATCGTTTTGCGACCAGCCTGCATTTTCTGAACGCGatgAGCAAA
GTGCGTAAAGATATTCAGGAATGGAAACCGAGCACCGGCTGGTATGATTGGCAGCAGGTG
CCGTTTTGCAGCAACCATTTTACCGAACTGATTatgAAAGATGGCCGTACCCTGGTGGTG
CCGTGCCGTGGCCAGGATGAACTGATTGGCCGTGCGCGTATTAGCCCGGGCGCGGGCTGG
AACGTGCGTGATACCGCGTGCCTGGCGAAAAGCTATGCGCAGatgTGGCTGCTGCTGTAT
TTTCATCGTCGTGATCTGCGTCTGatgGCGAACGCGATTTGCAGCGCGGTGCCGGTGAAC
TGGGTGCCGACCGGCCGTACCACCTGGAGCATTCATGCGAAAGGCGAATGGatgACCACC
GAAGATatgCTGGCGGTGTGGAACCGTGTGTGGATTGAAGAAAACGAATGGatgGAAGAT
AAAACCCCGGTGGAACGTTGGAGCGATGTGCCGTATAGCGGCAAACGTGAAGATATTTGG
TGCGGCAGCCTGATTGGCACCCGTACCCGTGCGACCTGGGCGGAAAACATTCATGTGGCG
ATTAACCAGGTGCGTAGCGTGATTGGCGAAGAAAAATATGTGGATTATatgAGCAGCCTG
CGTCGTTATGAAGATACCATTGTGGTGGAAGATACCGTGCTGTAA
>MW142227_Homosapiens_Germany@15/08/2020
atgAGCAAAAAACCGGGCGGCCCGGGCAAAAACCGTGCGGTGAACatgCTGAAACGTGGC
atgCCGCGTGGCCTGAGCCTGATTGGCCTGAAACGTGCGatgCTGAGCCTGATTGATGGC
AAAGGCCCGATTCGTTTTGTGCTGGCGCTGCTGGCGTTTTTTCGTTTTACCGCGATTGCG
CCGACCCGTGCGGTGCTGGATCGTTGGCGTGGCGTGAACAAACAGACCGCGatgAAACAT
CTGCTGAGCTTTAAAAAAGAACTGGGCACCCTGACCAGCGCGATTAACCGTCGTAGCACC
AAACAGAAAAAACGTGGCGGCACCGCGGGCTTTACCATTCTGCTGGGCCTGATTGCGTGC
GCGGGCGCGGTGACCCTGAGCAACTTTCAGGGCAAAGTGatgatgACCGTGAACGCGACC
GATGTGACCGATGTGATTACCATTCCGACCGCGGCGGGCAAAAACCTGTGCATTGTGCGT
GCGatgGATGTGGGCTATCTGTGCGAAGATACCATTACCTATGAATGCCCGGTGCTGGCG
GCGGGCAACGATCCGGAAGATATTGATTGCTGGTGCACCAAAAGCAGCGTGTATGTGCGT
TATGGCCGTTGCACCAAAACCCGTCATAGCCGTCGTAGCCGTCGTAGCCTGACCGTGCAG
ACCCATGGCGAAAGCACCCTGGCGAACAAAAAAGGCGCGTGGCTGGATAGCACCAAAGCG
ACCCGTTATCTGGTGAAAACCGAAAGCTGGATTCTGCGTAACCCGGGCTATGCGCTGGTG
GCGGCGGTGATTGGCTGGatgCTGGGCAGCAACACCatgCAGCGTGTGGTGTTTGCGATT
CTGCTGCTGCTGGTGGCGCCGGCGTATAGCTTTAACTGCCTGGGCatgAGCAACCGTGAT
TTTCTGGAAGGCGTGAGCGGCGCGACCTGGGTGGATCTGGTGCTGGAAGGCGATAGCTGC
GTGACCATTatgAGCAAAGATAAACCGACCATTGATGTGAAAatgatgAACatgGAAGCG
GCGAACCTGGCGGATGTGCGTAGCTATTGCTATCTGGCGAGCGTGAGCGATCTGAGCACC
CGTGCGGCGTGCCCGACCatgGGCGAAGCGCATAACGAAAAACGTGCGGATCCGGCGTTT
GTGTGCAAACAGGGCGTGGTGGATCGTGGCTGGGGCAACGGCTGCGGCCTGTTTGGCAAA
GGCAGCATTGATACCTGCGCGAAATTTGCGTGCACCACCAAAGCGACCGGCTGGATTATT
CAGAAAGAAAACATTAAATATGAAGTGGCGATTTTTGTGCATGGCCCGACCACCGTGGAA
AGCCATGGCAACTATAGCACCCAGGCGGGCGCGACCCAGGCGGGCCGTTTTAGCATTACC
CCGAGCGCGCCGAGCTATACCCTGAAACTGGGCGAATATGGCGAAGTGACCGTGGATTGC
GAACCGCGTAGCGGCATTGATACCAGCGCGTATTATGTGatgAGCGTGGGCGCGAAAAGC
TTTCTGGTGCATCGTGAATGGTTTatgGATCTGAACCTGCCGTGGAGCAGCGCGGGCAGC
ACCACCTGGCGTAACCGTGAAACCCTGatgGAATTTGAAGAACCGCATGCGACCAAACAG
AGCGTGGTGGCGCTGGGCAGCCAGGAAGGCGCGCTGCATCAGGCGCTGGCGGGCGCGATT
CCGGTGGAATTTAGCAGCAACACCGTGAAACTGACCAGCGGCCATCTGAAATGCCGTGTG
AAAatgGAAAAACTGCAGCTGAAAGGCACCACCTATGGCGTGTGCAGCAAAGCGTTTAAA
TTTGCGGGCACCCCGGCGGATACCGGCCATGGCACCGTGGTGCTGGAACTGCAGTATACC
GGCACCGATGGCCCGTGCAAAGTGCCGATTAGCAGCGTGGCGAGCCTGAACGATCTGACC
CCGGTGGGCCGTCTGGTGACCGTGAACCCGTTTGTGAGCGTGGCGACCGCGAACAGCAAA
GTGCTGATTGAACTGGAACCGCCGTTTGGCGATAGCTATATTGTGGTGGGCCGTGGCGAA
CAGCAGATTAACCATCATTGGCATAAAAGCGGCAGCAGCATTGGCAAAGCGTTTACCACC
ACCCTGCGTGGCGCGCAGCGTCTGGCGGCGCTGGGCGATACCGCGTGGGATTTTGGCAGC
GTGGGCGGCGTGTTTACCAGCGTGGGCAAAGCGATTCATCAGGTGTTTGGCGGCGCGTTT
CGTAGCCTGTTTGGCGGCatgAGCTGGATTACCCAGGGCCTGCTGGGCGCGCTGCTGCTG
TGGatgGGCATTAACGCGCGTGATCGTAGCATTGCGatgACCTTTCTGGCGGTGGGCGGC
GTGCTGCTGTTTCTGAGCGTGAACGTGCATGCGGATACCGGCTGCGCGATTGATATTGGC
CGTCAGGAACTGCGTTGCGGCAGCGGCGTGTTTATTCATAACGATGTGGAAGCGTGGatg
GATCGTTATAAATTTTATCCGGAAACCCCGCAGGGCCTGGCGCGTATTATTCAGAAAGCG
CATGCGGAAGGCGTGTGCGGCCTGCGTAGCGTGAGCCGTCTGGAACATCAGatgTGGGAA
GCGATTAAAGATGAACTGAACACCCTGCTGAAAGAAAACGGCGTGGATCTGAGCGTGGTG
GTGGAAAAACAGAACGGCatgTATAAAGCGGCGCCGAAACGTCTGGCGGCGACCACCGAA
AAACTGGAAatgGGCTGGAAAGCGTGGGGCAAAAGCATTATTTTTGCGCCGGAACTGGCG
AACAACACCTTTGTGATTGATGGCCCGGAAACCGAAGAATGCCCGACCGCGAACCGTGCG
TGGAACAGCatgGAAGTGGAAGATTTTGGCTTTGGCCTGACCAGCACCCGTatgTTTCTG
CGTATTCGTGAAACCAACACCACCGAATGCGATAGCAAAATTATTGGCACCGCGGTGAAA
AACAACatgGCGGTGCATAGCGATCTGAGCTATTGGATTGAAAGCGGCCTGAACGATACC
TGGAAACTGGAACGTGCGGTGCTGGGCGAAGTGAAAAGCTGCACCTGGCCGGAAACCCAT
ACCCTGTGGGGCGATGGCGTGCTGGAAAGCGATCTGATTATTCCGATTACCCTGGCGGGC
CCGCGTAGCAACCATAACCGTCGTCCGGGCTATAAAACCCAGAACCAGGGCCCGTGGGAT
GAAGGCCGTGTGGAAATTGATTTTGATTATTGCCCGGGCACCACCGTGACCATTAGCGAT
AGCTGCGGCCATCGTGGCCCGGCGGCGCGTACCACCACCGAAAGCGGCAAACTGATTACC
GATTGGTGCTGCCGTAGCTGCACCCTGCCGCCGCTGCGTTTTCAGACCGAAAACGGCTGC
TGGTATGGCatgGAAATTCGTCCGACCCGTCATGATGAAAAAACCCTGGTGCAGAGCCGT
GTGAACGCGTATAACGCGGATatgATTGATCCGTTTCAGCTGGGCCTGCTGGTGGTGTTT
CTGGCGACCCAGGAAGTGCTGCGTAAACGTTGGACCGCGAAAATTAGCATTCCGGCGATT
atgCTGGCGCTGCTGGTGCTGGTGTTTGGCGGCATTACCTATACCGATGTGCTGCGTTAT
GTGATTCTGGTGGGCGCGGCGTTTGCGGAAGCGAACAGCGGCGGCGATGTGGTGCATCTG
GCGCTGatgGCGACCTTTAAAATTCAGCCGGTGTTTCTGGTGGCGAGCTTTCTGAAAGCG
CGTTGGACCAACCAGGAAAGCATTCTGCTGatgCTGGCGGCGGCGTTTTTTCAGatgGCG
TATTATGATGCGAAAAACGTGCTGAGCTGGGAAGTGCCGGATGTGCTGAACAGCCTGAGC
GTGGCGTGGatgATTCTGCGTGCGATTAGCTTTACCAACACCAGCAACGTGGTGGTGCCG
CTGCTGGCGCTGCTGACCCCGGGCCTGAAATGCCTGAACCTGGATGTGTATCGTATTCTG
CTGCTGatgGTGGGCGTGGGCAGCCTGATTAAAGAAAAACGTAGCAGCGCGGCGAAAAAA
AAAGGCGCGTGCCTGATTTGCCTGGCGCTGGCGAGCACCGGCGTGTTTAACCCGatgATT
CTGGCGGCGGGCCTGatgGCGTGCGATCCGAACCGTAAACGTGGCTGGCCGGCGACCGAA
GTGatgACCGCGGTGGGCCTGatgTTTGCGATTGTGGGCGGCCTGGCGGAACTGGATATT
GATAGCatgGCGATTCCGatgACCATTGCGGGCCTGatgTTTGTGGCGTTTGTGATTAGC
GGCAAAAGCACCGATatgTGGATTGAACGTACCGCGGATATTACCTGGGAAAGCGATGCG
GAAATTACCGGCAGCAGCGAACGTGTGGATGTGCGTCTGGATGATGATGGCAACTTTCAG
CTGATTAACGATCCGGGCGCGCCGTGGAAAATTTGGatgCTGCGTatgGCGTGCCTGGCG
ATTAGCGCGTATACCCCGTGGGCGATTCTGCCGAGCGTGATTGGCTTTTGGATTACCCTG
CAGTATACCAAACGTGGCGGCGTGCTGTGGGATACCCCGAGCCCGCGTGAATATAAAAAA
GGCGATACCACCACCGGCGTGTATCGTATTatgACCCGTGGCCTGCTGGGCAGCTATCAG
GCGGGCGCGGGCGTGatgGTGGAAGGCGTGTTTCATACCCTGTGGCATACCACCAAAGGC
GCGGCGCTGatgAGCGGCGAAGGCCGTCTGGATCCGTATTGGGGCAGCGTGAAAGAAGAT
CGTCTGTGCTATGGCGGCCCGTGGAAACTGCAGCATAAATGGAACGGCCATGATGAAGTG
CAGatgATTGTGGTGGAACCGGGCAAAAACGTGAAAAACGTGCAGACCAAACCGGGCGTG
TTTAAAACCCCGGAAGGCGAAATTGGCGCGGTGACCCTGGATTATCCGACCGGCACCAGC
GGCAGCCCGATTGTGGATAAAAACGGCGATGTGATTGGCCTGTATGGCAACGGCGTGATT
atgCCGAACGGCAGCTATATTAGCGCGATTGTGCAGGGCGAACGTatgGAAGAACCGGCG
CCGGCGGGCTTTGAACCGGAAatgCTGCGTAAAAAACAGATTACCGTGCTGGATCTGCAT
CCGGGCGCGGGCAAAACCCGTAAAATTCTGCCGCAGATTATTAAAGAAGCGATTAACAAA
CGTCTGCGTACCGCGGTGCTGGCGCCGACCCGTGTGGTGGCGGCGGAAatgAGCGAAGCG
CTGCGTGGCCTGCCGATTCGTTATCAGACCAGCGCGGTGCATCGTGAACATAGCGGCAAC
GAAATTGTGGATGTGatgTGCCATGCGACCCTGACCCATCGTCTGatgAGCCCGCATCGT
GTGCCGAACTATAACCTGTTTATTatgGATGAAGCGCATTTTACCGATCCGGCGAGCATT
GCGGCGCGTGGCTATATTGCGACCAAAGTGGAACTGGGCGAAGCGGCGGCGATTTTTatg
ACCGCGACCCCGCCGGGCACCAGCGATCCGTTTCCGGAAAGCAACGCGCCGATTAGCGAT
atgCAGACCGAAATTCCGGATCGTGCGTGGAACACCGGCTATGAATGGATTACCGAATAT
GTGGGCAAAACCGTGTGGTTTGTGCCGAGCGTGAAAatgGGCAACGAAATTGCGCTGTGC
CTGCAGCGTGCGGGCAAAAAAGTGATTCAGCTGAACCGTAAAAGCTATGAAACCGAATAT
CCGAAATGCAAAAACGATGATTGGGATTTTGTGATTACCACCGATATTAGCGAAatgGGC
GCGAACTTTAAAGCGAGCCGTGTGATTGATAGCCGTAAAAGCGTGAAACCGACCATTATT
GAAGAAGGCGATGGCCGTGTGATTCTGGGCGAACCGAGCGCGATTACCGCGGCGAGCGCG
GCGCAGCGTCGTGGCCGTATTGGCCGTAACCCGAGCCAGGTGGGCGATGAATATTGCTAT
GGCGGCCATACCAACGAAGATGATAGCAACTTTGCGCATTGGACCGAAGCGCGTATTatg
CTGGATAACATTAACatgCCGAACGGCCTGGTGGCGCAGCTGTATCAGCCGGAACGTGAA
AAAGTGTATACCatgGATGGCGAATATCGTCTGCGTGGCGAAGAACGTAAAAACTTTCTG
GAATTTCTGCGTACCGCGGATCTGCCGGTGTGGCTGGCGTATAAAGTGGCGGCGGCGGGC
ATTAGCTATCATGATCGTAAATGGTGCTTTGATGGCCCGCGTACCAACACCATTCTGGAA
GATAACAACGAAGTGGAAGTGATTACCAAACTGGGCGAACGTAAAATTCTGCGTCCGCGT
TGGGCGGATGCGCGTGTGTATAGCGATCATCAGGCGCTGCGTAGCTTTAAAGATTTTGCG
AGCGGCAAACGTAGCCAGATTGGCCTGGTGGAAGTGCTGGGCCGTatgCCGGAACATTTT
atgGGCAAAACCTGGGAAGCGCTGGATACCatgTATGTGGTGGCGACCGCGGAAAAAGGC
GGCCGTGCGCATCGTatgGCGCTGGAAGAACTGCCGGATGCGCTGCAGACCATTGCGCTG
ATTGCGCTGCTGAGCGTGatgAGCCTGGGCGTGTTTTTTCTGCTGatgCAGCGTAAAGGC
ATTGGCAAAATTGGCCTGGGCGGCGTGATTCTGGGCGCGGCGACCTTTTTTTGCTGGatg
GCGGAAGTGCCGGGCACCAAAATTGCGGGCatgCTGCTGCTGAGCCTGCTGCTGatgATT
GTGCTGATTCCGGAACCGGAAAAACAGCGTAGCCAGACCGATAACCAGCTGGCGGTGTTT
CTGATTTGCGTGCTGACCCTGGTGAGCGCGGTGGCGGCGAACGAAatgGGCTGGCTGGAT
AAAACCAAAAACGATATTAGCAGCCTGCTGGGCCATAAACCGGAAACCCGTGAAACCACC
CTGGGCGTGGAAAACTTTCTGCTGGATCTGCGTCCGGCGACCGCGTGGAGCCTGTATGCG
GTGACCACCGCGGTGCTGACCCCGCTGCTGAAACATCTGATTACCAGCGATTATATTAAC
ACCAGCCTGACCAGCATTAACGTGCAGGCGAGCGCGCTGTTTACCCTGGCGCGTGGCTTT
CCGTTTGTGGATGTGGGCGTGAGCGCGCTGCTGCTGGCGGCGGGCTGCTGGGGCCAGGTG
ACCCTGACCGTGACCGTGACCGCGGCGGCGCTGCTGTTTTGCCATTATGCGTATatgGTG
CCGGGCTGGCAGGCGGAAGCGatgCGTAGCGCGCAGCGTCGTACCGCGGCGGGCATTatg
AAAAACGCGGTGGTGGATGGCATTGTGGCGACCGATGTGCCGGAACTGGAACGTACCACC
CCGGTGatgCAGAAAAAAGTGGGCCAGATTatgCTGATTCTGGTGAGCatgGCGGCGGTG
GTGGTGAACCCGAGCGTGCGTACCGTGCGTGAAGCGGGCATTCTGACCACCGCGGCGGCG
GTGACCCTGTGGGAAAACGGCGCGAGCAGCGTGTGGAACGCGACCACCGCGATTGGCCTG
TGCCATATTatgCGTGGCGGCTGGCTGAGCTGCCTGAGCATTACCTGGACCCTGATTAAA
AACatgGAAAAACCGGGCCTGAAACGTGGCGGCGCGAAAGGCCGTACCCTGGGCGAAGTG
TGGAAAGAACGTCTGAACCATatgACCAAAGAAGAATTTACCCGTTATCGTAAAGAAGCG
ATTACCGAAGTGGATCGTAGCGCGGCGAAACATGCGCGTCGTGAAGGCAACATTACCGGC
GGCCATCCGGTGAGCCGTGGCACCGCGAAACTGCGTTGGCTGGTGGAACGTCGTTTTCTG
GAACCGGTGGGCAAAGTGGTGGATCTGGGCTGCGGCCGTGGCGGCTGGTGCTATTATatg
GCGACCCAGAAACGTGTGCAGGAAGTGAAAGGCTATACCAAAGGCGGCCCGGGCCATGAA
GAACCGCAGCTGGTGCAGAGCTATGGCTGGAACATTGTGACCatgAAAAGCGGCGTGGAT
GTGTTTTATCGTCCGAGCGAAGCGAGCGATACCCTGCTGTGCGATATTGGCGAAAGCAGC
AGCAGCGCGGAAGTGGAAGAACATCGTACCGTGCGTGTGCTGGAAatgGTGGAAGATTGG
CTGCATCGTGGCCCGAAAGAATTTTGCATTAAAGTGCTGTGCCCGTATatgCCGCGTGTG
ATTGAAAAAatgGAAACCCTGCAGCGTCGTTATGGCGGCGGCCTGGTGCGTAACCCGCTG
AGCCGTAACAGCACCCATGAAatgTATTGGGTGAGCCATGCGAGCGGCAACATTGTGCAT
AGCGTGAACatgACCAGCCAGGTGCTGCTGGGCCGTatgGAAAAAAAAACCTGGAAAGGC
CCGCAGTTTGAAGAAGATGTGAACCTGGGCAGCGGCACCCGTGCGGTGGGCAAACCGCTG
CTGAACAGCGATACCAGCAAAATTAAAAACCGTATTGAACGTCTGAAAAAAGAATATAGC
AGCACCTGGCATCAGGATACCAACCATCCGTATCGTACCTGGAACTATCATGGCAGCTAT
GAAGTGAAACCGACCGGCAGCGCGAGCAGCCTGGTGAACGGCGTGGTGCGTCTGCTGAGC
AAACCGTGGGATACCATTACCAACGTGACCACCatgGCGatgACCGATACCACCCCGTTT
GGCCAGCAGCGTGTGTTTAAAGAAAAAGTGGATACCAAAGCGCCGGAACCGCCGGAAGGC
GTGAAATATGTGCTGAACGAAACCACCAACTGGCTGTGGGCGTTTCTGGCGCGTGATAAA
AAACCGCGTatgTGCAGCCGTGAAGAATTTATTGGCAAAGTGAACAGCAACGCGGCGCTG
GGCGCGatgTTTGAAGAACAGAACCAGTGGAAAAACGCGCGTGAAGCGGTGGAAGATCCG
AAATTTTGGGAAatgGTGGATGAAGAACGTGAAGCGCATCTGCGTGGCGAATGCAACACC
TGCATTTATAACatgatgGGCAAACGTGAAAAAAAACCGGGCGAATTTGGCAAAGCGAAA
GGCAGCCGTGCGATTTGGTTTatgTGGCTGGGCGCGCGTTTTCTGGAATTTGAAGCGCTG
GGCTTTCTGAACGAAGATCATTGGCTGGGCCGTAAAAACAGCGGCGGCGGCGTGGAAGGC
CTGGGCCTGCAGAAACTGGGCTATATTCTGAAAGAAGTGGGCACCCGTCCGGGCGGCAAA
ATTTATGCGGATGATACCGCGGGCTGGGATACCCGTATTACCAAAGCGGATCTGGAAAAC
GAAGCGAAAGTGCTGGAACTGCTGGATGGCGAACATCGTCGTCTGGCGCGTAGCATTATT
GAACTGACCTATCGTCATAAAGTGGTGAAAGTGatgCGTCCGGCGGCGGATGGCAAAACC
GTGatgGATGTGATTAGCCGTGAAGATCAGCGTGGCAGCGGCCAGGTGGTGACCTATGCG
CTGAACACCTTTACCAACCTGGCGGTGCAGCTGGTGCGTatgatgGAAGGCGAAGGCGTG
ATTGGCCCGGATGATGTGGAAAAACTGGGCAAAGGCAAAGGCCCGAAAGTGCGTACCTGG
CTGTTTGAAAACGGCGAAGAACGTCTGAGCCGTatgGCGGTGAGCGGCGATGATTGCGTG
GTGAAACCGCTGGATGATCGTTTTGCGACCAGCCTGCATTTTCTGAACGCGatgAGCAAA
GTGCGTAAAGATATTCAGGAATGGAAACCGAGCACCGGCTGGTATGATTGGCAGCAGGTG
CCGTTTTGCAGCAACCATTTTACCGAACTGATTatgAAAGATGGCCGTACCCTGGTGGTG
CCGTGCCGTGGCCAGGATGAACTGATTGGCCGTGCGCGTATTAGCCCGGGCGCGGGCTGG
AACGTGCGTGATACCGCGTGCCTGGCGAAAAGCTATGCGCAGatgTGGCTGCTGCTGTAT
TTTCATCGTCGTGATCTGCGTCTGatgGCGAACGCGATTTGCAGCGCGGTGCCGGTGAAC
TGGGTGCCGACCGGCCGTACCACCTGGAGCATTCATGCGAAAGGCGAATGGatgACCACC
GAAGATatgCTGGCGGTGTGGAACCGTGTGTGGATTGAAGAAAACGAATGGatgGAAGAT
AAAACCCCGGTGGAACGTTGGAGCGATGTGCCGTATAGCGGCAAACGTGAAGATATTTGG
TGCGGCAGCCTGATTGGCACCCGTACCCGTGCGACCTGGGCGGAAAACATTCATGTGGCG
ATTAACCAGGTGCGTAGCGTGATTGGCGAAGAAAAATATGTGGATTATatgAGCAGCCTG
CGTCGTTATGAAGATACCATTGTGGTGGAAGATACCGTGCTGTAA
>MH986055_Turdusmerula_Germany@15/06/2018
atgAGCAAAAAACCGGGCGGCCCGGGCAAAAACCGTGCGGTGAACatgCTGAAACGTGGC
atgCCGCGTGGCCTGAGCCTGATTGGCCTGAAACGTGCGatgCTGAGCCTGATTGATGGC
AAAGGCCCGATTCGTTTTGTGCTGGCGCTGCTGGCGTTTTTTCGTTTTACCGCGATTGCG
CCGACCCGTGCGGTGCTGGATCGTTGGCGTGGCGTGAACAAACAGACCGCGatgAAACAT
CTGCTGAGCTTTAAAAAAGAACTGGGCACCCTGACCAGCGCGATTAACCGTCGTAGCACC
AAACAGAAAAAACGTGGCGGCACCGCGGGCTTTACCATTCTGCTGGGCCTGATTGCGTGC
GCGGGCGCGGTGACCCTGAGCAACTTTCAGGGCAAAGTGatgatgACCGTGAACGCGACC
GATGTGACCGATGTGATTACCATTCCGACCGCGGCGGGCAAAAACCTGTGCATTGTGCGT
GCGatgGATGTGGGCTATCTGTGCGAAGATACCATTACCTATGAATGCCCGGTGCTGGCG
GCGGGCAACGATCCGGAAGATATTGATTGCTGGTGCACCAAAAGCAGCGTGTATGTGCGT
TATGGCCGTTGCACCAAAACCCGTCATAGCCGTCGTAGCCGTCGTAGCCTGACCGTGCAG
ACCCATGGCGAAAGCACCCTGGCGAACAAAAAAGGCGCGTGGCTGGATAGCACCAAAGCG
ACCCGTTATCTGGTGAAAACCGAAAGCTGGATTCTGCGTAACCCGGGCTATGCGCTGGTG
GCGGCGGTGATTGGCTGGatgCTGGGCAGCAACACCatgCAGCGTGTGGTGTTTGCGATT
CTGCTGCTGCTGGTGGCGCCGGCGTATAGCTTTAACTGCCTGGGCatgAGCAACCGTGAT
TTTCTGGAAGGCGTGAGCGGCGCGACCTGGGTGGATCTGGTGCTGGAAGGCGATAGCTGC
GTGACCATTatgAGCAAAGATAAACCGACCATTGATGTGAAAatgatgAACatgGAAGCG
GCGAACCTGGCGGATGTGCGTAGCTATTGCTATCTGGCGAGCGTGAGCGATCTGAGCACC
CGTGCGGCGTGCCCGACCatgGGCGAAGCGCATAACGAAAAACGTGCGGATCCGGCGTTT
GTGTGCAAACAGGGCGTGGTGGATCGTGGCTGGGGCAACGGCTGCGGCCTGTTTGGCAAA
GGCAGCATTGATACCTGCGCGAAATTTGCGTGCACCACCAAAGCGACCGGCTGGATTATT
CAGAAAGAAAACATTAAATATGAAGTGGCGATTTTTGTGCATGGCCCGACCACCGTGGAA
AGCCATGGCAACTATAGCACCCAGGCGGGCGCGACCCAGGCGGGCCGTTTTAGCATTACC
CCGAGCGCGCCGAGCTATACCCTGAAACTGGGCGAATATGGCGAAGTGACCGTGGATTGC
GAACCGCGTAGCGGCATTGATACCAGCGCGTATTATGTGatgAGCGTGGGCGCGAAAAGC
TTTCTGGTGCATCGTGAATGGTTTatgGATCTGAACCTGCCGTGGAGCAGCGCGGGCAGC
ACCACCTGGCGTAACCGTGAAACCCTGatgGAATTTGAAGAACCGCATGCGACCAAACAG
AGCGTGGTGGCGCTGGGCAGCCAGGAAGGCGCGCTGCATCAGGCGCTGGCGGGCGCGATT
CCGGTGGAATTTAGCAGCAACACCGTGAAACTGACCAGCGGCCATCTGAAATGCCGTGTG
AAAatgGAAAAACTGCAGCTGAAAGGCACCACCTATGGCGTGTGCAGCAAAGCGTTTAAA
TTTGCGGGCACCCCGGCGGATACCGGCCATGGCACCGTGGTGCTGGAACTGCAGTATACC
GGCACCGATGGCCCGTGCAAAGTGCCGATTAGCAGCGTGGCGAGCCTGAACGATCTGACC
CCGGTGGGCCGTCTGGTGACCGTGAACCCGTTTGTGAGCGTGGCGACCGCGAACAGCAAA
GTGCTGATTGAACTGGAACCGCCGTTTGGCGATAGCTATATTGTGGTGGGCCGTGGCGAA
CAGCAGATTAACCATCATTGGCATAAAAGCGGCAGCAGCATTGGCAAAGCGTTTACCACC
ACCCTGCGTGGCGCGCAGCGTCTGGCGGCGCTGGGCGATACCGCGTGGGATTTTGGCAGC
GTGGGCGGCGTGTTTACCAGCGTGGGCAAAGCGATTCATCAGGTGTTTGGCGGCGCGTTT
CGTAGCCTGTTTGGCGGCatgAGCTGGATTACCCAGGGCCTGCTGGGCGCGCTGCTGCTG
TGGatgGGCATTAACGCGCGTGATCGTAGCATTGCGatgACCTTTCTGGCGGTGGGCGGC
GTGCTGCTGTTTCTGAGCGTGAACGTGCATGCGGATACCGGCTGCGCGATTGATATTGGC
CGTCAGGAACTGCGTTGCGGCAGCGGCGTGTTTATTCATAACGATGTGGAAGCGTGGatg
GATCGTTATAAATTTTATCCGGAAACCCCGCAGGGCCTGGCGCGTATTATTCAGAAAGCG
CATGCGGAAGGCGTGTGCGGCCTGCGTAGCGTGAGCCGTCTGGAACATCAGatgTGGGAA
GCGATTAAAGATGAACTGAACACCCTGCTGAAAGAAAACGGCGTGGATCTGAGCGTGGTG
GTGGAAAAACAGAACGGCatgTATAAAGCGGCGCCGAAACGTCTGGCGGCGACCACCGAA
AAACTGGAAatgGGCTGGAAAGCGTGGGGCAAAAGCATTATTTTTGCGCCGGAACTGGCG
AACAACACCTTTGTGATTGATGGCCCGGAAACCGAAGAATGCCCGACCGCGAACCGTGCG
TGGAACAGCatgGAAGTGGAAGATTTTGGCTTTGGCCTGACCAGCACCCGTatgTTTCTG
CGTATTCGTGAAACCAACACCACCGAATGCGATAGCAAAATTATTGGCACCGCGGTGAAA
AACAACatgGCGGTGCATAGCGATCTGAGCTATTGGATTGAAAGCGGCCTGAACGATACC
TGGAAACTGGAACGTGCGGTGCTGGGCGAAGTGAAAAGCTGCACCTGGCCGGAAACCCAT
ACCCTGTGGGGCGATGGCGTGCTGGAAAGCGATCTGATTATTCCGATTACCCTGGCGGGC
CCGCGTAGCAACCATAACCGTCGTCCGGGCTATAAAACCCAGAACCAGGGCCCGTGGGAT
GAAGGCCGTGTGGAAATTGATTTTGATTATTGCCCGGGCACCACCGTGACCATTAGCGAT
AGCTGCGGCCATCGTGGCCCGGCGGCGCGTACCACCACCGAAAGCGGCAAACTGATTACC
GATTGGTGCTGCCGTAGCTGCACCCTGCCGCCGCTGCGTTTTCAGACCGAAAACGGCTGC
TGGTATGGCatgGAAATTCGTCCGACCCGTCATGATGAAAAAACCCTGGTGCAGAGCCGT
GTGAACGCGTATAACGCGGATatgATTGATCCGTTTCAGCTGGGCCTGCTGGTGGTGTTT
CTGGCGACCCAGGAAGTGCTGCGTAAACGTTGGACCGCGAAAATTAGCATTCCGGCGATT
atgCTGGCGCTGCTGGTGCTGGTGTTTGGCGGCATTACCTATACCGATGTGCTGCGTTAT
GTGATTCTGGTGGGCGCGGCGTTTGCGGAAGCGAACAGCGGCGGCGATGTGGTGCATCTG
GCGCTGatgGCGACCTTTAAAATTCAGCCGGTGTTTCTGGTGGCGAGCTTTCTGAAAGCG
CGTTGGACCAACCAGGAAAGCATTCTGCTGatgCTGGCGGCGGCGTTTTTTCAGatgGCG
TATTATGATGCGAAAAACGTGCTGAGCTGGGAAGTGCCGGATGTGCTGAACAGCCTGAGC
GTGGCGTGGatgATTCTGCGTGCGATTAGCTTTACCAACACCAGCAACGTGGTGGTGCCG
CTGCTGGCGCTGCTGACCCCGGGCCTGAAATGCCTGAACCTGGATGTGTATCGTATTCTG
CTGCTGatgGTGGGCGTGGGCAGCCTGATTAAAGAAAAACGTAGCAGCGCGGCGAAAAAA
AAAGGCGCGTGCCTGATTTGCCTGGCGCTGGCGAGCACCGGCGTGTTTAACCCGatgATT
CTGGCGGCGGGCCTGatgGCGTGCGATCCGAACCGTAAACGTGGCTGGCCGGCGACCGAA
GTGatgACCGCGGTGGGCCTGatgTTTGCGATTGTGGGCGGCCTGGCGGAACTGGATATT
GATAGCatgGCGATTCCGatgACCATTGCGGGCCTGatgTTTGTGGCGTTTGTGATTAGC
GGCAAAAGCACCGATatgTGGATTGAACGTACCGCGGATATTACCTGGGAAAGCGATGCG
GAAATTACCGGCAGCAGCGAACGTGTGGATGTGCGTCTGGATGATGATGGCAACTTTCAG
CTGATTAACGATCCGGGCGCGCCGTGGAAAATTTGGatgCTGCGTatgGCGTGCCTGGCG
ATTAGCGCGTATACCCCGTGGGCGATTCTGCCGAGCGTGATTGGCTTTTGGATTACCCTG
CAGTATACCAAACGTGGCGGCGTGCTGTGGGATACCCCGAGCCCGCGTGAATATAAAAAA
GGCGATACCACCACCGGCGTGTATCGTATTatgACCCGTGGCCTGCTGGGCAGCTATCAG
GCGGGCGCGGGCGTGatgGTGGAAGGCGTGTTTCATACCCTGTGGCATACCACCAAAGGC
GCGGCGCTGatgAGCGGCGAAGGCCGTCTGGATCCGTATTGGGGCAGCGTGAAAGAAGAT
CGTCTGTGCTATGGCGGCCCGTGGAAACTGCTGCATAAATGGAACGGCCATGATGAAGTG
CAGatgATTGTGGTGGAACCGGGCAAAAACGTGAAAAACGTGCAGACCAAACCGGGCGTG
TTTAAAACCCCGGAAGGCGAAATTGGCGCGGTGACCCTGGATTATCCGACCGGCACCAGC
GGCAGCCCGATTGTGGATAAAAACGGCGATGTGATTGGCCTGTATGGCAACGGCGTGATT
atgCCGAACGGCAGCTATATTAGCGCGATTGTGCAGGGCGAACGTatgGAAGAACCGGCG
CCGGCGGGCTTTGAACCGGAAatgCTGCGTAAAAAACCGTTTACCGTGCTGGATCTGCAT
CCGGGCGCGGGCAAAACCCGTAAAATTCTGCCGCAGATTATTAAAGAAGCGATTAACAAA
CGTCTGCGTACCGCGGTGCTGGCGCCGACCCGTGTGGTGGCGGCGGAAatgAGCGAAGCG
CTGCGTGGCCTGCCGATTCGTTATCAGACCAGCGCGGTGCATCGTGAACATAGCGGCAAC
GAAATTGTGGATGTGatgTGCCATGCGACCCTGACCCATCGTCTGatgAGCCCGCATCGT
GTGCCGAACTATAACCTGTTTATTatgGATGAAGCGCATTTTACCGATCCGGCGAGCATT
GCGGCGCGTGGCTATATTGCGACCAAAGTGGAACTGGGCGAAGCGGCGGCGATTTTTatg
ACCGCGACCCCGCCGGGCACCAGCGATCCGTTTCCGGAAAGCAACGCGCCGATTAGCGAT
atgCAGACCGAAATTCCGGATCGTGCGTGGAACACCGGCTATGAATGGATTACCGAATAT
GTGGGCAAAACCGTGTGGTTTGTGCCGAGCGTGAAAatgGGCAACGAAATTGCGCTGTGC
CTGCAGCGTGCGGGCAAAAAAGTGATTCAGCTGAACCGTAAAAGCTATGAAACCGAATAT
CCGAAATGCAAAAACGATGATTGGGATTTTGTGATTACCACCGATATTAGCGAAatgGGC
GCGAACTTTAAAGCGAGCCGTGTGATTGATAGCCGTAAAAGCGTGAAACCGACCATTATT
GAAGAAGGCGATGGCCGTGTGATTCTGGGCGAACCGAGCGCGATTACCGCGGCGAGCGCG
GCGCAGCGTCGTGGCCGTATTGGCCGTAACCCGAGCCAGGTGGGCGATGAATATTGCTAT
GGCGGCCATACCAACGAAGATGATAGCAACTTTGCGCATTGGACCGAAGCGCGTATTatg
CTGGATAACATTAACatgCCGAACGGCCTGGTGGCGCAGCTGTATCAGCCGGAACGTGAA
AAAGTGTATACCatgGATGGCGAATATCGTCTGCGTGGCGAAGAACGTAAAAACTTTCTG
GAATTTCTGCGTACCGCGGATCTGCCGGTGTGGCTGGCGTATAAAGTGGCGGCGGCGGGC
ATTAGCTATCATGATCGTAAATGGTGCTTTGATGGCCCGCGTACCAACACCATTCTGGAA
GATAACAACGAAGTGGAAGTGATTACCAAACTGGGCGAACGTAAAATTCTGCGTCCGCGT
TGGGCGGATGCGCGTGTGTATAGCGATCATCAGGCGCTGCGTAGCTTTAAAGATTTTGCG
AGCGGCAAACGTAGCCAGATTGGCCTGGTGGAAGTGCTGGGCCGTatgCCGGAACATTTT
atgGGCAAAACCTGGGAAGCGCTGGATACCatgTATGTGGTGGCGACCGCGGAAAAAGGC
GGCCGTGCGCATCGTatgGCGCTGGAAGAACTGCCGGATGCGCTGCAGACCATTGCGCTG
ATTGCGCTGCTGAGCGTGatgAGCCTGGGCGTGTTTTTTCTGCTGatgCAGCGTAAAGGC
ATTGGCAAAATTGGCCTGGGCGGCGTGATTCTGGGCGCGGCGACCTTTTTTTGCTGGatg
GCGGAAGTGCCGGGCACCAAAATTGCGGGCatgCTGCTGCTGAGCCTGCTGCTGatgATT
GTGCTGATTCCGGAACCGGAAAAACAGCGTAGCCAGACCGATAACCAGCTGGCGGTGTTT
CTGATTTGCGTGCTGACCCTGGTGAGCGCGGTGGCGGCGAACGAAatgGGCTGGCTGGAT
AAAACCAAAAACGATATTAGCAGCCTGCTGGGCCATAAACCGGAAACCCGTGAAACCACC
CTGGGCGTGGAAAACTTTCTGCTGGATCTGCGTCCGGCGACCGCGTGGAGCCTGTATGCG
GTGACCACCGCGGTGCTGACCCCGCTGCTGAAACATCTGATTACCAGCGATTATATTAAC
ACCAGCCTGACCAGCATTAACGTGCAGGCGAGCGCGCTGTTTACCCTGGCGCGTGGCTTT
CCGTTTGTGGATGTGGGCGTGAGCGCGCTGCTGCTGGCGGCGGGCTGCTGGGGCCAGGTG
ACCCTGACCGTGACCGTGACCGCGGCGGCGCTGCTGTTTTGCCATTATGCGTATatgGTG
CCGGGCTGGCAGGCGGAAGCGatgCGTAGCGCGCAGCGTCGTACCGCGGCGGGCATTatg
AAAAACGCGGTGGTGGATGGCATTGTGGCGACCGATGTGCCGGAACTGGAACGTACCACC
CCGGTGatgCAGAAAAAAGTGGGCCAGATTatgCTGATTCTGGTGAGCatgGCGGCGGTG
GTGGTGAACCCGAGCGTGCGTACCGTGCGTGAAGCGGGCATTCTGACCACCGCGGCGGCG
GTGACCCTGTGGGAAAACGGCGCGAGCAGCGTGTGGAACGCGACCACCGCGATTGGCCTG
TGCCATATTatgCGTGGCGGCTGGCTGAGCTGCCTGAGCATTACCTGGACCCTGATTAAA
AACatgGAAAAACCGGGCCTGAAACGTGGCGGCGCGAAAGGCCGTACCCTGGGCGAAGTG
TGGAAAGAACGTCTGAACCATatgACCAAAGAAGAATTTACCCGTTATCGTAAAGAAGCG
ATTACCGAAGTGGATCGTAGCGCGGCGAAACATGCGCGTCGTGAAGGCAACATTACCGGC
GGCCATCCGGTGAGCCGTGGCACCGCGAAACTGCGTTGGCTGGTGGAACGTCGTTTTCTG
GAACCGGTGGGCAAAGTGGTGGATCTGGGCTGCGGCCGTGGCGGCTGGTGCTATTATatg
GCGACCCAGAAACGTGTGCAGGAAGTGAAAGGCTATACCAAAGGCGGCCCGGGCCATGAA
GAACCGCAGCTGGTGCAGAGCTATGGCTGGAACATTGTGACCatgAAAAGCGGCGTGGAT
GTGTTTTATCGTCCGAGCGAAGCGAGCGATACCCTGCTGTGCGATATTGGCGAAAGCAGC
AGCAGCGCGGAAGTGGAAGAACATCGTACCGTGCGTGTGCTGGAAatgGTGGAAGATTGG
CTGCATCGTGGCCCGAAAGAATTTTGCATTAAAGTGCTGTGCCCGTATatgCCGCGTGTG
ATTGAAAAAatgGAAACCCTGCAGCGTCGTTATGGCGGCGGCCTGGTGCGTAACCCGCTG
AGCCGTAACAGCACCCATGAAatgTATTGGGTGAGCCATGCGAGCGGCAACATTGTGCAT
AGCGTGAACatgACCAGCCAGGTGCTGCTGGGCCGTatgGAAAAAAAAACCTGGAAAGGC
CCGCAGTTTGAAGAAGATGTGAACCTGGGCAGCGGCACCCGTGCGGTGGGCAAACCGCTG
CTGAACAGCGATACCAGCAAAATTAAAAACCGTATTGAACGTCTGAAAAAAGAATATAGC
AGCACCTGGCATCAGGATACCAACCATCCGTATCGTACCTGGAACTATCATGGCAGCTAT
GAAGTGAAACCGACCGGCAGCGCGAGCAGCCTGGTGAACGGCGTGGTGCGTCTGCTGAGC
AAACCGTGGGATACCATTACCAACGTGACCACCatgGCGatgACCGATACCACCCCGTTT
GGCCAGCAGCGTGTGTTTAAAGAAAAAGTGGATACCAAAGCGCCGGAACCGCCGGAAGGC
GTGAAATATGTGCTGAACGAAACCACCAACTGGCTGTGGGCGTTTCTGGCGCGTGATAAA
AAACCGCGTatgTGCAGCCGTGAAGAATTTATTGGCAAAGTGAACAGCAACGCGGCGCTG
GGCGCGatgTTTGAAGAACAGAACCAGTGGAAAAACGCGCGTGAAGCGGTGGAAGATCCG
AAATTTTGGGAAatgGTGGATGAAGAACGTGAAGCGCATCTGCGTGGCGAATGCAACACC
TGCATTTATAACatgatgGGCAAACGTGAAAAAAAACCGGGCGAATTTGGCAAAGCGAAA
GGCAGCCGTGCGATTTGGTTTatgTGGCTGGGCGCGCGTTTTCTGGAATTTGAAGCGCTG
GGCTTTCTGAACGAAGATCATTGGCTGGGCCGTAAAAACAGCGGCGGCGGCGTGGAAGGC
CTGGGCCTGCAGAAACTGGGCTATATTCTGAAAGAAGTGGGCACCCGTCCGGGCGGCAAA
ATTTATGCGGATGATACCGCGGGCTGGGATACCCGTATTACCAAAGCGGATCTGGAAAAC
GAAGCGAAAGTGCTGGAACTGCTGGATGGCGAACATCGTCGTCTGGCGCGTAGCATTATT
GAACTGACCTATCGTCATAAAGTGGTGAAAGTGatgCGTCCGGCGGCGGATGGCAAAACC
GTGatgGATGTGATTAGCCGTGAAGATCAGCGTGGCAGCGGCCAGGTGGTGACCTATGCG
CTGAACACCTTTACCAACCTGGCGGTGCAGCTGGTGCGTatgatgGAAGGCGAAGGCGTG
ATTGGCCCGGATGATGTGGAAAAACTGGGCAAAGGCAAAGGCCCGAAAGTGCGTACCTGG
CTGTTTGAAAACGGCGAAGAACGTCTGAGCCGTatgGCGGTGAGCGGCGATGATTGCGTG
GTGAAACCGCTGGATGATCGTTTTGCGACCAGCCTGCATTTTCTGAACGCGatgAGCAAA
GTGCGTAAAGATATTCAGGAATGGAAACCGAGCACCGGCTGGTATGATTGGCAGCAGGTG
CCGTTTTGCAGCAACCATTTTACCGAACTGATTatgAAAGATGGCCGTACCCTGGTGGTG
CCGTGCCGTGGCCAGGATGAACTGATTGGCCGTGCGCGTATTAGCCCGGGCGCGGGCTGG
AACGTGCGTGATACCGCGTGCCTGGCGAAAAGCTATGCGCAGatgTGGCTGCTGCTGTAT
TTTCATCGTCGTGATCTGCGTCTGatgGCGAACGCGATTTGCAGCGCGGTGCCGGTGAAC
TGGGTGCCGACCGGCCGTACCACCTGGAGCATTCATGCGAAAGGCGAATGGatgACCACC
GAAGATatgCTGGCGGTGTGGAACCGTGTGTGGATTGAAGAAAACGAATGGatgGAAGAT
AAAACCCCGGTGGAACGTTGGAGCGATGTGCCGTATAGCGGCAAACGTGAAGATATTTGG
TGCGGCAGCCTGATTGGCACCCGTACCCGTGCGACCTGGGCGGAAAACATTCATGTGGCG
ATTAACCAGGTGCGTAGCGTGATTGGCGAAGAAAAATATGTGGATTATatgAGCAGCCTG
CGTCGTTATGAAGATACCATTGTGGTGGAAGATACCGTGCTGTAA
>KP780839_Nestornotabilis _Austria@14/03/2011
ACCAGCAAAAAACCGGGCGGCCCGGGCAAAAACCGTGCGGTGAACatgCTGAAACGTGGC
atgCCGCGTGGCCTGAGCCTGATTGGCCTGAAACGTGCGatgCTGAGCCTGATTGATGGC
AAAGGCCCGATTCGTTTTGTGCTGGCGCTGCTGGCGTTTTTTCGTTTTACCGCGATTGCG
CCGGCGCGTGCGGTGCTGGATCGTTGGCGTGGCGTGAACAAACAGACCGCGatgAAACAT
CTGCTGAGCTTTAAAAAAGAACTGGGCACCCTGACCAGCGCGATTAACTGCCGTAGCACC
AAACAGAAAAAACGTGGCGGCACCGCGGGCTTTACCATTCTGCTGGGCCTGATTGCGTGC
GCGGGCGCGGTGACCCTGAGCAACTTTCAGGGCAAAGTGatgatgACCGTGAACGCGACC
GATGTGACCGATGTGATTACCATTCCGACCGCGGCGGGCAAAAACCTGTGCATTGTGCGT
GCGatgGATGTGGGCTATCTGTGCGAAGATACCATTACCTATGAATGCCCGGTGCTGGCG
GCGGGCAACGATCCGGAAGATATTGATTGCTGGTGCACCAAAAGCAGCGTGTATGTGCGT
TATGGCCGTTGCACCAAAACCCGTCATAGCCGTCGTAGCCGTCGTAGCCTGACCGTGCAG
ACCCATGGCGAAAGCACCCTGGCGAACAAAAAAGGCGCGTGGCTGGATAGCACCAAAGCG
ACCCGTTATCTGGTGAAAACCGAAAGCTGGATTCTGCGTAACCCGGGCTATGCGCTGGTG
GCGGCGGTGATTGGCTGGatgCTGGGCAGCAACACCatgCAGCGTGTGGTGTTTGCGATT
CTGCTGCTGCTGGTGGCGCCGGCGTATAGCTTTAACTGCCTGGGCatgAGCAACCGTGAT
TTTCTGGAAGGCGTGAGCGGCGCGACCTGGGTGGATCTGGTGCTGGAAGGCGATAGCTGC
GTGACCATTatgAGCAAAGATAAACCGACCATTGATGTGAAAatgatgAACatgGAAGCG
GCGAACCTGGCGGATGTGCGTAGCTATTGCTATCTGGCGAGCGTGAGCGATCTGAGCACC
CGTGCGGCGTGCCCGACCatgGGCGAAGCGCATAACGAAAAACGTGCGGATCCGGCGTTT
GTGTGCAAACAGGGCGTGGTGGATCGTGGCTGGGGCAACGGCTGCGGCCTGTTTGGCAAA
GGCAGCATTGATACCTGCGCGAAATTTGCGTGCATTACCAAAGCGACCGGCTGGATTATT
CAGAAAGAAAACATTAAATATGAAGTGGCGATTTTTGTGCATGGCCCGACCACCGTGGAA
AGCCATGGCAACTATAGCACCCAGACCGGCGCGACCCAGGCGGGCCGTTTTAGCATTACC
CCGAGCGCGCCGAGCTATACCCTGAAACTGGGCGAATATGGCGAAGTGACCGTGGATTGC
GAACCGCGTAGCGGCATTGATACCAGCGCGTATTATGTGatgAGCGTGGGCGCGAAAAGC
TTTCTGGTGCATCGTGAATGGTTTatgGATCTGAACCTGCCGTGGAGCAGCGCGGGCAGC
ACCACCTGGCGTAACCGTGAAACCCTGatgGAATTTGAAGAACCGCATGCGACCAAACAG
AGCGTGGTGGCGCTGGGCAGCCAGGAAGGCGCGCTGCATCAGGCGCTGGCGGGCGCGATT
CCGGTGGAATTTAGCAGCAACACCGTGAAACTGACCAGCGGCCATCTGAAATGCCGTGTG
AAAatgGAAAAACTGCAGCTGAAAGGCACCACCTATGGCGTGTGCAGCAAAGCGTTTAAA
TTTGCGGGCACCCCGGCGGATACCGGCCATGGCACCGTGGTGCTGGAACTGCAGTATACC
GGCGCGGATGGCCCGTGCAAAGTGCCGATTAGCAGCGTGGCGAGCCTGAACGATCTGACC
CCGGTGGGCCGTCTGGTGACCGTGAACCCGTTTGTGAGCGTGGCGACCGCGAACAGCAAA
GTGCTGATTGAACTGGAACCGCCGTTTGGCGATAGCTATATTGTGGTGGGCCGTGGCGAA
CAGCAGATTAACCATCATTGGCATAAAAGCGGCAGCAGCATTGGCAAAGCGCTGATTACC
ACCCTGCGTGGCGCGCAGCGTCTGGCGGCGCTGGGCGATACCGCGTGGGATTTTGGCAGC
GTGGGCGGCGTGTTTACCAGCGTGGGCAAAGCGATTCATCAGGTGTTTGGCGGCGCGTTT
CGTAGCCTGTTTGGCGGCatgAGCTGGATTACCCAGGGCCTGCTGGGCGCGCTGCTGCTG
TGGatgGGCATTAACGCGCGTGATCGTCTGATTGCGatgACCTTTCTGGCGGTGGGCGGC
GTGCTGCTGTTTCTGAGCGTGAACGTGCATGCGGATACCGGCTGCGCGATTGATATTGGC
CGTCAGGAACTGCGTTGCGGCAGCGGCGTGTTTATTCATAACGATGTGGAAGCGTGGatg
GATCGTTATAAATTTTATCCGGAAACCCCGCAGGGCCTGGCGCGTATTATTCAGAAAGCG
NNNGCGGAAGGCGTGTGCGGCCTGCGTAGCGTGAGCCGTCTGGAACATCAGatgTGGGAA
GCGATTAAAGATGAACTGAACACCCTGCTGAAAGAAAACGGCGTGGATCTGAGCGTGGTG
GTGGAAAAACAGAACGGCatgTATAAAGCGGCGCCGAAACGTCTGGCGGCGACCACCGAA
AAACTGGAAatgGGCTGGAAAGCGTGGGGCAAAAGCATTATTTTTGCGCCGGAACTGGCG
AACAACACCTTTGTGATTGATGGCCCGGAAACCGAAGAATGCCCGACCGCGAACCGTGCG
TGGAACAGCatgGAAGTGGAAGATTTTGGCTTTGGCCTGACCAGCACCCGTatgTTTCTG
CGTATTCGTGAAACCAACACCACCGAATGCGATAGCAAAATTATTGGCACCGCGGTGAAA
AACAACatgGCGGTGCATAGCGATCTGAGCTATTGGATTGAAAGCGGCCTGAACGATACC
TGGAAACTGGAACGTGCGGTGCTGGGCGAAGTGAAAAGCTGCACCTGGCCGGAAACCCAT
ACCCTGTGGGGCGATGGCGTGCTGGAAAGCGATCTGATTATTCCGATTACCCTGGCGGGC
CCGCGTAGCAACCATAACCGTCGTCCGGGCTATAAAACCCAGAACCAGGGCCCGTGGGAT
GAAGGCCGTGTGGAAATTGATTTTGATTATTGCCCGGGCACCACCGTGACCATTAGCGAT
AGCTGCGGCCATCGTGGCCCGGCGGCGCGTACCACCACCGAAAGCGGCAAACTGATTACC
GATTGGTGCTGCCGTAGCTGCACCCTGCCGCCGCTGCGTTTTCAGACCGAAAACGGCTGC
TGGTATGGCatgGAAATTCGTCCGACCCGTCATGATGAAAAAACCCTGGTGCAGAGCCGT
GTGAACGCGTATAACGCGGATatgATTGATCCGTTTCAGCTGGGCCTGCTGGTGGTGTTT
CTGGCGACCCAGGAAGTGCTGCGTAAACGTTGGACCGCGAAAATTAGCATTCCGGCGATT
atgCTGGCGCTGCTGGTGCTGGTGTTTGGCGGCATTACCTATACCGATGTGCTGCGTTAT
GTGATTCTGGTGGGCGCGGCGTTTGCGGAAGCGAACAGCGGCGGCGATGTGGTGCATCTG
GCGCTGatgGCGACCTTTAAAATTCAGCCGGTGTTTCTGGTGGCGAGCTTTCTGAAAGCG
CGTTGGACCAACCAGGAAAGCATTCTGCTGatgCTGGCGGCGGCGTTTTTTCAGatgGCG
TATTATNNNGCGAAAAACGTGCTGAGCTGGGAAGTGCCGGATGTGCTGAACAGCCTGAGC
GTGGCGTGGatgATTCTGCGTGCGATTAGCTTTACCAACACCAGCAACGTGGTGGTGCCG
CTGCTGGCGCTGCTGACCCCGGGCCTGAAATGCCTGAACCTGGATGTGTATCGTATTCTG
CTGCTGatgGTGGGCGTGGGCAGCCTGATTAAAGAAAAACGTAGCAGCGCGGCGAAAAAA
AAAGGCGCGTGCCTGATTTGCCTGGCGCTGGCGAGCACCGGCGTGTTTAACCCGatgATT
CTGGCGGCGGGCCTGatgGCGTGCGATCCGAACCGTAAACGTGGCTGGCCGGCGACCGAA
GTGatgACCGCGGTGGGCCTGatgTTTGCGATTGTGGGCGGCCTGGCGGAACTGGATATT
GATAGCatgGCGATTCCGatgACCATTGCGGGCCTGatgTTTGTGGCGTTTGTGATTAGC
GGCAAAAGCACCGATatgTGGATTGAACGTACCGCGGATATTACCTGGGAAAGCGATGCG
GAAATTACCGGCAGCAGCGAACGTGTGGATGTGCGTCTGGATGATGATGGCAACTTTCAG
CTGATTAACGATCCGGGCGCGCCGTGGAAAATTTGGatgCTGCGTatgGCGTGCCTGGCG
ATTAGCGCGTATACCCCGTGGGCGATTCTGCCGAGCGTGATTGGCTTTTGGATTACCCTG
CAGTATACCAAACGTGGCGGCGTGCTGTGGGATACCCCGAGCCCGCGTGAATATAAAAAA
GGCGATACCACCACCGGCGTGTATCGTATTatgACCCGTGGCCTGCTGGGCAGCTATCAG
GCGGGCGCGGGCGTGatgGTGGAAGGCGTGTTTCATACCCTGTGGCATACCACCAAAGGC
GCGGCGCTGatgAGCGGCGAAGGCCGTCTGGATCCGTATTGGGGCAGCGTGAAAGAAGAT
CGTCTGTGCTATGGCGGCCCGTGGAAACTGCAGCATAAATGGAACGGCCATGATGAAGTG
CAGatgATTGTGGTGGAACCGGGCAAAAACGTGAAAAACGTGCAGACCAAACCGGGCGTG
TTTAAAACCCCGGAAGGCGAAATTGGCGCGGTGACCCTGGATTATCCGACCGGCACCAGC
GGCAGCCCGATTGTGGATAAAAACGGCGATGTGATTGGCCTGTATGGCAACGGCGTGATT
atgCCGAACGGCAGCTATATTAGCGCGATTGTGCAGGGCGAACGTatgGAAGAACCGGCG
CCGGCGGGCTTTGAACCGGAAatgCTGCGTAAAAAACAGATTACCGTGCTGGATCTGCAT
CCGGGCGCGGGCAAAACCCGTAAAATTCTGCCGCAGATTATTAAAGAAGCGATTAACAAA
CGTCTGCGTACCGCGGTGCTGGCGCCGACCCGTGTGGTGGCGGCGGAAatgAGCGAAGCG
CTGCGTGGCCTGCCGATTCGTTATCAGACCAGCGCGGTGCATCGTGAACATAGCGGCAAC
GAAATTGTGGATGTGatgTGCCATGCGACCCTGACCCATCGTCTGatgAGCCCGCATCGT
GTGCCGAACTATAACCTGTTTATTatgGATGAAGCGCATTTTACCGATCCGGCGAGCATT
GCGGCGCGTGGCTATATTGCGACCAAAGTGGAACTGGGCGAAGCGGCGGCGATTTTTatg
ACCGCGACCCCGCCGGGCACCAGCGATCCGTTTCCGGAAAGCAACGCGCCGATTAGCGAT
atgCAGACCGAAATTCCGGATCGTGCGTGGAACACCGGCTATGAATGGATTACCGAATAT
GTGGGCAAAACCGTGTGGTTTGTGCCGAGCGTGAAAatgGGCAACGAAATTGCGCTGTGC
CTGCAGCGTGCGGGCAAAAAAGTGATTCAGCTGAACCGTAAAAGCTATGAAACCGAANNN
CCGAAATGCAAAAACGATGATTGGGATTTTGTGATTACCACCGATATTAGCGAAatgGGC
GCGAACCTGAAAGCGAGCCGTGTGATTGATAGCCGTAAAAGCGTGAAACCGACCATTATT
GAAGAAGGCGATGGCCGTGTGATTCTGGGCGAACCGAGCGCGATTACCGCGGCGAGCGCG
GCGCAGCGTCGTGGCCGTATTGGCCGTAACCCGAGCCAGGTGGGCGATGAATATTGCTAT
GGCGGCCATACCAACGAAGATGATAGCAACTTTGCGCATTGGACCGAAGCGCGTATTatg
CTGGATAACATTAACatgCCGAACGGCCTGGTGGCGCAGCTGTATCAGCCGGAACGTGAA
AAAGTGTATACCatgGATGGCGAATATCGTCTGCGTGGCGAAGAACGTAAAAACTTTCTG
GAATTTCTGCGTACCGCGGATCTGCCGGTGTGGCTGGCGTATAAAGTGGCGGCGGCGGGC
ATTAGCTATCATGATCGTAAATGGTGCTTTGATGGCCCGCGTACCAACACCATTCTGGAA
GATAACAACGAAGTGGAAGTGATTACCAAACTGGGCGAACGTAAAATTCTGCGTCCGCGT
TGGGCGGATGCGCGTGTGTATAGCGATCATCAGGCGCTGAAAAGCTTTAAAGATTTTGCG
AGCGGCAAACGTAGCCAGATTGGCCTGGTGGAAGTGCTGGGCAAAatgCCGGAACATTTT
atgGGCAAAACCTGGGAAGCGCTGGATACCatgTATGTGGTGGCGACCGCGGAAAAAGGC
GGCCGTGCGCATCGTatgGCGCTGGAAGAACTGCCGGATGCGCTGCAGACCATTGCGCTG
ATTGCGCTGCTGAGCGTGatgAGCCTGGGCGTGTTTTTTCTGCTGatgCAGCGTAAAGGC
ATTGGCAAAATTGGCCTGGGCGGCGTGATTCTGGGCGCGGCGACCTTTTTTTGCTGGatg
GCGGAAGTGCCGGGCACCAAAATTGCGGGCatgCTGCTGCTGAGCCTGCTGTTTatgATT
GTGCTGATTCCGGAACCGGAAAAACAGCGTAGCCAGACCGATAACCAGCTGGCGGTGTTT
CTGATTTGCGTGCTGACCCTGGTGAGCGCGGTGGCGGCGAACGAAatgGGCTGGCTGGAT
AAAACCAAAAACGATATTAGCAGCCTGCTGGGCCATAAACCGGAAACCCGTGAAACCACC
CTGGGCGTGGAAAACTTTCTGCTGGATCTGCGTCCGGCGACCGCGTGGAGCCTGTATGCG
GTGACCACCGCGGTGCTGACCCCGCTGCTGAAACATCTGATTACCAGCGATTATATTAAC
ACCAGCCTGACCAGCATTAACGTGCAGGCGAGCGCGCTGTTTATTCTGGCGCGTGGCTTT
CCGTTTGTGGATGTGGGCGTGAGCGCGCTGCTGCTGGCGGCGGGCTGCTGGGGCCAGGTG
ACCCTGACCGTGACCGTGACCGCGGCGGCGCTGCTGTTTTGCCATTATGCGTATatgGTG
CCGGGCTGGCAGGCGGAAGCGatgCGTAGCGCGCAGCGTCGTACCGCGGCGGGCATTatg
AAAAACGCGGTGGTGGATGGCATTGTGGCGACCGATGTGCCGGAACTGGAACGTGCGACC
CCGGTGatgCAGAAAAAAGTGGGCCAGATTatgCTGATTCTGGTGAGCatgGCGGCGGTG
GTGGTGAACCCGAGCGTGCGTACCGTGCGTGAAGCGGGCATTCTGATTACCGCGGCGGCG
GTGACCCTGTGGGAAAACGGCGCGAGCAGCGTGTGGAACGCGACCACCGCGATTGGCCTG
TGCCATATTatgCGTGGCGGCTGGCTGAGCTGCCTGAGCATTACCTGGACCCTGATTAAA
AACatgGAAAAACCGGGCCTGAAACGTGGCGGCGCGAAAGGCCGTACCCTGGGCGAAGTG
TGGAAAGAACGTCTGAACCATatgACCAAAGAAGAATTTACCCGTTATCGTAAAGAAGCG
ATTACCGAAGTGGATCGTAGCGCGGCGAAACATGCGCGTCGTGAAGGCAACATTACCGGC
GGCCATCCGGTGAGCCGTGGCACCGCGAAACTGCGTTGGCTGGTGGAACGTCGTTTTCTG
GAACCGGTGGGCAAAGTGGTGGATCTGGGCTGCGGCCGTGGCGGCTGGTGCTATTATatg
GCGACCCAGAAACGTGTGCAGGAAGTGAAAGGCTATACCAAAGGCGGCCCGGGCCATGAA
GAACCGCAGCTGGTGCAGAGCTATGGCTGGAACATTGTGACCatgAAAAGCGGCGTGGAT
GTGTTTTATCGTCCGAGCGAAGCGAGCGATACCCTGCTGTGCGATATTGGCGAAAGCAGC
AGCAGCGCGGAAGTGGAAGAACATCGTACCGTGCGTGTGCTGGAAatgGTGGAAGATTGG
CTGCATCGTGGCCCGACCGAATTTTGCATTAAAGTGCTGTGCCCGTATatgCCGCGTGTG
ATTGAAAAAatgGAAACCCTGCAGCGTCGTTATGGCGGCGGCCTGGTGCGTAACCCGCTG
AGCCGTAACAGCACCCATGAAatgTATTGGGTGAGCCATGCGAGCGGCAACATTGTGCAT
AGCGTGAACatgACCAGCCAGGTGCTGCTGGGCCGTatgGAAAAAAAAACCTGGAAAGGC
CCGCAGTTTGAAGAAGATGTGAACCTGGGCAGCGGCACCCGTGCGGTGGGCAAACCGCTG
CTGAACAGCGATACCAGCAAAATTAAAAACCGTATTGAACGTCTGAAAAAAGAATATAGC
AGCACCTGGCATCAGGATGCGAACCATCCGTATCGTACCTGGAACTATCATGGCAGCTAT
GAAGTGAAACCGACCGGCAGCGCGAGCAGCCTGGTGAACGGCGTGGTGCGTCTGCTGAGC
AAACCGTGGGATACCATTACCAACGTGACCACCatgGCGatgACCGATACCACCCCGTTT
GGCCAGCAGCGTGTGTTTAAAGAAAAAGTGGATACCAAAGCGCCGGAACCGCCGGAAGGC
GTGAAATATGTGCTGAACGAAACCACCAACTGGCTGTGGGCGTTTCTGGCGCGTGATAAA
AAACCGCGTatgTGCAGCCGTGAAGAATTTATTGGCAAAGTGAACAGCAACGCGGCGCTG
GGCGCGatgTTTGAAGAACAGAACCAGTGGAAAAACGCGCGTGAAGCGGTGGAAGATCCG
AAATTTTGGGAAatgGTGGATGAAGAACGTGAAGCGCATCTGCGTGGCGAATGCAACACC
TGCATTTATAACatgatgGGCAAACGTGAAAAAAAACCGGGCGAATTTGGCAAAGCGAAA
GGCAGCCGTGCGATTTGGTTTatgTGGCTGGGCGCGCGTTTTCTGGAATTTGAAGCGCTG
GGCTTTCTGAACGAAGATCATTGGCTGGGCCGTAAAAACAGCGGCGGCGGCGTGGAAGGC
CTGGGCCTGCAGAAACTGGGCTATATTCTGAAAGAAGTGGGCACCAAACCGGGCGGCAAA
ATTTATGCGGATGATACCGCGGGCTGGGATACCCGTATTACCAAAGCGGATCTGGAAAAC
GAAGCGAAAGTGCTGGAACTGCTGGATGGCGAACATCGTCGTCTGGCGCGTAGCATTATT
GAACTGACCTATCGTCATAAAGTGGTGAAAGTGatgCGTCCGGCGGCGGATGGCAAAACC
GTGatgGATGTGATTAGCCGTGAAGATCAGCGTGGCAGCGGCCAGGTGGTGACCTATGCG
CTGAACACCTTTACCAACCTGGCGGTGCAGCTGGTGCGTatgatgGAAGGCGAAGGCGTG
ATTGGCCCGGATGATGTGGAAAAACTGGGCAAAGGCAAAGGCCCGAAAGTGCGTACCTGG
CTGTTTGAAAACGGCGAAGAACGTCTGAGCCGTatgGCGGTGAGCGGCGATGATTGCGTG
GTGAAACCGCTGGATGATCGTTTTGCGACCAGCCTGCATTTTCTGAACGCGatgAGCAAA
GTGCGTAAAGATATTCAGGAATGGAAACCGAGCACCGGCTGGTATGATTGGCAGCAGGTG
CCGTTTTGCAGCAACCATTTTACCGAACTGATTatgAAAGATGGCCGTACCCTGGTGGTG
CCGTGCCGTGGCCAGGATGAACTGATTGGCCGTGCGCGTATTAGCCCGGGCGCGGGCTGG
AACGTGCGTGATACCGCGTGCCTGGCGAAAAGCTATGCGCAGatgTGGCTGCTGCTGTAT
TTTCATCGTCGTGATCTGCGTCTGatgGCGAACGCGATTTGCAGCGCGGTGCCGGTGAAC
TGGGTGCCGACCGGCCGTACCACCTGGAGCATTCATGCGAAAGGCGAATGGatgACCACC
GAAGATatgCTGGCGGTGTGGAACCGTGTGTGGATTGAAGAAAACGAATGGatgGAAGAT
AAAACCCCGGTGGAACGTTGGAGCGATGTGCCGTATAGCGGCAAACGTGAAGATATTTGG
TGCGGCAGCCTGATTGGCACCCGTACCCGTGCGACCTGGGCGGAAAACATTCATGTGGCG
ATTAACCAGGTGCGTAGCGTGATTGGCGAAGAAAAATATGTGGATTATatgAGCAGCCTG
CGTCGTTATGAAGATACCATTGTGGTGGAAGATACCGTGCTGTAA
>KT359349_Homosapiens_Hungary@15/06/2014
atgAGCAAAAAACCGGGCGGCCCGGGCAAAAACCGTGCGGTGAACatgCTGAAACGTGGC
atgCCGCGTGGCCTGAGCCTGATTGGCCTGAAACGTGCGatgCTGAGCCTGATTGATGGC
[truncated: 294,362 more chars]
